# Supplementary material for: The mol­ecular and crystal structures of 2-(3-hy­droxy­prop­yl)benzimidazole and its nitrate salt
Source: Acta Crystallogr E Crystallogr Commun. 2022 Jan 20;78(Pt 2):211–5. doi: 10.1107/S2056989022000585 (PMC8819435; doi:10.1107/S2056989022000585)
Supplement: Supplementary file 1 [file e-78-00211-sup1.cif]

##############################################################################
#                                                                            #
# This CIF contains the data in a paper accepted for publication in          #
# Acta Crystallographica Section E. It conforms to the requirements of       #
# Notes for Authors for Acta Crystallographica Section E, and has been       #
# peer reviewed under the auspices of the IUCr Commission on Journals.       #
#                                                                            #
# Full details of the Crystallographic Information File format               #
# are given in the paper "The Crystallographic Information File (CIF):       #
# a New Standard Archive File for Crystallography" by S. R. Hall, F. H.      #
# Allen and I. D. Brown [Acta Cryst. (1991), A47, 655-685].                  #
#                                                                            #
# The current version of the core CIF dictionary is obtainable from          #
# ftp://ftp.iucr.org/pub/cif_core.dic.                                       #
#                                                                            #
# Software is freely available for graphical display of the structure(s)     #
# in this CIF. For information consult the CIF software page                 #
# http://www.iucr.org/resources/cif/software.                                #
#                                                                            #
# This file may be used for bona fide research purposes within the           #
# scientific community so long as proper attribution is given to the journal # 
# article from which it was obtained.                                        #
#                                                                            #
##############################################################################
data_BIZ
_audit_creation_method     'SHELXL-2016/6'
_journal_date_recd_electronic     2021-11-18
_journal_date_accepted     2022-01-17
_journal_name_full     'Acta Crystallographica, Section E'
_journal_year     2022
_journal_volume     78
_journal_issue      2
_journal_page_first     0
_journal_page_last     0
_journal_paper_category     GO
_journal_paper_doi     10.1107/S2056989022000585
_journal_coeditor_code     DX2040
_publ_contact_author_name     'Dilnoza Rakhmonova'
_publ_contact_author_address
;
National University of Uzbekistan named after Mirzo Ulugbek, 4 University St,
Tashkent, 100174,
Uzbekistan
;
_publ_contact_author_email     'd.rakhmonova81@mail.ru'
_publ_contact_author_fax     ?
_publ_contact_author_phone     ?
_publ_section_title
;
Study of the molecular and crystal structures of
2-(3-hydroxypropyl)benzimidazole and its nitrate salt
;
_publ_section_title_footnote     .
loop_
    _publ_author_name
    _publ_author_footnote
    _publ_author_address
    'Rakhmonova, Dilnoza' .
;
National University of Uzbekistan named after Mirzo Ulugbek, 4 University St,
Tashkent, 100174,
Uzbekistan
;
    'Kadirova, Zukhra' .
;
National University of Uzbekistan named after Mirzo Ulugbek, 4 University St,
Tashkent, 100174,
Uzbekistan
;
    'Torambetov, Batirbay' .
;
National University of Uzbekistan named after Mirzo Ulugbek, 4 University St,
Tashkent, 100174,
Uzbekistan
;
    'Kadirova, Shakhnoza' .
;
National University of Uzbekistan named after Mirzo Ulugbek, 4 University St,
Tashkent, 100174,
Uzbekistan
;
    'Ashurov, Jamshid' .
;
Institute of Bioorganic Chemistry, Academy of Sciences of Uzbekistan,
M. Ulugbek Str, 83, Tashkent, 700125,
Uzbekistan
;
    'Shishkina, Svitlana' .
;
State Scientific Institution "Institute for Single Crystals" of \
National Academy of Sciences of Ukraine, 60 Nauky ave., 61001 Kharkiv,
Ukraine
;
_publ_section_synopsis
;
The molecular and crystal structures of
2-(3-hydroxypropyl)-1<i>H</i>-benzimidazole and of its nitrate salt have been
studied. Hirshfeld surfaces and fingerprint plots were generated to
investigate the intermolecular interactions.
;
_chemical_name_systematic
;
2-(3-Hydroxypropyl)-1<i>H</i>-benzimidazole
;
_chemical_name_common     ?
_chemical_formula_moiety     'C10 H12 N2 O'
_chemical_formula_sum     'C10 H12 N2 O'
_chemical_formula_iupac     'C10 H12 N2 O'
_chemical_formula_weight     176.22
_chemical_melting_point     ?
_chemical_absolute_configuration     ?
_space_group_crystal_system     orthorhombic
_space_group_name_H-M_alt     'P 21 21 21'
_space_group_name_Hall     'P 2ac 2ab'
loop_
    _space_group_symop_operation_xyz
    'x, y, z'
    '-x+1/2, -y, z+1/2'
    'x+1/2, -y+1/2, -z'
    '-x, y+1/2, -z+1/2'
_cell_length_a     5.852(2)
_cell_length_b     12.437(3)
_cell_length_c     12.444(3)
_cell_angle_alpha     90
_cell_angle_beta     90
_cell_angle_gamma     90
_cell_volume     905.7(4)
_cell_formula_units_Z     4
_cell_measurement_reflns_used     1839
_cell_measurement_theta_min     5.2
_cell_measurement_theta_max     32.4
_cell_measurement_temperature     293(2)
_exptl_crystal_description     block
_exptl_crystal_colour     colorless
_exptl_crystal_size_max     0.120
_exptl_crystal_size_mid     0.100
_exptl_crystal_size_min     0.080
_exptl_crystal_density_diffrn     1.292
_exptl_crystal_density_meas     ?
_exptl_crystal_density_method     ?
_exptl_crystal_F_000     376
_exptl_absorpt_coefficient_mu     0.688
_exptl_absorpt_correction_type     multi-scan
_exptl_absorpt_process_details
;
(CrysAlisPro; Oxford Diffraction, 2009)
;
_exptl_absorpt_correction_T_min     0.958
_exptl_absorpt_correction_T_max     1.000
_diffrn_ambient_temperature     293(2)
_diffrn_source     'Enhance (Cu) X-ray Source'
_diffrn_radiation_type     CuK\a
_diffrn_radiation_wavelength     1.54178
_diffrn_measurement_device_type     'Oxford Diffraction Xcallibur, Ruby'
_diffrn_measurement_method     '\w scans'
_diffrn_detector_area_resol_mean     10.2576
_diffrn_reflns_number     3945
_diffrn_reflns_av_R_equivalents     0.0290
_diffrn_reflns_av_unetI/netI     0.0276
_diffrn_reflns_theta_min     5.027
_diffrn_reflns_theta_max     62.021
_diffrn_reflns_theta_full     62.021
_diffrn_measured_fraction_theta_max     0.961
_diffrn_measured_fraction_theta_full     0.961
_diffrn_reflns_limit_h_min     -6
_diffrn_reflns_limit_h_max     6
_diffrn_reflns_limit_k_min     -13
_diffrn_reflns_limit_k_max     11
_diffrn_reflns_limit_l_min     -12
_diffrn_reflns_limit_l_max     14
_refine_special_details     ?
_reflns_number_total     1371
_reflns_number_gt     1191
_reflns_threshold_expression     'I > 2\s(I)'
_refine_ls_structure_factor_coef     Fsqd
_refine_ls_matrix_type     full
_refine_ls_R_factor_all     0.0490
_refine_ls_R_factor_gt     0.0394
_refine_ls_wR_factor_gt     0.0864
_refine_ls_wR_factor_ref     0.0912
_refine_ls_goodness_of_fit_ref     1.059
_refine_ls_restrained_S_all     1.059
_refine_ls_number_reflns     1371
_refine_ls_number_parameters     166
_refine_ls_number_restraints     0
_refine_ls_hydrogen_treatment     refall
_refine_ls_weighting_scheme     calc
_refine_ls_weighting_details
                      'w=1/[\s^2^(Fo^2^)+(0.0573P)^2^] where P=(Fo^2^+2Fc^2^)/3'
_atom_sites_solution_hydrogens     difmap
_atom_sites_solution_primary     difmap
_atom_sites_solution_secondary     difmap
_refine_ls_shift/su_max     0.000
_refine_ls_shift/su_mean     0.000
_refine_diff_density_max     0.110
_refine_diff_density_min     -0.188
_refine_ls_extinction_method     none
_refine_ls_extinction_coef     .
_refine_ls_abs_structure_details
;
 Flack <i>x</i> determined using 428 quotients
 [(<i>I</i>^+^)-(<i>I</i>^-^)]/[(<i>I</i>^+^)+(<i>I</i>^-^)]
 (Parsons et al., 2013)
;
_refine_ls_abs_structure_Flack     0.1(3)
loop_
    _atom_type_symbol
    _atom_type_description
    _atom_type_scat_dispersion_real
    _atom_type_scat_dispersion_imag
    _atom_type_scat_source
    'C' 'C' 0.0181 0.0091
                         'International Tables Vol C Tables 4.2.6.8 and 6.1.1.4'
    'H' 'H' 0.0000 0.0000
                         'International Tables Vol C Tables 4.2.6.8 and 6.1.1.4'
    'O' 'O' 0.0492 0.0322
                         'International Tables Vol C Tables 4.2.6.8 and 6.1.1.4'
    'N' 'N' 0.0311 0.0180
                         'International Tables Vol C Tables 4.2.6.8 and 6.1.1.4'
_computing_data_collection
;
CrysAlisPro (Oxford Diffraction, 2009)
;
_computing_cell_refinement
;
CrysAlisPro (Oxford Diffraction, 2009)
;
_computing_data_reduction
;
CrysAlisPro (Oxford Diffraction, 2009)
;
_computing_structure_solution     'SHELXS97 (Sheldrick, 2008)'
_computing_structure_refinement     '<i>SHELXL2016/6</i> (Sheldrick, 2015)'
_computing_molecular_graphics     '<i>OLEX2</i> (Dolomanov et al., 2009)'
_computing_publication_material     '<i>OLEX2</i> (Dolomanov et al., 2009)'
loop_
    _atom_site_type_symbol
    _atom_site_label
    _atom_site_fract_x
    _atom_site_fract_y
    _atom_site_fract_z
    _atom_site_U_iso_or_equiv
    _atom_site_adp_type
    _atom_site_calc_flag
    _atom_site_occupancy
    _atom_site_disorder_assembly
    _atom_site_disorder_group
    O O1 -0.0261(5) 0.38855(16) 0.5824(2) 0.0635(7) Uani d 1 . .
    H H1 -0.080(6) 0.439(3) 0.621(3) 0.083(14) Uiso d 1 . .
    N N1 0.6471(4) 0.43719(19) 0.2047(2) 0.0470(6) Uani d 1 . .
    N N2 0.6271(4) 0.2901(2) 0.3056(2) 0.0457(7) Uani d 1 . .
    H H2N 0.587(5) 0.243(2) 0.350(3) 0.045(9) Uiso d 1 . .
    C C1 0.8204(5) 0.3668(2) 0.1742(2) 0.0454(7) Uani d 1 . .
    C C2 0.9878(6) 0.3766(3) 0.0962(3) 0.0559(9) Uani d 1 . .
    H H2 0.994(6) 0.444(3) 0.051(3) 0.068(10) Uiso d 1 . .
    C C3 1.1430(6) 0.2942(3) 0.0847(3) 0.0631(9) Uani d 1 . .
    H H3 1.268(7) 0.297(3) 0.034(3) 0.076(11) Uiso d 1 . .
    C C4 1.1335(6) 0.2037(3) 0.1499(3) 0.0616(10) Uani d 1 . .
    H H4 1.232(6) 0.148(3) 0.144(3) 0.081(12) Uiso d 1 . .
    C C5 0.9683(6) 0.1915(3) 0.2277(3) 0.0555(9) Uani d 1 . .
    H H5 0.961(6) 0.128(3) 0.274(3) 0.075(11) Uiso d 1 . .
    C C6 0.8096(5) 0.2745(2) 0.2377(2) 0.0446(7) Uani d 1 . .
    C C7 0.5365(5) 0.3875(2) 0.2830(2) 0.0427(7) Uani d 1 . .
    C C8 0.3317(6) 0.4331(3) 0.3370(3) 0.0505(8) Uani d 1 . .
    H H8A 0.369(6) 0.511(3) 0.353(3) 0.076(11) Uiso d 1 . .
    H H8B 0.206(6) 0.431(3) 0.286(3) 0.059(9) Uiso d 1 . .
    C C9 0.2555(6) 0.3800(3) 0.4403(3) 0.0485(8) Uani d 1 . .
    H H9A 0.376(6) 0.382(3) 0.493(3) 0.055(9) Uiso d 1 . .
    H H9B 0.220(5) 0.307(3) 0.428(3) 0.049(8) Uiso d 1 . .
    C C10 0.0467(6) 0.4349(3) 0.4844(3) 0.0507(8) Uani d 1 . .
    H H10A 0.073(5) 0.512(3) 0.495(3) 0.051(8) Uiso d 1 . .
    H H10B -0.086(6) 0.432(3) 0.432(3) 0.069(10) Uiso d 1 . .
loop_
    _atom_site_aniso_label
    _atom_site_aniso_U_11
    _atom_site_aniso_U_22
    _atom_site_aniso_U_33
    _atom_site_aniso_U_12
    _atom_site_aniso_U_13
    _atom_site_aniso_U_23
    O1 0.0956(18) 0.0401(12) 0.0547(14) 0.0140(12) 0.0202(13) 0.0041(11)
    N1 0.0527(15) 0.0425(12) 0.0457(15) -0.0018(11) -0.0032(13) 0.0034(11)
    N2 0.0518(15) 0.0398(13) 0.0454(16) -0.0046(11) -0.0032(12) 0.0091(12)
    C1 0.0476(17) 0.0427(15) 0.0459(18) -0.0053(14) -0.0035(14) -0.0040(13)
    C2 0.064(2) 0.0517(18) 0.052(2) -0.0131(17) 0.0045(16) -0.0032(16)
    C3 0.060(2) 0.066(2) 0.064(2) -0.0104(18) 0.0101(19) -0.016(2)
    C4 0.055(2) 0.057(2) 0.073(3) 0.0039(17) -0.0013(18) -0.0160(19)
    C5 0.059(2) 0.0442(17) 0.063(2) 0.0022(15) -0.0082(18) -0.0027(17)
    C6 0.0465(16) 0.0425(15) 0.0448(18) -0.0059(13) -0.0059(14) -0.0025(13)
    C7 0.0468(16) 0.0404(14) 0.0409(16) -0.0043(13) -0.0073(14) -0.0007(13)
    C8 0.0551(18) 0.0509(17) 0.0455(18) 0.0022(16) -0.0049(16) 0.0033(14)
    C9 0.058(2) 0.0418(18) 0.046(2) 0.0018(14) -0.0023(15) -0.0023(15)
    C10 0.0614(19) 0.0441(17) 0.0467(19) 0.0030(16) -0.0008(17) 0.0035(15)
_geom_special_details
;
 All esds (except the esd in the dihedral angle between two l.s. planes)
 are estimated using the full covariance matrix.  The cell esds are taken
 into account individually in the estimation of esds in distances, angles
 and torsion angles; correlations between esds in cell parameters are only
 used when they are defined by crystal symmetry.  An approximate (isotropic)
 treatment of cell esds is used for estimating esds involving l.s. planes.
;
loop_
    _geom_bond_atom_site_label_1
    _geom_bond_atom_site_label_2
    _geom_bond_site_symmetry_2
    _geom_bond_distance
    _geom_bond_publ_flag
    O1 C10 . 1.414(4) ?
    O1 H1 . 0.85(4) ?
    N1 C7 . 1.322(4) ?
    N1 C1 . 1.393(4) ?
    N2 C7 . 1.352(4) ?
    N2 C6 . 1.376(4) ?
    N2 H2N . 0.84(3) ?
    C1 C2 . 1.385(4) ?
    C1 C6 . 1.395(4) ?
    C2 C3 . 1.377(5) ?
    C2 H2 . 1.01(4) ?
    C3 C4 . 1.389(5) ?
    C3 H3 . 0.97(4) ?
    C4 C5 . 1.376(5) ?
    C4 H4 . 0.91(4) ?
    C5 C6 . 1.394(4) ?
    C5 H5 . 0.98(4) ?
    C7 C8 . 1.486(5) ?
    C8 C9 . 1.513(4) ?
    C8 H8A . 1.02(4) ?
    C8 H8B . 0.97(3) ?
    C9 C10 . 1.503(5) ?
    C9 H9A . 0.96(4) ?
    C9 H9B . 0.94(3) ?
    C10 H10A . 0.98(3) ?
    C10 H10B . 1.01(4) ?
loop_
    _geom_angle_atom_site_label_1
    _geom_angle_atom_site_label_2
    _geom_angle_atom_site_label_3
    _geom_angle_site_symmetry_1
    _geom_angle_site_symmetry_3
    _geom_angle
    _geom_angle_publ_flag
    C10 O1 H1 . . 107(3) ?
    C7 N1 C1 . . 105.3(2) ?
    C7 N2 C6 . . 107.6(3) ?
    C7 N2 H2N . . 131(2) ?
    C6 N2 H2N . . 121(2) ?
    C2 C1 N1 . . 130.6(3) ?
    C2 C1 C6 . . 120.1(3) ?
    N1 C1 C6 . . 109.3(3) ?
    C3 C2 C1 . . 118.3(3) ?
    C3 C2 H2 . . 123(2) ?
    C1 C2 H2 . . 119(2) ?
    C2 C3 C4 . . 121.1(4) ?
    C2 C3 H3 . . 123(2) ?
    C4 C3 H3 . . 116(2) ?
    C5 C4 C3 . . 121.9(4) ?
    C5 C4 H4 . . 115(2) ?
    C3 C4 H4 . . 123(2) ?
    C4 C5 C6 . . 116.7(3) ?
    C4 C5 H5 . . 122(2) ?
    C6 C5 H5 . . 121(2) ?
    N2 C6 C5 . . 132.6(3) ?
    N2 C6 C1 . . 105.5(3) ?
    C5 C6 C1 . . 121.9(3) ?
    N1 C7 N2 . . 112.3(3) ?
    N1 C7 C8 . . 123.4(3) ?
    N2 C7 C8 . . 124.3(3) ?
    C7 C8 C9 . . 117.1(3) ?
    C7 C8 H8A . . 106(2) ?
    C9 C8 H8A . . 109(2) ?
    C7 C8 H8B . . 107(2) ?
    C9 C8 H8B . . 109(2) ?
    H8A C8 H8B . . 109(3) ?
    C10 C9 C8 . . 110.6(3) ?
    C10 C9 H9A . . 109.7(19) ?
    C8 C9 H9A . . 111(2) ?
    C10 C9 H9B . . 108.7(19) ?
    C8 C9 H9B . . 110.1(19) ?
    H9A C9 H9B . . 107(3) ?
    O1 C10 C9 . . 112.0(3) ?
    O1 C10 H10A . . 109.1(19) ?
    C9 C10 H10A . . 111.5(19) ?
    O1 C10 H10B . . 108(2) ?
    C9 C10 H10B . . 112(2) ?
    H10A C10 H10B . . 104(3) ?
loop_
    _geom_torsion_atom_site_label_1
    _geom_torsion_atom_site_label_2
    _geom_torsion_atom_site_label_3
    _geom_torsion_atom_site_label_4
    _geom_torsion_site_symmetry_1
    _geom_torsion_site_symmetry_2
    _geom_torsion_site_symmetry_3
    _geom_torsion_site_symmetry_4
    _geom_torsion
    _geom_torsion_publ_flag
    C7 N1 C1 C2 . . . . 179.9(3) ?
    C7 N1 C1 C6 . . . . -0.5(3) ?
    N1 C1 C2 C3 . . . . 178.5(3) ?
    C6 C1 C2 C3 . . . . -1.0(4) ?
    C1 C2 C3 C4 . . . . -0.4(5) ?
    C2 C3 C4 C5 . . . . 0.8(5) ?
    C3 C4 C5 C6 . . . . 0.2(5) ?
    C7 N2 C6 C5 . . . . 177.5(3) ?
    C7 N2 C6 C1 . . . . -0.3(3) ?
    C4 C5 C6 N2 . . . . -179.1(3) ?
    C4 C5 C6 C1 . . . . -1.7(5) ?
    C2 C1 C6 N2 . . . . -179.9(3) ?
    N1 C1 C6 N2 . . . . 0.5(3) ?
    C2 C1 C6 C5 . . . . 2.1(4) ?
    N1 C1 C6 C5 . . . . -177.5(3) ?
    C1 N1 C7 N2 . . . . 0.3(3) ?
    C1 N1 C7 C8 . . . . -177.9(3) ?
    C6 N2 C7 N1 . . . . 0.0(3) ?
    C6 N2 C7 C8 . . . . 178.2(3) ?
    N1 C7 C8 C9 . . . . -166.7(3) ?
    N2 C7 C8 C9 . . . . 15.3(4) ?
    C7 C8 C9 C10 . . . . -179.8(3) ?
    C8 C9 C10 O1 . . . . -178.7(3) ?
loop_
    _geom_hbond_atom_site_label_D
    _geom_hbond_atom_site_label_H
    _geom_hbond_atom_site_label_A
    _geom_hbond_site_symmetry_A
    _geom_hbond_distance_DH
    _geom_hbond_distance_HA
    _geom_hbond_distance_DA
    _geom_hbond_angle_DHA
    N2 H2N O1 3_556 0.84(3) 1.95(3) 2.772(3) 165(3)
    O1 H1 N1 2_565 0.85(4) 1.90(4) 2.741(3) 169(4)
    C3 H3 C3 3 0.97(4) 2.87(4) 3.770(4) 154(3)
_shelx_space_group_comment
;
The symmetry employed for this shelxl refinement is uniquely defined
by the following loop, which should always be used as a source of
symmetry information in preference to the above space-group names.
They are only intended as comments.
;
_shelx_estimated_absorpt_T_min     0.922
_shelx_estimated_absorpt_T_max     0.947
_shelx_hkl_file
;
   1   0   0 73.4402 72.2241   1
  -1   0   0 51.4148 84.6975   2
   1   0   0 56.8237 92.6832   0
   2   0   0 55752.5 629.753   1
   2   0   0 55238.7 750.671   0
  -2   0   0 56550.5 690.784   2
  -3   0   0 171.031 288.092   6
  -3   0   0 224.949 217.605   2
   3   0   0 225.256 302.595   0
  -3   0   0 65.6203 280.766   5
  -4   0   0 407.333 346.887   5
  -4   0   0 421.610 356.575   6
  -5   0   0 51.8750 413.912   6
  -5   0   0-197.908 379.713   5
  -6   0   0 20816.5 1006.84   6
   0   1   0 551.278 64.4300   0
   1  -1   0 492.510 135.671   0
  -1   1   0 889.535 137.938   0
   1   1   0 556.257 114.580   2
  -1  -1   0 637.593 134.049   2
   1  -1   0 472.895 131.385   1
  -2  -1   0 75520.3 886.244   2
   2  -1   0 71439.8 907.793   0
   2  -1   0 75190.1 887.638   1
  -2   1   0 73279.6 713.362   2
   2   1   0 72291.2 827.422   0
  -3  -1   0 25401.5 785.347   6
  -3   1   0 25216.3 745.745   5
  -3  -1   0 24977.9 720.992   5
  -4   1   0 3064.62 459.551   6
  -4  -1   0 3419.98 499.988   6
  -4  -1   0 3343.69 407.865   5
  -4   1   0 3719.93 451.030   5
  -5  -1   0 1957.06 522.361   6
  -5   1   0 3196.85 599.292   6
  -5  -1   0 3275.39 473.065   5
  -6   1   0 18814.8 976.796   6
   0  -2   0 151011. 903.230   1
   0   2   0 148485. 849.881   0
   1   2   0 23090.2 458.904   2
   1  -2   0 23725.0 467.015   0
   1  -2   0 23353.3 482.721   1
  -1   2   0 23722.5 469.683   0
  -2   2   0 33545.3 459.618   2
   2   2   0 34677.4 697.482   2
   2  -2   0 32514.3 681.186   0
   2  -2   0 33241.5 690.511   1
  -3  -2   0 47077.8 1086.55   6
   3  -2   0 50476.8 975.819   1
  -3  -2   0 51597.2 1014.53   5
  -3   2   0 47444.0 1054.84   5
  -4  -2   0 10045.9 698.907   6
  -4   2   0 9952.24 689.877   6
  -4  -2   0 11128.7 652.925   5
  -4   2   0 9667.33 639.381   5
  -5  -2   0 6192.37 657.249   6
  -5  -2   0 7942.46 600.607   5
  -5   2   0 6902.76 702.330   6
  -6   2   0 1013.06 423.280   6
   0   3   0 78.9053 154.139   0
   0  -3   0-2.30380 149.552   1
   1  -3   0 56942.1 799.259   0
   1   3   0 55291.2 775.422   2
  -1  -3   0 56027.9 505.449   1
  -1   3   0 55639.0 787.187   0
   2   3   0 56977.2 948.833   2
   2  -3   0 55250.6 936.853   0
   2  -3   0 56474.9 1000.20   1
  -3   3   0 18361.8 705.208   5
  -3  -3   0 20033.6 657.291   5
  -3  -3   0 18860.2 765.907   6
  -4  -3   0 4684.45 586.349   6
  -4   3   0 3935.29 520.672   6
  -5   3   0 1723.06 456.860   6
  -5  -3   0 2095.10 471.137   5
  -6   3   0 5464.48 600.341   6
   6  -3   0 4092.39 1047.88   4
   0  -4   0 343767. 1983.42   1
   0   4   0 337145. 1841.21   0
  -1   4   0 91928.6 1107.57   0
  -1  -4   0 91364.7 820.792   1
   1  -4   0 93168.7 1130.62   0
   1  -4   0 94902.0 1217.80   1
   1   4   0 93058.0 1118.35   2
   2   4   0 82162.8 1217.83   2
   2  -4   0 82298.6 1310.68   1
  -3  -4   0 138625. 1673.37   5
  -4  -4   0 76254.5 1441.41   5
  -5   4   0 4169.58 537.575   6
   6  -4   0 863.540 972.390   4
  -6   4   0 505.887 446.151   6
   0   5   0 114.720 187.872   0
   0   5   0 89.2014 186.994   2
   0  -5   0 245.274 221.306   1
   1   5   0 21528.3 511.932   0
   1   5   0 21276.3 605.022   2
  -1  -5   0 22273.2 490.372   1
   1  -5   0 20698.4 674.105   1
  -1   5   0 22548.6 635.032   0
  -2  -5   0 57177.6 1214.62  12
   4  -5   0 1175.15 522.974   9
  -5  -5   0 7013.78 592.152   7
  -5   5   0 6926.52 640.729   6
  -6   5   0-30.9702 450.662   6
   6   5   0 430.548 716.220  11
   6  -5   0 835.371 894.374   4
   0  -6   0 215693. 2711.77  12
   0   6   0 220424. 1853.63   2
   0   6   0 221870. 1878.48   0
   0  -6   0 218835. 2018.02   1
  -1  -6   0 137955. 1364.20   1
  -1  -6   0 137830. 1981.70  12
  -2  -6   0 1099.97 346.031  12
   4  -6   0 167.818 468.350   9
  -4  -6   0-282.418 345.118   7
  -5  -6   0-349.667 460.330   7
  -5   6   0-200.496 459.488   6
   6  -6   0 1387.98 898.781   4
  -6   6   0 2111.79 541.110   6
   0  -7   0-142.563 303.031   7
   0  -7   0 529.166 405.599  12
   0  -7   0-153.856 311.617   8
  -1  -7   0 8051.67 638.341  12
   1  -7   0 7539.24 497.164   8
  -1  -7   0 7334.34 503.739   7
  -1  -7   0 7715.39 529.380   8
  -2  -7   0 24224.8 906.246   7
  -2  -7   0 24767.0 936.447  12
  -3  -7   0 544.770 293.757   7
   4  -7   0 4159.14 630.614   9
  -4  -7   0 3666.02 466.147   7
  -5   7   0 4459.91 589.771   6
  -5  -7   0 4089.91 495.406   7
   5   7   0 4817.52 713.105  11
   0  -8   0 2198.47 386.854   8
   0  -8   0 2842.23 341.671   7
   0  -8   0 2093.64 587.236  12
  -1  -8   0 472.537 427.423   8
  -1  -8   0 873.206 350.475  12
  -1  -8   0 899.186 267.608   7
   1  -8   0 44.1745 578.241  12
   1  -8   0 914.846 354.827   8
   2  -8   0 548.600 329.770   8
  -2  -8   0 562.411 295.979   7
  -2  -8   0 165.904 366.304  12
  -3  -8   0 2149.72 385.349   7
   3  -8   0 1584.85 549.917   9
   4  -8   0 29983.0 1256.88   9
  -4  -8   0 29433.7 1128.48   7
   5  -8   0 1477.72 431.510   8
  -5   8   0 1433.56 464.472   6
   5  -8   0 616.183 907.743   4
  -5  -8   0 1509.41 449.473   7
   5   8   0 1235.79 523.123  11
   0  -9   0-383.226 430.555  12
   0  -9   0-231.691 376.401   7
   0  -9   0-445.651 427.612   9
   0  -9   0 42.4430 394.191   8
   1  -9   0 7788.23 603.087   8
  -1  -9   0 7864.61 637.800  12
   1  -9   0 8519.30 762.473  12
  -1  -9   0 7562.83 607.671   7
  -1  -9   0 8221.69 627.588   8
   2  -9   0 30742.4 1155.58   8
  -2  -9   0 31411.6 1140.22   7
  -2  -9   0 30604.9 1208.91  12
   3  -9   0 11954.6 866.395   9
  -3  -9   0 12749.5 797.102   7
   3  -9   0 12553.2 800.071   8
   4  -9   0 2267.38 544.357   9
  -4  -9   0 2867.90 460.508   7
   4  -9   0 2110.04 445.195   8
   4   9   0 2887.05 609.303  11
   5  -9   0 2010.26 384.208   8
  -5   9   0 1396.35 562.639   6
   5  -9   0 728.132 801.610   4
  -5  -9   0 842.009 476.512   7
   5   9   0 871.738 553.320  11
   0 -10   0 42436.3 1450.80  12
   0 -10   0 46556.7 1367.84   8
   0 -10   0 44122.8 1305.28   9
   0 -10   0 46224.9 1259.19   7
   1 -10   0 10744.6 846.333  12
   1 -10   0 9983.32 697.753   8
  -1 -10   0 9020.73 649.326   7
  -1 -10   0 9748.44 739.056  12
  -1 -10   0 9966.67 696.687   8
   1 -10   0 8943.29 757.877   9
   2 -10   0 9747.15 826.989   9
   2 -10   0 10128.8 759.156   8
  -2 -10   0 10561.0 754.795   7
  -2 -10   0 9892.98 755.975  12
   2  10   0 11364.1 878.893  11
   3 -10   0 5579.34 987.465   4
   3 -10   0 6238.51 704.625   9
   3 -10   0 5625.24 601.804   8
   3  10   0 5637.13 719.800  11
  -3 -10   0 6034.50 610.745   7
   4 -10   0 785.160 955.929   4
   4 -10   0 750.095 533.044   9
   4  10   0 580.013 515.834  11
   4 -10   0 1000.69 382.081   8
  -4 -10   0 266.903 407.965   7
   0 -11   0-104.761 480.461  12
   0 -11   0-37.2014 548.475   8
  -1 -11   0 10915.7 743.562   7
   1 -11   0 9623.68 762.236   9
  -1 -11   0 10002.1 771.311  12
   1 -11   0 10324.6 753.984   8
  -2 -11   0 1790.51 428.343   7
   2 -11   0 1506.87 542.071   9
   2 -11   0 1108.87 457.631   8
   3 -11   0-103.007 473.779   9
   3 -11   0 279.919 464.208   8
  -3 -11   0 349.795 382.938   7
   3  11   0-570.770 612.094  11
   4 -11   0 2175.73 473.697   9
   4 -11   0 2041.17 432.369   8
   4  11   0 1669.45 569.523  11
  -4 -11   0 2050.94 452.111   7
   0 -12   0 81447.3 1863.80  12
   1 -12   0 1337.40 564.820   8
  -1 -12   0 1393.04 502.710   7
  -1 -12   0 1751.93 431.830  12
   1 -12   0 1606.13 570.586   9
   2 -12   0-351.725 480.747   9
   2 -12   0 76.8245 522.375   8
  -2 -12   0-113.714 417.534   7
   3 -12   0 1244.12 489.610   9
   3 -12   0 1922.41 504.995   8
  -3 -12   0 1670.02 454.650   7
   1 -13   0 1344.55 671.238   9
   2 -13   0 4191.07 505.591   9
   2 -13   0 4442.96 695.107   8
  -2 -13   0 3829.94 504.714   7
   1   0  -1 6008.62 156.551   2
  -1   0   1 5990.68 164.069   0
  -1   0  -1 5716.98 193.104   1
   1   0  -1 6157.40 158.623   0
   2   0  -1 40988.2 545.724   1
   2   0   1 39029.0 714.345   0
  -2   0  -1 40495.9 653.133   2
   2   0  -1 39463.9 561.764   0
  -3   0  -1 102.310 233.458   5
   3   0   1 580.346 354.584   0
  -3   0   1 92.2076 308.968   6
  -3   0   1 222.493 295.907   5
  -3   0  -1-200.547 246.072   2
  -3   0  -1-247.966 269.715   6
  -4   0   1 8663.84 568.865   5
  -4   0  -1 7219.51 584.506   6
  -4   0  -1 9077.00 608.582   5
  -4   0   1 8791.02 651.109   6
  -5   0  -1 9446.22 814.200   6
  -5   0  -1 7999.62 688.193   5
  -5   0   1 9350.69 764.938   6
  -6   0   1 2928.31 497.933   6
   0  -1   1 535.479 71.2474   0
   0  -1  -1 527.530 69.7478   2
   0   1  -1 698.333 105.352   1
   1  -1   1 127986. 999.360   1
   1  -1   1 128417. 984.056   0
   1  -1  -1 129467. 859.984   0
  -1   1   1 129315. 862.216   0
   1   1  -1 128713. 870.243   2
  -1   1  -1 126175. 958.934   1
  -1  -1  -1 126927. 950.081   2
  -2  -1  -1 17994.8 473.010   2
   2   1  -1 18163.1 341.611   0
   2  -1  -1 18636.9 450.236   1
   2   1  -1 17906.2 264.847   1
   2  -1  -1 18073.7 447.530   0
   2  -1   1 17194.0 514.396   0
   2  -1   1 18341.6 480.178   1
  -2   1  -1 17786.1 438.772   2
  -3   1   1 41823.6 960.960   5
  -3  -1  -1 42450.7 973.995   5
  -3  -1   1 43556.2 904.077   5
  -3  -1   1 42430.8 996.032   6
  -3  -1  -1 41859.3 1023.75   6
  -3   1  -1 41038.4 1000.79   6
  -3   1  -1 42216.6 974.359   5
  -3   1  -1 42760.1 760.743   2
  -3  -1  -1 41826.6 839.306   2
   3  -1  -1 42364.7 852.935   0
  -4  -1  -1 27018.0 1004.96   6
  -4   1   1 26489.1 939.728   5
  -4  -1  -1 27288.9 957.506   5
  -4   1  -1 25990.4 968.131   5
  -4   1   1 26653.6 1004.41   6
  -4   1  -1 25474.4 960.762   6
  -4  -1   1 26017.3 982.191   6
  -4  -1   1 28222.8 911.983   5
  -5   1   1 875.379 425.241   6
   5  -1   1 1503.63 920.640   4
  -5  -1  -1 678.015 514.821   6
  -5  -1   1 1403.46 434.212   5
  -5  -1  -1 1733.25 394.516   5
  -5  -1   1 1426.23 442.521   6
  -5   1  -1 965.421 428.465   5
  -5   1  -1 1465.66 473.029   6
   6  -1   1 3688.41 801.950   3
  -6   1   1 2653.93 484.835   6
  -6   1  -1 3556.16 582.901   6
   0  -2  -1 739825. 7517.65   2
   0  -2   1 732067. 2250.69   1
   0   2  -1 723294. 7241.09   0
   0   2   1 733160. 7341.49   2
   0   2  -1 732487. 2207.62   1
   1   2  -1 356816. 1720.22   2
  -1   2   1 354992. 1694.58   0
   1  -2   1 357009. 1797.94   0
   1   2  -1 348605. 1104.98   1
  -1  -2  -1 361392. 1779.26   2
   1   2  -1 352025. 3211.25   0
   1   2   1 354472. 1776.24   2
  -1   2  -1 356959. 1842.65   1
   1  -2   1 355489. 1925.01   1
  -2   2   1 77305.5 988.792   0
   2   2  -1 75919.5 588.482   0
  -2  -2  -1 78431.8 1030.27   2
   2  -2  -1 78835.5 1032.41   1
   2  -2   1 75234.4 1057.19   1
   2  -2  -1 74328.2 964.359   0
   2  -2   1 74205.2 1048.42   0
   2   2  -1 76223.9 978.689   2
  -3   2  -1 57861.5 1187.07   5
   3  -2  -1 60820.6 1086.90   0
  -3  -2  -1 60451.7 1161.48   5
  -3  -2   1 58621.9 1185.63   6
  -3  -2   1 61003.7 1030.37   5
  -3   2   1 58261.1 1169.94   5
  -3  -2  -1 57565.2 1210.99   6
  -4  -2   1 6144.19 610.358   6
  -4  -2  -1 5517.10 594.224   6
  -4  -2  -1 6194.02 530.635   5
  -4  -2   1 6916.81 497.160   5
  -4   2  -1 6068.79 534.296   5
  -4   2   1 5484.27 562.234   6
  -4   2  -1 7100.65 580.933   6
  -5   2   1 7224.16 718.610   6
   5   2   1 9079.03 678.850  11
  -5   2  -1 7483.96 661.129   6
  -5  -2  -1 8808.31 660.754   5
  -5  -2   1 6925.88 706.388   6
  -5  -2   1 8871.88 636.480   5
  -6   2  -1 4666.16 599.534   6
   6   2   1 4100.70 601.017  10
  -6   2   1 4660.92 622.356   6
   0   3  -1 438805. 1956.89   1
   0   3  -1 438181. 1732.35   0
   0  -3   1 442051. 1758.44   0
   0  -3   1 443336. 2080.35   1
  -1   3   1 37686.4 380.260   2
  -1   3   1 38154.5 671.681   0
   1   3  -1 36590.5 662.962   2
   1   3  -1 38061.4 404.869   0
  -1   3  -1 38333.8 669.391   0
   1   3   1 38198.8 661.142   2
  -1  -3  -1 37723.5 672.269   2
   1  -3   1 37212.7 733.114   1
   1  -3   1 39125.4 688.790   0
   2  -3   1 4762.92 345.436   0
   2   3  -1 5898.42 344.906   2
  -2  -3  -1 5773.36 373.431   2
   2  -3  -1 5633.52 365.162   1
   2   3   1 5585.84 341.368   2
   2  -3  -1 5500.08 327.957   0
   2  -3   1 5046.54 365.970   1
  -2   3   1 4614.85 331.814   0
  -3  -3  -1 12659.2 604.815   5
  -3  -3   1 12855.2 626.335   6
  -3  -3  -1 11183.1 636.889   6
   3  -3   1 12326.7 595.878   9
  -3   3  -1 12838.7 629.867   5
  -4   3  -1 24141.8 962.870   5
  -4  -3  -1 26503.4 935.419   5
  -4  -3   1 24457.4 994.032   6
  -4   3  -1 25901.8 1030.56   6
  -5   3   1 41.9872 420.457   6
  -5   3  -1 474.987 462.847   6
   5   3   1 765.122 556.540  11
  -5  -3  -1 291.871 446.416   5
   6  -3  -1-1244.51 1116.23   4
   6   3   1 28.1728 542.397  10
  -6   3   1-94.7115 463.696   6
  -6   3  -1 150.840 464.180   6
   0   4   1 125692. 1180.87   0
   0   4   1 128047. 1100.30   2
   0   4  -1 128981. 1112.76   0
  -1   4  -1 63052.2 940.648   0
  -1   4   1 61494.6 918.957   0
   1  -4   1 62064.1 1035.28   1
   1  -4   1 62559.3 934.088   0
   1   4  -1 63623.5 950.336   2
  -1   4   1 64133.5 635.049   2
  -1  -4  -1 62303.6 693.445   1
   1   4  -1 62518.1 656.082   0
   1   4   1 64411.4 947.813   2
  -2  -4  -1 10586.7 533.867  12
   2   4  -1 11026.5 477.875   2
  -3  -4  -1 12337.9 607.699   5
   3  -4   1 11928.9 656.093   9
  -4  -4  -1 2000.37 396.428   5
  -4  -4   1 2010.60 359.446   7
  -5   4  -1 871.816 385.595   6
  -5   4   1 895.134 404.715   6
  -5  -4  -1 667.262 472.061   5
   5   4   1 1350.94 530.031  11
   6  -4   1 1251.05 949.147   4
  -6   4  -1 1279.17 453.433   6
   6  -4  -1 328.730 991.078   4
  -6   4   1 1036.25 474.855   6
   0  -5   1 13335.3 497.300   1
   0  -5  -1 13469.9 486.127   1
   0   5  -1 13690.7 445.046   0
   0   5   1 12962.8 423.176   2
   0   5   1 12662.5 459.879   0
  -1  -5   1 22196.7 508.022   1
   1  -5  -1 22931.5 687.714   1
   1  -5   1 22103.0 702.206   1
  -1   5   1 22260.1 638.510   0
  -1   5   1 22399.9 454.373   2
   1   5  -1 23771.4 482.925   0
   1  -5   1 22741.2 645.294   0
  -1   5  -1 22451.0 650.055   0
  -1  -5  -1 22183.3 495.127   1
   1   5   1 22830.1 624.121   2
   1   5  -1 22317.5 633.389   2
  -2  -5  -1 13635.3 621.249  12
  -2  -5   1 14169.2 651.931  12
   3  -5   1 268.971 385.030   9
  -3  -5  -1 115.277 382.614   5
   4  -5   1 128.982 482.732   9
  -4  -5   1 29.1900 361.142   7
  -4  -5  -1 408.414 431.590   5
  -5   5   1 1852.95 444.138   6
  -5  -5  -1 2126.20 450.101   7
   5   5   1 663.271 526.476  11
  -5   5  -1 1524.09 464.431   6
   6   5   1 863.406 704.214  11
   6   5  -1 1650.48 690.564  11
   6  -5  -1 1656.46 931.305   4
   6  -5   1-86.8239 906.704   4
  -6   5  -1 1385.75 507.567   6
  -6   5   1 1306.45 440.947   6
   0  -6   1 7638.64 446.525   1
   0   6   1 8024.98 453.467  14
   0  -6  -1 7412.85 449.274   8
   0  -6  -1 7842.88 442.358   1
   0  -6   1 7755.21 429.303   7
   0   6   1 7407.83 385.263   2
   0   6  -1 6668.32 391.071   0
   1  -6  -1 96908.8 1495.90   8
  -1  -6   1 95608.6 1555.14  12
  -1   6   1 102614. 1082.59   2
  -1  -6   1 94807.6 1140.82   1
  -1  -6   1 92414.3 1431.12   7
   1   6   1 96044.9 1225.88   0
  -1  -6  -1 91841.7 1477.36   8
  -1   6   1 99287.6 1429.77  14
  -1  -6  -1 97551.4 1840.44  12
   1   6   1 94187.7 1407.85  14
  -1  -6  -1 95601.1 1148.52   1
  -2  -6   1 27488.6 881.456   7
  -2  -6   1 27354.3 917.143  12
  -2  -6  -1 25946.8 922.578  12
  -3  -6   1 10878.4 649.720   7
   3  -6   1 11644.2 762.790   9
  -3  -6  -1 12217.4 621.438   5
   4  -6   1 23773.8 1090.62   9
  -4  -6   1 22167.6 935.733   7
   4  -6  -1 24381.1 1088.81   9
   5  -6   1 637.414 774.676   4
  -5  -6  -1 148.513 448.258   7
  -5   6  -1 280.654 459.130   6
  -5   6   1 159.804 459.938   6
   5   6   1-626.838 501.181  11
  -5  -6   1 938.452 509.292   7
   6  -6  -1 1423.80 663.651   8
   6  -6   1-130.496 784.809   4
   6  -6  -1 1033.67 879.453   4
  -6   6   1 230.023 510.625   6
   0  -7  -1 50878.2 1612.74  12
   0  -7   1 53735.1 1083.53   8
   0  -7   1 54476.7 1165.57   9
   0  -7   1 54143.4 1332.11  12
   0  -7  -1 53297.0 1195.17   8
   0  -7   1 53393.6 1122.13   7
   0  -7  -1 56863.4 1064.99   7
  -1  -7   1 14775.4 718.471  12
   1  -7   1 15782.2 861.933  12
   1  -7  -1 13870.1 689.811   8
  -1  -7  -1 13862.1 796.468  12
  -1  -7  -1 12788.6 667.267   8
  -1  -7   1 14383.4 649.079   7
   1  -7   1 15869.0 597.810   7
   1  -7   1 15287.3 682.453   8
  -2  -7   1 14220.0 737.998  12
  -2  -7   1 13414.3 683.879   7
  -2  -7  -1 14638.3 783.331  12
   3  -7   1 4731.09 557.082   9
  -3  -7   1 4598.82 494.387   7
  -4  -7   1 162.464 381.516   7
   4  -7  -1 640.069 491.783   9
  -4  -7  -1 416.136 352.772   7
   4  -7   1 680.694 484.158   9
   5   7   1 618.640 576.960  11
  -5  -7  -1-27.2581 420.124   7
  -5  -7   1 1049.14 509.739   7
  -5   7   1 177.240 428.452   6
  -5   7  -1 1065.05 503.003   6
   5  -7   1 996.441 851.455   4
   0  -8   1 29438.8 936.909   7
   0  -8   1 27391.3 1034.28  12
   0  -8   1 29592.0 910.198   8
   0  -8   1 28706.2 943.831   9
   0  -8  -1 27441.4 962.095   8
   0  -8  -1 28954.3 1292.65  12
   0  -8  -1 30240.9 876.689   7
   1   8   1 1721.80 506.512  11
   1  -8   1 1532.47 353.555   8
   1  -8  -1 1501.01 337.107   8
  -1  -8  -1 1322.37 332.003   7
  -1  -8  -1 1628.73 447.745   8
  -1  -8   1 1444.22 367.331  12
   1  -8   1 1731.79 384.775   9
  -1  -8   1 1576.89 384.182   7
  -1  -8  -1 1747.13 462.030  12
  -2  -8   1 7065.95 585.242  12
   2  -8   1 6235.42 672.128   9
  -2  -8  -1 7390.39 564.263   7
   2  -8  -1 7234.41 603.693   8
  -2  -8   1 7367.96 604.424   7
  -2  -8  -1 6681.15 637.851  12
   3  -8   1 46547.6 1583.68   9
   3  -8  -1 44851.6 1432.07   8
  -3  -8  -1 40307.9 1291.12   7
  -3  -8   1 41721.6 1326.27   7
   4  -8  -1 6517.09 665.446   8
  -4  -8   1 6887.18 625.192   7
   4  -8   1 7919.58 722.370   9
   4   8   1 5979.25 718.115  11
   4  -8  -1 7510.00 691.467   9
  -4  -8  -1 7116.42 640.094   7
  -5  -8  -1 239.747 452.045   7
   5   8   1 427.411 504.122  11
  -5   8  -1 896.803 532.149   6
   5  -8  -1-31.7596 407.449   8
  -5  -8   1 451.507 511.579   7
   5   8  -1 677.008 508.210  11
  -5   8   1 1028.32 503.416   6
   5  -8   1 733.029 785.214   4
   0  -9  -1 755.898 416.339   7
   0  -9  -1 546.355 399.792   8
   0  -9   1 958.327 432.515  12
   0  -9   1 678.064 467.045   8
   0  -9  -1 1122.47 512.693  12
   0  -9   1 962.994 452.068   9
   0  -9   1 1023.31 378.525   7
   1  -9   1 5361.24 533.328   8
   1  -9  -1 4373.80 822.426  12
  -1  -9   1 5314.60 608.663  12
  -1  -9  -1 4900.54 561.850   8
   1  -9   1 5326.03 573.651   9
  -1  -9  -1 4815.03 663.167  12
  -1  -9  -1 4103.29 450.363   7
   1  -9  -1 5541.76 561.997   8
  -1  -9   1 5807.94 560.042   7
  -2  -9  -1 3148.74 485.442   7
   2   9   1 3009.68 571.821  11
   2  -9   1 2783.05 503.127   9
   2  -9   1 2928.94 441.431   8
   2  -9  -1 3478.54 497.020   8
  -2  -9  -1 3416.24 552.619  12
  -2  -9   1 2330.18 462.368   7
  -3  -9   1 979.391 355.444   7
  -3  -9  -1 1072.16 351.509   7
   3  -9   1 1027.69 482.554   9
   3   9   1 1234.04 554.293  11
   3  -9   1 1308.98 431.588   8
   3  -9  -1 592.256 400.074   8
   4  -9  -1 5018.04 643.319   8
   4  -9   1 4551.93 526.003   8
   4   9   1 4153.73 664.439  11
   4  -9  -1 5182.43 636.534   9
   4  -9   1 4312.94 611.713   9
  -4  -9   1 4963.36 558.490   7
   4  -9   1 5909.56 1062.37   4
  -4  -9  -1 5182.62 529.292   7
  -5   9   1 1833.98 473.965   6
   5   9   1 2596.07 487.663  11
  -5  -9   1 1840.34 533.046   7
   5   9  -1 2354.76 507.598  11
   5  -9   1 1727.18 837.596   4
   5  -9  -1 3450.05 821.627   4
   5  -9   1 2257.83 440.254   8
  -5  -9  -1 2426.28 430.967   7
   5  -9  -1 1462.55 460.995   8
   0 -10  -1 17633.5 1071.69  12
   0 -10   1 19697.0 943.164  12
   0 -10   1 18439.9 863.341   7
   0 -10   1 18911.5 895.481   9
   0 -10  -1 17196.6 912.177   8
  -1 -10  -1 251.187 438.795   7
  -1 -10  -1 45.1267 469.610  12
  -1 -10   1 453.328 400.816   7
   1 -10  -1-156.155 610.112  12
   1 -10  -1-360.105 436.697   8
   1 -10   1 33.8814 464.146   8
  -1 -10   1-491.958 344.376  12
  -1 -10  -1 487.379 472.012   8
   1 -10   1-667.532 466.566   9
  -2 -10  -1 1202.97 410.227   7
  -2 -10  -1 1154.02 515.733  12
   2 -10   1 1370.30 443.749   8
   2 -10   1 1470.11 451.089   9
   2 -10  -1 1519.02 503.354   8
  -2 -10   1 1246.45 417.557   7
   3 -10   1 9502.82 1088.89   4
   3 -10  -1 7919.97 684.917   8
   3 -10   1 7486.03 632.752   8
   3 -10  -1 7174.29 795.361   9
  -3 -10   1 7826.58 646.708   7
  -3 -10  -1 8630.01 654.554   7
   3  10   1 8815.81 754.662  11
   3 -10   1 9190.24 796.405   9
   4 -10  -1 1927.15 968.219   4
   4 -10   1 1674.20 444.576   9
   4 -10  -1 1888.85 442.498   8
   4 -10  -1 2108.63 512.672   9
   4  10  -1 2782.25 500.850  11
  -4 -10   1 1954.86 410.267   7
  -4 -10  -1 2881.01 451.062   7
   4 -10   1 1932.43 457.156   8
   4 -10   1 1866.10 887.579   4
   4  10   1 2030.87 550.504  11
   0 -11   1 239.524 484.968   7
   0 -11  -1 34.5476 486.478   8
   0 -11   1 495.595 503.443  12
   0 -11  -1 294.411 502.802  12
  -1 -11   1 1914.78 429.284  12
   1 -11  -1 1695.83 600.642  12
   1 -11   1 2344.09 511.729   9
   1 -11   1 2813.21 529.710   8
   1 -11  -1 1000.26 481.136   9
  -1 -11   1 2043.68 414.511   7
  -1 -11  -1 1805.49 487.947  12
  -1 -11  -1 2259.85 442.062   7
   1 -11  -1 1943.67 479.327   8
  -2 -11   1 1270.53 450.318   7
   2 -11   1 1459.59 562.844   9
  -2 -11  -1 1903.87 475.599  12
   2 -11  -1 1147.63 405.897   8
   2 -11  -1 817.557 492.727   9
   2 -11   1 1218.00 478.724   8
  -2 -11  -1 1470.04 430.053   7
  -3 -11   1 734.638 375.509   7
   3 -11  -1 1062.21 447.453   8
   3  11   1-330.044 594.768  11
   3 -11   1 504.636 486.745   9
   3 -11  -1 450.739 503.901   9
   3 -11   1-76.2718 485.526   8
   3  11  -1 895.832 652.609  11
  -3 -11  -1 1156.93 430.273   7
   4 -11   1 1989.00 535.803   9
   4 -11  -1 1044.86 453.910   8
   4 -11   1 2061.66 488.885   8
  -4 -11   1 1325.27 452.616   7
   4  11   1 1735.27 557.379  11
   4  11  -1 1736.48 612.269  11
   4 -11  -1 2022.20 484.769   9
  -4 -11  -1 2086.39 383.564   7
   0 -12  -1 33846.6 1244.48   8
   0 -12  -1 34588.3 1293.94  12
   1 -12  -1 1606.49 581.195   9
  -1 -12   1 896.994 495.696   7
  -1 -12  -1 1789.42 455.906  12
   1 -12   1 842.462 565.000   9
   1 -12  -1 2119.32 620.245  12
  -1 -12  -1 1835.31 535.896   7
   1 -12  -1 795.102 540.950   8
   2 -12  -1 1313.55 503.198   9
  -2 -12  -1 1311.52 437.458   7
   2 -12   1 2379.35 602.682   8
   2 -12  -1 1653.76 492.031   8
  -2 -12   1 1874.75 458.019   7
   2 -12   1 1015.46 450.587   9
  -3 -12   1 3186.17 463.342   7
   3 -12  -1 2281.27 519.930   9
   3 -12   1 2627.25 604.613   8
  -3 -12  -1 3822.86 490.693   7
   3 -12  -1 3182.80 475.028   8
   3 -12   1 2929.89 530.807   9
   0 -13  -1-220.748 505.517  12
  -1 -13  -1 1911.02 444.365  12
   1 -13  -1 1151.52 699.740   9
   1 -13   1 2871.18 658.791   9
   1 -13  -1 2522.53 611.550   8
  -1 -13   1 2531.28 535.259   7
  -2 -13   1 1841.98 482.214   7
   2 -13  -1 1389.59 507.050   9
   2 -13  -1 1634.54 621.385   8
   2 -13   1 1148.06 573.945   9
  -2 -13  -1 960.412 554.707   7
  -1   0  -2 73723.0 788.292   1
  -1   0   2 73786.7 537.025   0
   2   0  -2 31792.7 466.924   2
  -2   0  -2 31130.2 558.597   1
  -2   0  -2 30896.9 638.587   2
  -3   0   2 28435.4 755.431   5
  -3   0   2 27573.6 827.286   6
  -3   0  -2 28890.3 843.645   6
  -3   0  -2 26821.5 826.343   5
  -4   0  -2 29169.2 1077.04   6
  -4   0   2 29091.7 1043.62   6
  -4   0  -2 28324.1 1030.50   5
   5   0   2 4822.36 595.879  10
  -5   0  -2 4763.61 561.507   5
  -5   0   2 3738.04 561.040   6
  -5   0  -2 3541.50 584.717   6
  -6   0   2 8978.19 740.626   6
   6   0   2 8608.86 784.131   3
  -1  -1  -2 927906. 2853.41   2
  -1   1   2 927713. 9720.69   0
  -2  -1  -2 73369.5 741.401   1
   2   1  -2 72383.1 828.729   2
  -2  -1  -2 74652.9 1004.42   2
   2  -1   2 71400.4 1049.40   0
  -2   1  -2 71425.4 932.337   1
  -3   1  -2 21124.8 752.809   5
  -3  -1   2 22168.6 729.339   6
  -3  -1  -2 23167.9 798.995   6
  -3   1  -2 22969.0 759.877   6
  -3   1  -2 23272.3 636.353   2
  -3  -1  -2 22864.6 767.960   5
   4  -1   2 9230.76 563.806  13
  -4  -1  -2 8668.20 677.005   6
   4   1   2 9390.72 678.844  11
  -4  -1  -2 8217.62 604.170   5
  -4  -1   2 9531.31 553.356   5
  -4   1   2 8697.87 673.950   6
  -4   1  -2 8364.42 616.098   6
  -4   1  -2 8305.08 619.296   5
  -4  -1   2 8702.58 641.596   6
  -5  -1  -2 1081.02 492.741   6
  -5  -1   2 2185.81 575.925   6
  -5   1  -2 800.297 477.045   6
  -5   1  -2 1315.59 399.320   5
  -5  -1  -2 644.005 452.851   5
   5   1   2 1977.73 687.347   3
  -5   1   2 623.496 448.212   6
   6   1   2 4852.13 639.833  10
   6  -1   2 5180.24 721.960   3
  -6   1   2 4551.04 567.143   6
  -6  -1  -2 4380.08 513.402   5
   0  -2   2 226484. 1122.86   0
   0  -2  -2 226631. 1144.23   2
   0   2  -2 225966. 1461.72   1
  -1   2   2 993316. 2986.13   0
  -1   2  -2 991077. 3406.10   1
   1  -2   2 999999. 3490.50   1
   1  -2   2 990874. 3200.52   0
  -1  -2  -2 995239. 3155.46   2
   2  -2   2 51018.9 914.589   1
  -2  -2  -2 50629.9 875.407   2
   2   2  -2 51355.8 489.499   1
  -2  -2  -2 51992.9 526.736   1
  -2   2   2 52008.4 812.493   0
   2   2  -2 51593.7 797.997   2
  -2   2  -2 51389.4 872.438   1
   2  -2   2 52028.7 934.732   0
  -3  -2  -2 74504.1 1386.57   5
  -3  -2  -2 68883.0 1366.97   6
  -3  -2   2 72890.5 1319.47   6
   3  -2   2 78977.5 1262.88  10
  -3   2  -2 75478.4 1331.19   6
  -3   2  -2 71899.9 1346.15   5
   3  -2   2 75060.8 1245.87  13
  -4   2  -2 6965.20 589.169   5
  -4  -2   2 7399.20 581.244   6
  -4   2   2 6845.15 558.302   6
   4   2   2 5865.24 647.962   3
  -4   2  -2 6825.34 591.833   6
  -4  -2  -2 6771.35 600.376   6
  -4  -2  -2 7404.11 581.044   5
   5  -2   2 12407.8 1151.85   4
  -5  -2   2 10655.5 806.743   6
  -5   2   2 10824.3 785.961   6
  -5  -2  -2 11015.5 736.212   5
  -5   2  -2 10870.2 778.596   5
  -5   2  -2 10181.1 751.329   6
   6   2   2 1414.20 559.130  10
   6  -2   2 2502.60 706.586   3
  -6   2   2 691.022 448.578   6
  -6  -2  -2 1361.33 471.894   5
  -6   2  -2 1106.90 501.883   6
   0  -3  -2 11306.6 323.199   2
   0   3  -2 11091.2 397.125   1
   0  -3   2 10428.1 311.879   0
   0   3   2 11045.4 317.908   2
   0  -3   2 10147.6 398.285   1
   1  -3   2 161122. 1579.36   1
  -1  -3  -2 156932. 1375.10   2
   1  -3   2 160157. 1401.79   0
  -1   3  -2 157405. 1492.15   1
  -1   3   2 156710. 1368.09   0
   1   3   2 161977. 1405.41   2
   1   3  -2 158853. 1149.95   1
   2  -3   2 30692.6 792.665   1
  -2  -3  -2 28293.7 315.287   1
  -2   3   2 29997.2 705.287   0
  -2  -3  -2 30181.4 746.089   2
   2  -3   2 31548.8 793.482   0
   2   3  -2 29950.0 698.022   2
   3  -3   2 68482.7 1182.29  13
  -3  -3   2 68065.6 1321.12   6
  -3  -3  -2 66547.5 1330.97   5
  -3   3  -2 64990.8 1329.76   5
  -3  -3   2 70943.7 1208.80   7
   3  -3   2 65283.1 1305.21   9
  -4   3  -2 2387.95 466.666   5
  -4  -3   2 1848.88 443.831   6
  -4   3  -2 2323.96 456.517   6
  -4  -3  -2 2023.90 413.722   5
   5   3   2 15276.8 945.405  11
  -5  -3  -2 15694.4 810.059   5
   5  -3   2 16765.6 1330.22   4
  -5   3  -2 15928.5 881.458   6
  -5   3   2 13212.4 845.880   6
  -6  -3  -2 3479.19 519.851   5
  -6   3  -2 4270.93 557.115   6
   6   3   2 3364.13 529.478  10
   6  -3   2 4699.82 664.550   3
  -6   3   2 3786.57 507.261   6
   0  -4   2 76374.6 1055.74   1
   0   4  -2 76815.2 874.031   0
   0  -4   2 79206.9 890.361   0
   0   4  -2 77974.8 1034.69   1
   0   4   2 78132.1 877.831   2
  -1   4   2 144575. 1454.12   0
   1  -4   2 145793. 1457.26   0
   1  -4   2 147776. 1657.91   1
  -1  -4  -2 143123. 1440.85   2
   1   4  -2 141170. 1161.43   1
  -1   4   2 142560. 815.658   2
   1   4   2 146419. 1455.88   2
  -1   4  -2 143829. 1541.55   1
  -2  -4  -2 80404.5 1350.14  12
   2  -4   2 81204.5 1397.04   9
  -2   4  -2 78274.5 1190.56   5
  -2  -4   2 79884.4 1241.57   7
  -3  -4   2 3077.53 359.498   7
  -3  -4  -2 2354.77 384.193   5
   3  -4   2 2751.41 409.293   9
  -3   4  -2 1868.82 382.723   5
  -4  -4  -2 13489.8 741.416   5
  -4   4  -2 13302.6 767.517   6
  -4  -4   2 13358.9 652.926   7
   5   4   2 3729.90 641.864  11
  -5  -4  -2 2797.00 440.962   5
  -5   4   2 3230.75 544.221   6
   5  -4   2 3560.65 896.910   4
  -5   4  -2 3521.16 533.284   6
   6   4  -2 2679.88 760.370  11
  -6   4   2 1492.35 457.379   6
  -6   4  -2 1875.21 551.933   6
   6  -4   2 3231.61 639.888   3
   6   4   2 1703.73 528.665  10
   6  -4   2 3387.90 901.690   4
   0   5   2 128258. 1398.66   0
   0  -5   2 130078. 1505.01   1
   0   5  -2 131136. 1268.62   0
   1   5  -2 42260.4 588.253   0
  -1  -5  -2 41897.2 1228.29  12
  -1   5   2 43116.4 566.663   2
   1   5   2 42055.3 864.366   2
   1  -5   2 43337.8 1016.64   9
   1  -5  -2 41735.0 936.319   8
  -1  -5   2 44551.6 947.314   7
   1  -5   2 42757.7 863.844   0
   2  -5   2 54829.2 1275.79   9
  -2  -5   2 55197.8 1147.23   7
  -2  -5  -2 55236.1 1243.15  12
  -3  -5  -2 6273.59 512.246   5
  -3  -5   2 5364.16 450.288   7
   3  -5   2 6221.57 563.132   9
  -4  -5   2 3166.98 394.116   7
  -4   5  -2 3048.72 491.306   6
   4  -5   2 3168.87 485.588   9
  -4  -5  -2 2746.79 420.362   5
  -5   5  -2 12778.9 758.166   6
  -5  -5  -2 12048.7 693.414   5
   5  -5   2 12883.3 1352.44   4
  -5   5   2 10891.9 771.781   6
   5   5   2 12001.9 866.364  11
   6  -5   2 3985.79 819.072   4
   6  -5   2 4096.71 668.950   3
   6   5  -2 3876.06 709.282  11
   6   5   2 5150.84 568.469  10
  -6   5  -2 4009.91 565.451   6
   6  -5  -2 3994.15 850.194   8
  -6   5   2 4030.53 491.664   6
   0   6   2 1882.85 280.930  14
   0   6   2 942.759 254.368   2
   0  -6   2 1428.53 297.769   7
   0   6  -2 1264.15 252.224   0
   0  -6  -2 707.256 302.783   8
   0  -6   2 1171.58 293.641   1
   1  -6  -2 35902.6 961.278   8
  -1  -6   2 35599.4 947.250   7
   1   6   2 33849.1 886.991  14
  -1   6   2 34846.1 884.536  14
  -1  -6  -2 35108.7 1243.06  12
   1  -6   2 36707.3 866.645   7
   1  -6   2 36185.4 1021.67   9
  -1  -6   2 37961.7 965.221  12
   1   6   2 36295.4 1010.36  11
  -1  -6  -2 35157.8 1007.33   8
   2   6   2 36910.8 955.645  14
  -2  -6   2 35718.5 1007.46   7
   2  -6   2 34739.3 1116.13   9
  -2  -6  -2 33529.5 1060.19  12
  -2   6   2 38089.3 935.351  14
  -3  -6   2 30964.7 1043.21   7
   3  -6   2 33004.5 1190.36   9
  -3  -6  -2 32006.8 1030.95   5
  -4  -6   2 3913.40 497.952   7
   4   6   2 4772.63 746.025  11
  -4  -6  -2 5163.38 546.554   5
   4  -6   2 5499.60 614.972   9
  -5   6  -2 2938.81 510.277   6
   5   6   2 2007.91 556.894  11
  -5   6   2 2699.83 538.133   6
   5  -6   2 2866.29 903.719   4
   6  -6   2 2595.54 657.653   3
  -6   6   2 2221.85 490.326   6
   6   6   2 3177.43 544.502  10
   0   7   2 48221.6 1151.08  14
   0  -7  -2 46108.9 1160.16   8
   0  -7  -2 52721.2 1011.05   7
   0  -7   2 47313.6 1113.87   7
   0  -7   2 51499.0 1149.01   9
   0  -7   2 51797.3 1158.04  12
   1   7   2 57017.9 1252.47  14
  -1  -7   2 60468.5 1300.91  12
  -1  -7  -2 59221.6 1682.12  12
   1   7   2 59776.2 1341.60  11
   1  -7   2 57613.4 1382.72   9
   1  -7   2 61526.3 1583.19   4
   1  -7   2 62124.2 1223.49   8
   1  -7  -2 57272.1 1316.99   8
  -1  -7  -2 57890.4 1372.13   8
  -1  -7   2 55375.3 1263.86   7
  -1   7   2 55649.3 1217.99  14
   1  -7   2 60920.4 1188.35   7
   2  -7  -2 4017.81 494.728   8
  -2  -7  -2 3308.87 477.694  12
   2  -7   2 4253.83 488.397   9
  -2  -7   2 4233.68 479.205   7
  -3  -7  -2 19599.8 916.356  12
  -3  -7   2 18515.8 865.568   7
  -3  -7  -2 20218.4 850.291   5
   3  -7   2 17913.1 958.742   9
   3   7   2 18004.7 1021.82  11
  -4  -7   2 13600.9 763.341   7
   4   7   2 12496.1 910.156  11
   4  -7   2 15124.4 878.439   9
   4  -7   2 13318.2 1314.37   4
  -5   7   2 5709.75 582.737   6
   5   7   2 5551.51 681.360  11
  -5  -7  -2 5545.41 531.626   7
   5  -7   2 5720.97 993.266   4
   5  -7  -2 6111.74 625.849   8
  -5   7  -2 5125.70 528.526   6
   0   8   2 17252.7 767.327  14
   0  -8  -2 17122.3 1134.30  12
   0  -8   2 19672.0 806.694   9
   0  -8   2 20665.5 820.365  12
   0  -8   2 19318.8 803.149   7
   0  -8  -2 18373.0 852.243   8
   1  -8   2 35167.0 1180.94   9
  -1  -8  -2 35056.8 1023.11   7
  -1  -8   2 34784.8 1101.04   7
  -1  -8   2 36150.1 1106.77  12
   1  -8   2 39421.6 1060.27   8
  -1  -8  -2 34845.2 1386.53  12
   1   8   2 38738.5 1130.69  11
   1  -8  -2 32914.4 1101.00   8
  -1  -8  -2 33473.4 1145.45   8
   1  -8   2 37455.8 1017.18   7
   2   8   2 3087.59 563.770  11
  -2  -8  -2 2907.14 443.059  12
  -2  -8   2 2353.95 432.552   7
   2  -8   2 2303.38 472.606   9
   2  -8   2 3091.71 815.722   4
   2  -8  -2 2592.84 469.307   8
  -3  -8   2 872.940 371.051   7
  -3  -8  -2 956.833 494.271   5
   3  -8   2 795.552 710.368   4
   3  -8   2 860.484 488.380   9
   3  -8  -2 427.011 331.701   8
   3   8   2 1354.19 501.127  11
  -4  -8  -2 1856.28 441.137   7
   4  -8  -2 1572.12 448.287   8
  -4  -8   2 1743.75 418.143   7
   4   8   2 1353.99 555.826  11
   4  -8   2 2397.29 897.725   4
   4  -8  -2 1937.69 546.831   9
   4  -8   2 1871.63 536.729   9
  -5  -8   2 2239.49 585.722   7
  -5  -8  -2 291.612 405.344   7
   5  -8   2 895.149 754.489   4
   5   8   2 448.907 499.478  11
  -5   8   2 970.559 440.615   6
   5  -8  -2 425.481 450.619   8
   0  -9  -2 4833.33 732.591  12
   0  -9   2 4298.06 480.950  12
   0  -9   2 5717.85 534.482   9
   0  -9  -2 4139.74 568.423   8
   0  -9   2 5816.98 525.451   7
   1  -9  -2 13950.5 1233.70  12
  -1  -9   2 16706.0 853.737   7
  -1  -9  -2 18124.7 1066.43  12
   1  -9  -2 15477.9 858.839   8
  -1  -9  -2 16060.6 909.204   8
   1  -9   2 17593.9 906.555   9
  -1  -9  -2 17787.3 804.949   7
   1  -9   2 17100.6 807.594   8
  -1  -9   2 18239.4 861.472  12
   1  -9   2 17374.3 758.600   7
   2   9   2 9100.75 763.929  11
  -2  -9   2 7816.76 619.792   7
  -2  -9  -2 7294.00 602.377   7
  -2  -9  -2 7944.68 733.831  12
   2  -9  -2 7133.97 633.671   8
   2  -9   2 7054.19 714.197   9
   2  -9   2 8826.51 973.663   4
   2  -9   2 7512.33 617.049   8
  -3  -9  -2 4440.53 567.887   7
   3   9   2 5200.86 670.000  11
   3  -9  -2 5009.87 580.342   8
   3  -9   2 5023.36 684.301   9
   3  -9   2 5224.44 554.128   8
  -3  -9   2 3995.70 543.787   7
   4   9   2 6444.17 766.321  11
  -4  -9   2 6312.65 573.936   7
   4  -9  -2 6835.74 628.196   8
   4  -9   2 7004.47 657.264   9
   4  -9  -2 6357.95 743.713   9
   4  -9   2 6454.22 589.708   8
   4  -9   2 6253.46 970.140   4
  -4  -9  -2 5507.86 544.491   7
   5  -9   2 1485.26 732.609   4
   5   9  -2 2106.21 585.045  11
   5   9   2 962.021 456.719  11
   5   9   2 2053.73 542.034  10
  -5  -9  -2 783.085 455.688   7
  -5   9   2 1124.08 487.775   6
   5  -9   2 786.757 480.047   8
   5  -9  -2 1819.01 465.950   8
   0 -10   2 1328.57 440.348   7
   0 -10  -2 412.287 590.754  12
   0 -10   2 141.178 511.744   9
   0 -10   2-198.665 476.215  12
   0 -10  -2 676.499 429.470   8
  -1 -10  -2 13582.6 737.914   7
  -1 -10   2 13691.4 781.376  12
  -1 -10  -2 12720.0 968.184  12
   1 -10   2 12445.4 833.599   9
   1 -10  -2 14778.9 1203.22  12
   1 -10  -2 14463.8 892.409   8
  -1 -10  -2 12879.6 828.728   8
  -1 -10   2 14055.9 837.747   7
  -2 -10   2 22504.5 1054.52   7
  -2 -10  -2 24325.0 1158.25  12
   2 -10  -2 23620.5 1451.63  12
   2  10   2 27341.3 1177.80  11
  -2 -10  -2 23444.1 1009.03   7
   2 -10  -2 21669.8 1037.35   8
   2 -10   2 23631.7 1117.29   9
   2 -10   2 25271.7 1014.98   8
  -3 -10   2 8132.01 659.790   7
   3 -10   2 10360.5 824.807   9
   3 -10   2 8907.96 1142.45   4
  -3 -10  -2 9511.23 709.640   7
   3  10   2 9062.29 844.967  11
   3 -10   2 8104.18 638.480   8
   3 -10  -2 7958.38 695.723   8
   4 -10   2 727.078 813.910   4
   4 -10   2 1582.66 459.228   9
   4 -10  -2 293.102 518.016   9
   4  10   2 743.355 534.511  11
  -4 -10   2 1274.90 422.523   7
   4 -10   2 1327.46 437.509   8
   4 -10  -2 724.139 452.340   8
  -4 -10  -2 929.508 412.849   7
   0 -11   2 3495.27 490.488   7
   0 -11  -2 4014.34 644.031  12
   0 -11  -2 2903.98 515.617   8
  -1 -11  -2 47566.9 1335.54   7
  -1 -11  -2 42453.4 1501.26  12
   1 -11  -2 47877.4 1792.22  12
   1 -11   2 46629.8 1458.78   9
   1 -11  -2 45505.0 1492.88   8
  -1 -11   2 44240.4 1408.60   7
   2 -11  -2 2954.88 836.030  12
  -2 -11  -2 2727.77 517.694  12
   2 -11   2 3838.54 565.845   9
  -2 -11  -2 3023.56 473.855   7
  -2 -11   2 2523.00 468.965   7
   2 -11   2 3140.99 566.065   8
   2 -11  -2 3551.88 540.437   8
  -3 -11   2 479.549 401.346   7
   3  11  -2 489.913 684.473  11
   3  11   2-92.3133 570.855  11
   3 -11   2 445.949 477.078   9
   3 -11  -2 781.267 487.249   9
   3 -11  -2 454.920 411.741   8
   3 -11   2-48.3191 519.002   8
  -3 -11  -2 278.506 440.448   7
  -4 -11   2 2817.25 457.324   7
  -4 -11  -2 2802.64 443.861   7
   4  11   2 2810.09 552.677  11
   4 -11  -2 3655.86 486.776   8
   4 -11  -2 3736.05 472.715   9
   4 -11   2 3381.26 516.530   9
   0 -12  -2 1144.88 496.269  12
   0 -12  -2 1305.22 527.899   8
   0 -12   2 2158.84 521.875   7
  -1 -12   2 2154.76 446.164   7
   1 -12  -2 1298.97 604.743  12
   1 -12  -2 2068.49 561.864   9
  -1 -12  -2 2345.36 464.468  12
   1 -12   2 2229.63 535.724   9
   1 -12  -2 2422.85 537.652   8
   2 -12  -2 1157.00 425.089   8
   2 -12   2 1582.68 495.266   9
   2 -12  -2 1534.78 479.014   9
  -2 -12   2 2448.93 469.733   7
  -2 -12  -2 1619.13 467.346   7
  -3 -12  -2 2547.65 437.923   7
  -3 -12   2 2631.30 440.274   7
   3 -12   2 2936.33 511.866   9
   3 -12  -2 1882.91 510.558   9
   0 -13  -2-288.160 508.669  12
   1 -13  -2 2848.55 662.084  12
  -1 -13  -2 1310.39 436.807  12
  -1 -13   2 1118.94 506.377   7
   1 -13  -2 1081.64 531.655   8
  -2 -13   2 2166.81 496.948   7
   2 -13   2 707.154 561.534   9
   2 -13  -2 1449.60 599.444   9
   2 -13  -2 2732.84 542.193   8
  -2   0  -3 11105.9 447.697   2
  -2   0   3 10912.6 283.947   0
   2   0  -3 11050.9 282.419   2
  -2   0  -3 11125.9 429.622   1
  -3   0   3 13486.7 626.157   6
  -3   0  -3 15373.8 661.449   5
   3   0   3 14429.7 906.137   4
  -3   0  -3 14423.4 662.343   6
  -4   0   3 572.930 372.921   6
  -4   0  -3 373.539 405.427   6
  -4   0  -3 299.669 402.203   5
  -5   0   3 5512.30 580.920   6
   5   0   3 7702.64 686.435  10
   5   0   3 5614.90 726.723   3
   5   0   3 6840.92 586.003  13
  -5   0  -3 6754.04 661.924   6
  -5   0  -3 6514.06 656.840   5
  -6   0   3 731.682 461.084   6
   6   0   3 1337.68 672.399   3
  -6   0  -3 1386.99 450.547   5
  -1   1  -3 663979. 2964.42   1
  -2  -1  -3 28692.6 592.978   1
   2   1  -3 27542.7 520.857   2
  -2   1   3 28427.9 542.823   0
  -2   1  -3 29110.3 690.824   1
  -2  -1  -3 27582.4 683.141   2
   3  -1   3 10775.2 574.518  10
  -3  -1  -3 10539.1 587.366   6
  -3   1  -3 10883.5 572.000   6
  -3  -1   3 10192.5 545.154   6
  -3   1  -3 10534.2 556.843   5
  -3  -1  -3 11139.5 604.531   5
   3  -1   3 9378.72 845.267   4
   3   1   3 12053.0 652.559  11
   4  -1   3 471.952 419.415  10
   4  -1   3 1508.38 395.107  13
   4  -1   3 263.545 710.807   4
  -4  -1   3 396.273 423.961   6
  -4  -1  -3 945.423 403.201   6
  -4   1  -3 1020.76 407.161   6
   4   1   3 791.327 520.934  11
  -4  -1  -3 623.733 337.702   5
  -4   1  -3 675.409 349.263   5
   4   1   3 971.207 503.210   3
  -4   1   3 592.811 362.966   6
   5   1   3 3134.14 575.740  10
   5  -1   3 2139.03 704.493   3
   5  -1   3 3940.54 597.279  10
   5   1   3 2815.71 620.247   3
  -5   1  -3 3003.42 542.725   6
  -5   1   3 2871.48 540.299   6
  -5   1  -3 2051.86 495.490   5
   5   1   3 3048.00 515.503  13
  -5  -1   3 2899.07 606.948   6
  -5  -1  -3 2380.50 517.091   5
   6  -1   3 1772.54 640.797   3
  -6   1   3 1315.98 470.508   6
   6   1   3 1116.41 614.119  10
  -6  -1  -3 540.015 420.466   5
   0  -2  -3 2246.12 182.453   2
   0   2  -3 2486.19 269.079   1
   0  -2   3 1953.52 181.072   0
   1  -2   3 92868.2 1078.39   0
  -1   2   3 93885.4 1013.04   0
   1  -2  -3 89592.3 428.276   2
  -1   2  -3 92801.2 1198.48   1
  -1  -2  -3 91191.0 1055.93   2
   2  -2   3 126148. 1497.63   0
  -2  -2  -3 126941. 1137.04   1
   2   2  -3 123762. 1260.19   2
  -2   2   3 127469. 1290.23   0
  -2   2  -3 128166. 1502.83   1
  -2  -2  -3 122484. 1431.58   2
   3  -2   3 10237.0 557.203  10
  -3  -2   3 10228.6 553.193   6
  -3   2  -3 9511.09 563.794   5
  -3  -2  -3 9801.99 598.658   5
   3  -2   3 11411.1 556.948   9
   3  -2   3 11243.3 578.018  13
  -3   2  -3 11127.2 575.848   6
   3   2   3 10530.6 696.718   3
   3   2   3 9128.05 638.044  11
   4   2   3 7730.12 710.159   3
   4  -2   3 6634.55 538.691  10
  -4   2  -3 7185.34 626.912   6
   4  -2   3 6839.62 874.071   4
  -4   2  -3 6117.16 602.290   5
  -4  -2   3 6744.76 590.044   6
   4   2   3 7427.09 686.754  11
   4  -2   3 8405.29 582.468  13
  -4   2   3 7116.70 633.324   6
  -4  -2  -3 6752.79 581.836   5
  -5  -2   3 23782.9 1061.09   6
   5   2   3 23440.5 1061.20  10
   5  -2   3 25380.0 1423.90   4
  -5   2  -3 23227.6 1066.15   5
   5   2   3 27219.2 1166.80   3
  -5  -2  -3 22785.8 1027.26   5
  -5   2   3 23129.4 1058.81   6
  -5   2  -3 24548.4 1057.45   6
   6   2   3 1033.23 574.480  10
   6  -2   3 323.634 641.926   3
  -6   2   3 276.137 432.965   6
  -6  -2  -3 725.374 412.205   5
   0   3  -3 59403.8 953.367   1
   0  -3  -3 58667.6 735.451   2
   0  -3   3 59621.0 719.716   0
   1  -3   3 2989.70 298.585   0
   1   3  -3 2889.77 256.444   1
  -1   3  -3 2813.94 298.375   1
  -1   3   3 3460.16 308.697   0
  -1  -3  -3 2812.16 255.087   2
   2   3  -3 3150.42 294.232   2
   2  -3   3 3392.32 394.377   9
  -2   3   3 2801.59 309.313   0
  -2  -3  -3 2926.49 194.523   1
  -2   3  -3 2541.79 290.432   1
   3   3   3 7531.15 592.353   3
   3  -3   3 7598.57 473.781  13
  -3  -3   3 7666.71 530.174   6
   3   3   3 6102.99 584.189  11
  -3   3  -3 6482.24 475.936   6
  -3  -3  -3 6559.09 540.115   5
  -3   3  -3 6178.37 511.080   5
  -3  -3   3 7731.72 450.723   7
   3  -3   3 6859.51 505.679   9
   4  -3   3 10848.6 1129.52   4
  -4   3  -3 10253.6 678.353   6
   4   3   3 10238.1 742.306  11
  -4  -3   3 11689.9 735.663   6
  -4  -3  -3 10310.1 688.895   5
  -4   3  -3 10268.0 697.437   5
   4  -3   3 13346.3 673.119  13
   4   3   3 12184.3 770.754   3
  -5   3  -3 7649.70 642.501   6
  -5   3   3 7281.25 687.487   6
   5  -3   3 5814.18 928.841   4
  -5  -3  -3 7100.12 611.547   5
   5   3   3 7648.11 708.993  11
  -6   3   3 1600.25 438.351   6
   6   3   3 635.110 539.351  10
   6  -3   3 213.600 649.993   3
   6   3   3 896.209 632.195  13
  -6  -3  -3 1062.62 465.990   5
   0  -4   3 71241.1 874.595   0
   0   4  -3 71556.5 1110.42   1
   1   4  -3 23914.6 583.956   1
  -1  -4  -3 22955.9 615.745   2
  -1   4  -3 22463.4 691.267   1
   1  -4   3 25106.7 746.006   1
   1  -4   3 24786.5 641.024   0
  -2  -4   3 28867.1 791.369   7
  -2  -4  -3 28216.0 857.147  12
   2  -4   3 29411.5 904.564   9
   2   4   3 27101.9 958.849  11
  -2   4  -3 30351.0 780.337   5
  -3  -4  -3 2858.85 428.552   5
   3   4   3 2603.38 556.267  11
  -3   4  -3 2637.95 432.170   5
   3  -4   3 3108.40 430.764   9
  -3  -4   3 3039.96 366.286   7
  -4   4  -3 229.869 406.228   6
   4  -4   3 494.362 778.057   4
   4   4   3 171.356 502.018  11
   4  -4   3-38.0759 500.317   9
  -4  -4  -3 236.305 376.446   5
  -4   4  -3 117.874 406.179   5
   5   4   3 10255.4 815.314  11
  -5  -4  -3 8114.27 608.321   5
  -5   4  -3 9468.52 676.598   6
   5  -4   3 9260.81 1090.12   4
  -5   4   3 8273.28 730.551   6
   6  -4   3 742.531 653.666   3
  -6   4   3 2001.80 473.340   6
   6  -4   3 2590.80 812.210   4
   6   4   3 1488.52 545.902  10
  -6  -4  -3 2121.15 578.669   5
  -6   4  -3 2424.34 620.706   6
   6   4   3 1199.45 598.655  13
   0  -5   3 12134.3 540.124   7
   0  -5  -3 12096.0 552.313   8
   0   5   3 11992.1 541.355  14
   0   5  -3 12818.7 539.922   1
   0  -5   3 12640.0 445.403   0
  -1   5   3 32459.9 804.626  14
  -1  -5  -3 31112.9 1219.85  12
  -1  -5   3 31163.5 842.607   7
   1   5   3 33248.1 926.642  11
   1   5   3 32503.2 809.679  14
   1  -5   3 31677.1 934.878   9
  -1  -5  -3 32209.1 943.740   8
   1  -5  -3 31086.7 849.734   8
   1   5  -3 32208.2 678.345   1
  -2  -5   3 23469.2 794.051   7
  -2  -5  -3 24662.4 890.304  12
  -2   5   3 26608.5 726.097  14
   2   5   3 25135.9 736.349  14
   2  -5   3 23616.0 903.481   9
   2   5   3 26205.3 1002.35  11
  -3  -5   3 5512.55 485.268   7
  -3  -5  -3 6542.78 516.113  12
   3   5   3 5811.41 705.115  11
   3  -5   3 5367.05 554.353   9
   4  -5   3 7221.81 597.826   9
   4  -5   3 5514.15 995.984   4
   4   5   3 5154.27 689.174  11
  -4   5  -3 6415.95 586.836   6
  -4  -5  -3 6329.48 553.436   5
  -4  -5   3 7156.64 566.018   7
   5  -5   3 9885.16 1147.02   4
   5   5   3 11069.0 790.574  11
  -5   5  -3 10101.1 676.330   6
  -5  -5  -3 10562.4 658.679   5
  -5   5   3 8044.03 712.196   6
   6   5   3 778.175 536.880  10
   6  -5   3 724.499 750.979   4
  -6   5   3 675.837 437.351   6
   6  -5   3-245.608 667.507   3
   0   6   3 137.922 280.048  14
   0  -6   3-120.399 283.587   7
   0  -6   3 76.8481 359.495   9
   0  -6  -3-70.0586 301.283   8
  -1   6   3 6341.14 443.630  14
   1   6   3 4899.98 437.657  14
  -1  -6  -3 5502.20 698.761  12
   1  -6  -3 4857.04 469.949   8
   1  -6   3 4830.61 637.211   4
   1  -6   3 5595.58 494.869   9
  -1  -6  -3 5075.03 468.033   8
   1  -6   3 4888.12 406.165   7
  -1  -6   3 4968.95 438.745   7
   1   6   3 6009.91 514.957  11
  -2  -6  -3 75794.0 1640.25  12
   2  -6   3 78365.5 2156.41   4
  -2  -6   3 75971.0 1504.76   7
   2   6   3 78675.7 1381.42  14
   2   6   3 76191.7 1704.85  11
   2  -6   3 76867.7 1667.74   9
   2  -6  -3 75480.9 1547.18   8
  -2   6   3 82829.2 1384.18  14
  -3  -6   3 2376.88 399.895   7
  -3  -6  -3 2522.77 419.570  12
   3   6   3 1854.56 549.037  11
   3  -6   3 1359.09 817.651   4
   3  -6   3 1594.55 389.207   9
  -4  -6   3 2009.93 416.438   7
   4  -6   3 2100.82 808.243   4
  -4   6  -3 1128.09 484.611   6
   4   6   3 1508.34 525.016  11
   4  -6   3 2681.52 506.109   9
  -4  -6  -3 2659.62 426.900   5
   5  -6   3 560.736 693.736   4
  -5   6  -3 357.856 565.678   6
   5   6   3 379.925 477.013  11
  -5   6   3 876.425 394.197   6
  -5  -6  -3 303.724 502.081   5
   5  -6  -3-339.293 502.124   8
   0  -7   3 1079.19 287.518   7
   0   7   3 1244.11 335.994  14
   0  -7   3 544.258 370.113   9
   0  -7  -3 1037.62 355.861   8
  -1  -7   3 4177.11 447.257   7
  -1   7   3 3149.82 400.272  14
   1  -7   3 3663.68 615.964   4
   1   7   3 3440.25 419.801  14
   1   7   3 4802.28 517.828  11
  -1  -7  -3 3512.70 652.860  12
   1  -7   3 3480.12 467.107   9
   1  -7  -3 3427.75 463.590   8
  -1  -7  -3 3392.20 461.504   8
   1  -7   3 4101.93 399.267   7
  -2  -7   3 13536.2 752.258   7
   2   7   3 14894.2 678.860  14
   2  -7   3 14917.3 1139.49   4
  -2   7   3 13656.2 685.742  14
   2   7   3 13114.6 865.977  11
   2  -7   3 14154.4 829.070   9
  -2  -7  -3 14921.2 848.243  12
   2  -7  -3 13381.0 766.484   8
  -3  -7   3 3404.54 442.889   7
  -3  -7  -3 3423.44 483.634  12
   3   7   3 3030.20 624.147  11
   3  -7   3 3323.94 866.414   4
   3  -7   3 2526.12 526.030   9
   3  -7  -3 3323.08 443.406   8
   4  -7   3 903.428 894.293   4
   4   7   3 669.031 487.412  11
   4  -7   3 1098.91 507.092   9
  -4  -7  -3 1350.63 449.508   5
   4  -7  -3 306.979 406.275   8
  -4  -7   3 823.481 415.686   7
  -5   7   3 1519.27 502.630   6
   5   7   3 1587.63 487.368  11
   5  -7   3 1921.88 709.707   4
  -5  -7  -3 2124.13 437.801   7
   5  -7  -3 1199.13 469.751   8
   0   8   3 22757.6 923.923  14
   0  -8   3 25554.7 929.877   9
   0  -8  -3 22020.6 979.482   8
   0  -8  -3 19281.2 1273.16  12
   0  -8   3 22907.9 910.520   7
  -1  -8   3 2175.85 411.473   7
  -1   8   3 2514.24 400.706  14
   1   8   3 2901.34 407.586  14
  -1  -8  -3 2353.81 644.976  12
   1   8   3 1797.77 459.197  11
   1  -8   3 2646.45 506.664   9
   1  -8  -3 2348.59 422.584   8
  -1  -8  -3 2941.30 490.713   8
  -2  -8   3 39268.1 1236.70   7
  -2  -8  -3 39069.9 1387.62  12
   2   8   3 42998.8 1397.14  11
   2  -8   3 42136.7 1748.74   4
   2  -8   3 40331.1 1406.06   9
   2  -8  -3 39699.8 1304.98   8
  -3  -8   3 20381.7 969.701   7
  -3  -8  -3 18789.3 965.678  12
   3   8   3 19356.4 1063.43  11
   3  -8   3 19243.8 1478.43   4
   3  -8   3 18562.7 1037.61   9
   3  -8  -3 21398.1 1026.63   8
  -4  -8   3 2740.26 460.661   7
   4   8   3 2723.08 565.052  11
   4  -8   3 1103.23 875.969   4
   4  -8   3 2649.74 506.247   9
   4  -8  -3 2720.69 444.979   8
   5   8   3 573.951 488.085  11
   5  -8   3 424.158 681.042   4
  -5   8   3 185.632 426.973   6
   5  -8  -3 583.407 534.204   8
  -5  -8  -3 1005.77 402.626   7
   5   8   3 807.578 510.374  10
   0  -9   3 1546.75 388.854   7
   0   9   3 1395.46 378.627  14
   0  -9  -3 1750.63 830.733  12
   0  -9   3 2713.38 424.209   9
   0  -9  -3 1590.51 447.731   8
  -1  -9   3 3905.02 518.781   7
  -1  -9  -3 4192.69 471.273   7
  -1  -9  -3 3192.64 738.183  12
   1   9   3 5281.13 529.932  11
   1  -9   3 3969.88 578.947   9
   1  -9  -3 4782.63 597.663   8
  -1  -9  -3 3955.61 543.675   8
  -2  -9   3 10408.0 738.886   7
  -2  -9  -3 10661.1 850.486  12
  -2  -9  -3 8935.04 655.181   7
   2  -9   3 10081.4 1049.55   4
   2  -9   3 10115.3 788.937   9
   2  -9   3 11465.1 703.412   8
   2  -9  -3 8246.26 684.735   8
   2   9   3 9501.33 811.027  11
  -3  -9   3 4781.85 561.708   7
  -3  -9  -3 4635.02 560.934   7
  -3  -9  -3 5805.58 600.720   5
   3  -9   3 4736.35 889.293   4
   3  -9   3 4792.88 642.535   9
   3   9   3 5402.50 692.103  11
   3  -9   3 5779.03 598.128   8
   3  -9  -3 4239.76 571.358   8
  -4  -9  -3 4303.57 484.402   7
  -4  -9   3 4503.78 557.381   7
   4  -9   3 3380.98 847.831   4
   4   9   3 3826.78 581.271  11
   4  -9  -3 4898.36 516.583   9
   4  -9   3 3984.57 499.812   8
   4  -9   3 5304.39 581.030   9
   4  -9  -3 3387.61 484.532   8
   5   9   3 1518.87 468.460  11
  -5   9   3 441.464 469.564   6
   0 -10  -3 5924.76 879.218  12
   0 -10   3 7013.80 588.633   9
   0 -10  -3 6357.47 620.555   8
   0 -10   3 5964.80 575.498   7
  -1 -10  -3 4000.81 679.959  12
  -1 -10   3 3141.73 530.192   7
  -1 -10  -3 2885.34 481.835   7
   1 -10   3 3319.70 569.878   9
   1 -10  -3 3369.26 573.633   8
   1 -10  -3 3231.55 854.090  12
  -1 -10  -3 2423.23 517.201   8
  -2 -10   3 6967.04 631.979   7
  -2 -10  -3 8250.31 677.133   7
  -2 -10  -3 7779.63 746.711  12
   2 -10   3 7703.26 700.097   9
   2 -10  -3 7924.79 717.327   8
   2  10   3 8118.92 741.314  11
  -3 -10  -3 3545.01 473.818   7
   3 -10   3 3925.47 594.799   9
   3  10   3 4398.70 615.460  11
   3 -10   3 4620.90 880.262   4
  -3 -10   3 3744.67 531.397   7
   3 -10   3 4852.24 518.253   8
   3 -10  -3 4295.13 550.539   8
  -4 -10   3 966.451 436.567   7
   4 -10   3 712.804 757.542   4
   4  10   3 992.545 485.441  11
   4 -10  -3 320.369 546.921   9
   4 -10   3 530.130 500.466   9
  -4 -10  -3 842.863 363.076   7
   4 -10   3 901.554 547.298   8
   4 -10  -3 584.373 411.653   8
   0 -11  -3 506.720 608.553  12
   0 -11   3 699.041 452.619   7
   0 -11  -3 256.818 492.450   8
  -1 -11  -3 10247.5 846.498  12
   1 -11  -3 9811.76 979.954  12
   1 -11  -3 9636.64 779.398   8
   1 -11   3 11329.9 744.808   9
  -1 -11   3 8712.32 706.473   7
  -2 -11  -3 5801.11 568.289   7
  -2 -11   3 4253.12 563.078   7
   2 -11  -3 5924.52 929.034  12
  -2 -11  -3 4497.69 625.931  12
   2 -11   3 5690.32 638.355   9
   2 -11  -3 4717.79 556.335   8
  -3 -11  -3 1500.97 452.969   7
   3 -11   3 449.547 402.385   9
   3 -11  -3 2013.66 518.733   9
  -3 -11   3 792.203 420.852   7
   3 -11  -3 1890.28 424.643   8
  -4 -11  -3 61.6470 455.689   7
   4 -11  -3-75.6560 447.236   8
   0 -12  -3 1526.26 475.573  12
   0 -12  -3 2074.26 493.975   8
  -1 -12  -3 4798.96 621.374  12
   1 -12  -3 6003.49 758.178  12
   1 -12  -3 5680.53 630.386   9
   1 -12   3 6683.37 636.747   9
   1 -12  -3 5610.13 643.774   8
  -1 -12   3 6481.36 606.001   7
  -2 -12  -3 10307.4 643.972   7
  -2 -12  -3 9535.73 704.213  12
   2 -12   3 10248.8 700.683   9
   2 -12  -3 10925.1 789.621   9
   2 -12  -3 10752.4 833.202  12
   2 -12  -3 10303.9 742.899   8
  -2 -12   3 9913.94 667.365   7
  -3 -12  -3 136.402 496.292   7
  -3 -12   3 644.635 384.530   7
   3 -12  -3 528.437 467.998   9
   3 -12  -3-3.94911 439.892   8
   3 -12   3 647.288 433.413   9
   0 -13  -3 4331.00 517.678  12
   1 -13  -3 8156.70 732.413  12
  -1 -13  -3 7403.21 620.324  12
   1 -13  -3 7288.83 634.872   8
  -2 -13   3-121.116 479.320   7
   2 -13  -3 41.8205 641.379   9
   2 -13   3 560.263 520.273   9
   2 -13  -3-367.680 485.463   8
  -2   0  -4 6165.00 398.343   1
   2   0   4 5720.40 435.652  10
  -2   0   4 5502.59 225.861   0
   2   0  -4 5908.13 227.262   2
   3   0   4 9564.52 761.277   4
  -3   0   4 9445.67 530.767   6
   3   0   4 10710.5 550.247  11
  -3   0  -4 8959.87 547.341   5
   3   0   4 7636.65 719.147   3
   3   0   4 7552.25 539.905  10
  -3   0  -4 9944.81 590.993   6
   4   0   4 5384.37 582.980  13
  -4   0   4 5917.16 553.710   6
  -4   0  -4 4618.67 543.378   6
   4   0   4 3671.80 671.362   4
   4   0   4 4345.63 497.699  10
   4   0   4 3740.64 651.651   3
  -4   0  -4 4539.66 539.543   5
  -5   0   4 31884.2 1186.07   6
   5   0   4 29964.7 1138.59  13
   5   0   4 29894.0 1399.24   3
   5   0   4 31001.2 1172.98  10
  -5   0  -4 28600.6 1187.47   5
   6   0   4-40.4630 595.707   3
  -6   0  -4 408.344 393.229   5
  -1   1  -4 19058.5 611.106   1
   2  -1   4 143404. 2250.72   4
   2  -1   4 141118. 1682.19  13
  -2   1  -4 144805. 1695.55   1
   2   1   4 139875. 1970.86   3
  -2   1   4 142240. 1229.58   0
  -2  -1  -4 140152. 1514.19   1
   2   1  -4 138301. 1219.76   2
   3   1   4 30670.4 1015.91   4
  -3   1  -4 30723.2 862.572   6
  -3  -1  -4 28395.2 941.451   5
   3   1   4 31746.5 974.143  11
  -3   1  -4 28549.6 914.882   5
   3  -1   4 27591.0 919.043  13
   3   1   4 25638.8 1087.88   3
  -3  -1   4 31348.5 875.071   6
   3  -1   4 30116.0 945.810  10
   3  -1   4 28362.8 1263.14   4
  -3  -1  -4 31711.3 970.044   6
  -4   1  -4 6334.94 549.485   5
  -4   1  -4 5789.18 577.937   6
  -4  -1   4 6258.67 594.143   6
   4  -1   4 5752.90 768.726   4
  -4   1   4 5706.25 585.548   6
   4   1   4 7203.84 575.403  11
   4   1   4 6963.25 616.297  10
  -4  -1  -4 7082.76 590.997   5
   4  -1   4 7253.34 578.152  10
   4   1   4 7029.53 745.968   3
   4  -1   4 6439.27 525.207  13
   5  -1   4 5129.16 591.120  13
  -5  -1   4 4169.24 568.022   6
   5   1   4 3971.53 514.654  13
  -5   1  -4 4430.55 605.321   6
   5   1   4 4251.85 600.209   3
  -5   1   4 4567.84 566.411   6
   5  -1   4 2814.87 691.945   3
   5   1   4 4600.98 585.616  10
  -5  -1  -4 4080.02 531.418   5
  -5   1  -4 3740.59 537.805   5
   5  -1   4 5300.68 575.862  10
   6  -1   4 1164.53 546.188   3
  -6   1   4 816.045 538.690   6
   6   1   4 786.231 617.655  10
  -6  -1  -4 1121.61 428.718   5
   0  -2  -4 249.876 164.093   2
   0   2  -4 805.826 250.644   1
  -1   2  -4 194764. 1919.06   1
  -1  -2   4 195687. 795.192   0
   1  -2  -4 195034. 970.520   2
  -1  -2  -4 193436. 1668.34   2
  -2   2   4 9421.02 420.801   0
   2  -2   4 10541.8 521.228   9
   2  -2   4 9585.67 493.844  13
  -2  -2  -4 9205.94 423.450   1
   2   2   4 9336.82 563.607  11
   2  -2   4 9143.07 462.010  10
   2  -2   4 8347.52 713.086   4
   2   2  -4 9833.58 413.335   2
   2   2   4 9305.82 573.466   3
   3  -2   4 26984.0 1368.86   4
  -3   2  -4 32610.6 867.474   6
  -3  -2   4 33465.8 898.728   6
   3   2   4 28827.4 990.547  11
   3  -2   4 30443.9 881.016   9
   3  -2   4 31309.1 937.832  10
  -3   2  -4 28919.0 926.420   5
  -3  -2  -4 30746.3 1006.28   5
   3   2   4 29425.7 1095.49   3
   3  -2   4 30402.6 965.940  13
   4  -2   4 8491.78 1001.72   4
  -4  -2   4 8990.68 667.227   6
  -4   2  -4 9418.91 644.950   6
  -4   2   4 8009.32 618.916   6
   4   2   4 9589.62 743.876  11
   4  -2   4 9002.62 669.184  10
  -4  -2  -4 7942.24 640.715   5
  -4   2  -4 6879.17 603.033   5
   4   2   4 8787.19 754.297   3
   4  -2   4 9498.63 692.867  13
   5   2   4 8120.58 686.546  13
  -5   2  -4 10585.1 770.690   6
  -5  -2   4 9373.62 703.270   6
  -5   2   4 7925.51 679.672   6
   5  -2   4 8483.43 873.574   4
  -5  -2  -4 7630.91 642.576   5
   5   2   4 8059.12 721.891  10
  -5   2  -4 8392.91 698.301   5
   5   2   4 9040.26 713.640   3
   5  -2   4 7434.12 842.684   3
   6   2   4-475.310 627.290  13
   6  -2   4 625.748 583.641   3
  -6   2   4 1008.43 508.691   6
   6   2   4-156.768 554.257  10
  -6  -2  -4 616.616 399.750   5
   0  -3   4 156948. 1254.30   0
   0  -3  -4 157436. 1304.07   2
   0   3  -4 154501. 1683.17   1
   1  -3   4 74752.7 1074.78   0
  -1   3   4 71313.7 1058.00   0
  -1   3  -4 73381.4 1254.40   1
  -1  -3  -4 72403.1 1065.83   2
   1   3  -4 70359.0 1061.09   1
  -2  -3   4 287531. 2279.11   7
   2  -3   4 267716. 3514.95   4
   2   3  -4 276376. 2185.75   2
   2  -3   4 275140. 2577.20   9
   2   3   4 271275. 2698.72  11
  -2   3   4 282152. 2217.70   0
   2   3   4 286083. 2534.33   3
   2  -3   4 277641. 2467.32  13
  -2   3  -4 282277. 2271.50   5
   3  -3   4 663.127 372.320  13
   3   3   4 669.341 399.765   3
  -3  -3   4 311.260 455.119   6
  -3  -3  -4 539.648 291.122   5
   3  -3   4 1806.35 616.507   4
   3   3   4 465.760 396.098  11
  -3   3  -4 1081.69 433.119   6
   3  -3   4 1387.47 437.894  10
   3  -3   4 1225.46 382.586   9
  -3   3  -4 937.740 326.452   5
   4   3   4 4191.47 557.696   3
  -4   3  -4 3072.29 454.922   6
   4  -3   4 3502.04 820.922   4
   4   3   4 4589.03 604.779  11
   4  -3   4 4809.53 508.964  13
  -4   3  -4 3971.35 521.351   5
  -4  -3  -4 4190.08 524.921   5
   5  -3   4 919.561 686.401   4
  -5   3  -4 64.0195 523.428   6
   5   3   4 1261.29 593.340  11
   5  -3   4 938.718 672.525   3
   5   3   4 697.945 420.062  10
  -5  -3  -4 498.288 404.902   5
  -5   3  -4 1067.44 378.827   5
  -5   3   4 662.904 486.519   6
   6   3   4 3781.80 587.603  13
   6  -3   4 3622.30 645.110   3
  -6   3   4 3191.20 481.982   6
   6   3   4 3880.77 531.665  10
  -6  -3  -4 3758.93 421.892   5
   0   4   4 36706.3 842.069  14
   0   4  -4 34426.8 870.029   1
   0  -4  -4 35146.5 668.348   2
   0  -4   4 34922.9 654.574   0
  -1   4   4 13856.2 533.787  14
   1   4   4 12573.4 599.854  11
   1   4  -4 13085.7 513.556   1
   1  -4   4 12957.2 528.695   0
   1  -4   4 13892.7 631.369   9
   1  -4   4 12822.4 745.209   4
  -1  -4  -4 13206.5 509.013   2
   1   4   4 14389.0 566.002  14
   1  -4  -4 13562.9 556.736   8
  -1  -4   4 13652.5 554.372   7
  -1  -4  -4 13394.7 617.406   8
  -2  -4  -4 202404. 2302.77  12
  -2   4   4 200017. 1861.12  14
   2  -4   4 189218. 3110.57   4
   2   4   4 191534. 2442.73  11
   2   4   4 201506. 1903.37  14
   2  -4   4 191069. 2334.29   9
  -2   4  -4 205003. 1990.20   5
   2   4   4 201738. 2106.05   3
   2  -4  -4 199082. 2152.94   8
  -2  -4   4 197680. 2101.17   7
  -3  -4   4 7518.25 544.187   7
   3   4   4 6535.60 641.500  11
   3  -4   4 7187.01 986.472   4
   3  -4   4 6914.52 539.558   9
  -3   4  -4 5663.37 487.142   5
   3   4   4 7551.63 534.156   3
  -4   4  -4 13959.1 736.180   6
   4   4   4 12903.2 841.683  11
  -4  -4  -4 10731.9 733.236   5
  -4   4  -4 12216.0 746.495   5
   4  -4   4 12264.2 1181.74   4
  -5  -4  -4 12978.9 754.550   5
   5   4   4 14007.0 904.475  11
  -5   4  -4 14672.9 811.727   6
   5  -4   4 12011.1 1137.44   4
   5   4   4 12944.7 866.365  10
  -5   4   4 13870.1 817.312   6
   5  -4   4 14245.9 1107.14   3
   6   4   4 5225.18 504.391  10
   6  -4   4 4232.17 587.264   3
   6   4   4 6158.99 567.671  13
  -6   4   4 4989.57 473.496   6
  -6  -4  -4 4699.26 532.457   5
   0  -5   4 57577.4 1133.43   9
   0  -5  -4 53091.2 1136.81   8
   0   5   4 57380.5 1126.57  14
   0  -5   4 57060.9 896.593   0
   0  -5   4 52631.2 1106.14   7
  -1  -5   4 5623.38 460.170   7
  -1   5   4 5849.11 418.544  14
   1  -5   4 4600.52 546.851   4
  -1  -5  -4 5447.71 646.951  12
   1   5   4 5251.22 365.240   3
   1   5   4 5568.35 484.596  11
   1  -5   4 6088.36 493.263   9
   1   5  -4 6446.72 364.664   1
   1  -5  -4 4483.41 406.507   8
  -1  -5  -4 5320.07 485.161   8
   1   5   4 4975.41 418.188  14
  -2  -5   4 55825.4 1243.18   7
  -2   5   4 60942.5 1148.54  14
   2   5   4 59230.9 1151.68  14
  -2  -5  -4 58895.8 1413.03  12
   2   5   4 57553.7 1450.05  11
   2   5   4 63358.2 1194.99   3
   2  -5   4 55119.7 1371.62   9
   2  -5  -4 57784.0 1293.46   8
   2  -5   4 55447.4 1814.76   4
  -3  -5   4 9260.32 593.335   7
   3   5   4 9169.43 745.526  11
   3  -5   4 10628.5 682.344   9
   3  -5   4 8331.48 1032.80   4
  -3  -5  -4 10309.9 617.579  12
   4   5   4 20754.5 1091.90  11
  -4  -5  -4 20832.4 955.069   5
   4  -5   4 23554.6 993.934   9
   4  -5   4 19944.6 1387.42   4
   5  -5   4 1203.22 702.064   4
  -5   5   4 54.3447 399.331   6
   5   5   4 160.623 547.631  11
   5   5   4 143.032 412.034  10
   5  -5   4 1020.57 627.540   3
  -5  -5  -4 380.118 443.942   5
   5  -5  -4 701.889 652.933   8
   0   6   4 7229.09 505.805  14
   0  -6   4 7244.40 474.578   9
   0  -6  -4 6919.99 522.977   8
   0  -6   4 5689.29 467.671   7
  -1  -6   4 51644.7 1233.76   7
   1  -6   4 50693.0 1406.30   4
   1   6   4 52041.3 1189.08  14
  -1  -6  -4 50156.0 1715.04  12
   1   6   4 53550.1 1259.15  11
   1  -6   4 52863.8 1330.55   9
  -1   6   4 50934.1 1158.90  14
   1  -6  -4 49176.7 1208.39   8
  -1  -6  -4 52861.5 1358.63   8
  -2  -6   4 4947.41 467.939   7
   2   6   4 4482.23 407.846  14
  -2  -6  -4 4168.09 500.778  12
   2  -6   4 4463.89 707.419   4
   2   6   4 4483.42 611.236  11
   2  -6   4 5012.86 544.913   9
   2  -6  -4 4553.14 485.461   8
  -2   6   4 5091.95 437.322  14
  -3  -6   4 1440.29 373.846   7
  -3  -6  -4 1316.82 383.212  12
   3  -6   4 1524.82 813.901   4
   3   6   4 2132.22 589.682  11
   3  -6   4 1997.67 458.887   9
   3  -6  -4 1448.18 358.407   8
  -4  -6   4 2008.32 463.474   7
   4  -6   4 1645.49 875.905   4
   4   6   4 2386.28 618.710  11
   4  -6   4 2821.89 461.688   9
  -4  -6  -4 1532.73 429.706   5
   4  -6  -4 1438.01 463.662   8
   5   6   4 8204.08 727.359  11
  -5   6   4 8232.62 666.077   6
   5  -6   4 7049.34 872.135   4
   5   6   4 7646.51 657.143  10
  -5  -6  -4 8109.12 600.271   5
   5  -6  -4 7088.29 626.111   8
   5  -6   4 8762.96 901.896   3
   0   7   4 36552.8 1095.34  14
   0  -7   4 39685.7 1083.87   9
   0  -7  -4 37600.2 1154.67   8
   0  -7   4 38269.4 1117.69   7
  -1  -7   4 27521.8 991.737   7
  -1   7   4 27909.7 934.389  14
   1   7   4 31273.5 1056.14  11
   1  -7   4 28668.7 1110.91   4
   1   7   4 29443.0 987.892  14
  -1  -7  -4 27937.3 1391.32  12
   1  -7   4 28937.6 1056.11   9
   1  -7  -4 27750.6 1010.87   8
  -1  -7  -4 30494.7 1118.95   8
  -2  -7   4 16200.5 808.906   7
  -2   7   4 17111.8 762.958  14
   2   7   4 16583.9 759.624  14
   2  -7   4 17559.0 1192.87   4
  -2  -7  -4 16261.6 942.579  12
   2   7   4 17735.7 942.189  11
   2  -7   4 16926.1 911.674   9
   2  -7  -4 15879.4 820.346   8
  -3  -7   4 12601.6 764.203   7
  -3  -7  -4 12238.7 789.992  12
   3   7   4 10284.9 853.561  11
   3  -7   4 9282.74 1069.14   4
   3  -7   4 12095.1 865.171   9
   3  -7  -4 11892.8 792.385   8
  -4  -7   4 9163.26 660.085   7
   4   7   4 7032.31 762.834  11
  -4  -7  -4 7823.91 635.653   5
   4  -7   4 8844.20 714.024   9
   4  -7  -4 7518.25 651.574   8
   5  -7   4 4006.31 667.073   4
  -5   7   4 4345.89 500.067   6
   5   7   4 4421.20 577.521  11
   5   7   4 3921.69 564.147  10
  -5  -7  -4 4312.53 587.058   5
   5  -7   4 4866.03 737.154   3
   5  -7  -4 4317.31 613.717   8
   0   8   4 12186.8 742.963  14
   0  -8   4 14293.9 731.980   9
   0  -8  -4 11611.6 761.938   8
   0  -8   4 12580.3 712.590   7
  -1  -8   4 15303.9 812.215   7
   1  -8   4 17334.4 907.650   4
  -1   8   4 14552.4 777.297  14
   1   8   4 15194.8 819.129  14
  -1  -8  -4 14471.7 1109.52  12
   1   8   4 16527.5 825.963  11
   1  -8   4 15515.8 875.070   9
   1  -8  -4 14700.6 826.095   8
  -1  -8  -4 15436.6 878.131   8
  -2  -8   4 23251.5 1023.24   7
  -2   8   4 23520.1 922.080  14
   2   8   4 24521.7 950.433  14
   2  -8   4 22121.3 1285.11   4
  -2  -8  -4 23555.7 1119.52  12
   2   8   4 24111.1 1082.57  11
   2  -8   4 22373.0 1096.42   9
   2  -8  -4 22411.6 1043.37   8
  -3  -8   4 6205.06 602.538   7
  -3  -8  -4 5895.46 588.640  12
   3  -8   4 7219.74 972.039   4
   3   8   4 6132.02 731.608  11
   3  -8   4 6119.96 683.951   9
   3  -8  -4 7904.93 689.966   8
  -4  -8   4 4019.64 477.748   7
   4  -8   4 3819.87 901.993   4
   4   8   4 4269.45 603.274  11
   4   8   4 4537.51 581.732  10
   4  -8   4 3802.35 529.821   9
  -4  -8  -4 3429.16 520.330   5
   4  -8  -4 3318.20 521.675   8
   5  -8   4 2436.51 601.763   4
  -5  -8  -4 1689.23 379.138   7
   5  -8   4 2779.15 801.301   3
  -5   8   4 1379.85 452.003   6
   5   8   4 2645.50 511.112  10
   5  -8  -4 1461.09 606.173   8
   0   9   4 35190.7 1215.90  14
   0  -9   4 36311.0 1151.72   9
   0  -9  -4 33391.1 1266.81   8
   0  -9   4 34473.0 1215.78   7
   1   9   4 4485.43 536.851  14
  -1  -9  -4 4958.19 755.516  12
  -1  -9  -4 5407.87 474.682   7
   1  -9   4 4651.48 582.261   9
  -1  -9  -4 4558.76 544.447   8
   1  -9  -4 4335.70 565.982   8
  -1   9   4 3917.36 528.825  14
  -1  -9   4 4521.03 488.564   7
  -2  -9   4 28564.9 1153.08   7
   2  -9   4 32075.3 1445.65   4
  -2  -9  -4 32612.1 1334.03  12
   2   9   4 31217.6 1212.83  11
   2  -9   4 30872.3 1275.70   9
   2  -9  -4 29235.9 1197.61   8
   3  -9   4 3169.29 715.854   4
   3   9   4 2653.19 575.821  11
  -3  -9  -4 3356.56 548.296   5
  -3  -9  -4 3006.54 528.759  12
  -3  -9   4 2215.77 465.520   7
   3  -9   4 3303.75 552.272   9
   3  -9   4 2677.57 525.388   8
   3  -9  -4 2213.97 474.977   8
   4  -9   4 937.781 683.848   4
   4   9   4 968.966 482.076  11
   4   9   4 584.271 602.505  10
   4  -9   4 1531.88 490.453   9
  -4  -9  -4 958.729 412.141   7
   4  -9   4 1512.96 542.657   8
   4  -9  -4 1498.76 488.625   8
  -4  -9   4 1062.40 480.293   7
   0 -10   4 1799.28 441.237   7
   0 -10  -4 858.957 656.915  12
   0 -10   4 438.023 477.899   9
   0 -10  -4 582.024 487.037   8
  -1 -10  -4 19015.0 1168.33  12
   1 -10  -4 19943.1 1506.87  12
   1 -10   4 21404.8 1028.08   9
   1 -10  -4 18855.2 1028.55   8
  -1 -10   4 18210.3 979.123   7
  -2 -10  -4 18317.0 878.958   7
  -2 -10  -4 17192.8 1032.16  12
   2 -10   4 17805.4 981.178   9
   2 -10  -4 17128.8 964.906   8
  -2 -10   4 16920.4 925.935   7
   3 -10   4 4874.30 706.041   4
  -3 -10   4 4492.88 557.851   7
  -3 -10  -4 4374.74 602.356   5
   3 -10   4 4405.58 608.324   9
   3 -10  -4 5316.31 595.240   8
  -3 -10  -4 4772.33 511.347   7
  -4 -10  -4 6076.87 544.472   7
   4 -10   4 6088.18 693.033   4
   4 -10   4 5754.77 558.770   9
   4 -10  -4 6225.85 589.679   9
   4 -10  -4 5803.20 560.664   8
  -4 -10   4 6132.48 534.744   7
   0 -11  -4 8097.53 883.523  12
   0 -11  -4 8208.90 752.011   8
  -1 -11   4 2060.67 425.416   7
  -1 -11  -4 2580.51 508.330  12
   1 -11  -4 1544.26 834.064  12
   1 -11   4 2030.84 507.760   9
   1 -11  -4 1329.75 482.092   8
  -2 -11  -4 4892.34 651.567  12
   2 -11  -4 5330.22 981.494  12
   2 -11   4 6069.07 588.270   9
  -2 -11  -4 4625.73 492.612   7
   2 -11  -4 4597.65 642.882   8
  -2 -11   4 5650.18 592.427   7
  -3 -11   4 2272.30 410.409   7
  -3 -11  -4 2292.71 423.681   7
   3 -11   4 2016.84 451.275   9
   3 -11  -4 3582.88 479.441   8
   0 -12  -4 976.984 498.187  12
   0 -12  -4 1114.72 433.095   8
  -1 -12  -4 13728.0 904.371  12
   1 -12  -4 13941.0 1047.31  12
   1 -12   4 15344.6 801.744   9
   1 -12  -4 11655.1 838.402   8
  -1 -12   4 12980.0 765.493   7
  -2 -12   4 2079.23 409.939   7
   2 -12   4 2086.89 505.870   9
  -2 -12  -4 1813.12 448.882  12
   2 -12  -4 339.529 710.046  12
   2 -12  -4 1458.32 470.581   9
   2 -12  -4 1349.76 444.191   8
   3 -12   4 2024.88 497.428   9
  -3 -12   4 2793.35 461.248   7
   3 -12  -4 2388.95 526.896   9
   3 -12  -4 2506.63 496.285   8
   0 -13  -4 9645.92 719.951  12
  -1 -13  -4 3582.28 494.394  12
   1 -13  -4 3248.54 488.180   8
   1 -13  -4 2538.47 607.488  12
   2   0   5 88939.4 1446.04  13
  -2   0  -5 90614.5 1409.48   5
   2   0   5 87490.2 1434.65  10
   2   0   5 87402.7 1696.52   3
   3   0   5 1167.86 356.461  13
   3   0   5 1362.03 568.692   3
  -3   0   5 837.034 390.417   6
   3   0   5 1105.92 375.187  10
  -3   0  -5 820.892 311.672   5
   3   0   5 1056.56 479.115   4
   4   0   5 7636.50 700.831   4
   4   0   5 6301.59 640.591  13
  -4   0   5 6445.82 605.426   6
   4   0   5 5758.19 622.114  10
  -4   0  -5 6109.88 604.243   5
   4   0   5 5502.11 698.460   3
   5   0   5 601.436 504.571  13
   5   0   5 945.570 535.265   3
  -5   0   5 547.585 533.983   6
   5   0   5 1233.52 534.105  10
  -5   0  -5 1481.27 431.902   5
   6   0   5 3495.74 556.252   3
  -6   0  -5 2024.67 461.446   5
  -1   1  -5 1076.44 251.379   1
   2  -1   5 75793.0 1648.54   4
  -2  -1  -5 77969.3 1287.02   1
   2  -1   5 75677.1 1357.61  13
   2   1   5 72276.0 1349.31  10
   2  -1   5 76919.2 1341.73  10
  -2   1  -5 78655.6 1276.19   5
   2  -1   5 80525.3 1312.91   9
   2   1   5 73069.0 1459.33   3
   2  -1   5 74155.0 1619.11   3
   2   1   5 83165.0 1382.32   4
   3  -1   5 4187.89 489.046  13
   3   1   5 3626.14 555.473   3
   3  -1   5 2885.18 552.411   4
   3   1   5 3928.78 482.123  11
   3   1   5 4033.30 494.955  10
   3  -1   5 3625.52 644.709   3
   3  -1   5 4155.19 503.063  10
  -3  -1  -5 4174.29 472.586   5
  -3   1  -5 3580.80 440.535   5
   3   1   5 5440.06 515.474   4
   4   1   5 6045.44 692.365  10
   4   1   5 6962.32 651.507  13
   4  -1   5 6058.89 597.745  13
  -4  -1   5 6708.20 596.048   6
   4  -1   5 6185.17 724.749   4
  -4   1   5 6143.45 564.215   6
   4  -1   5 5258.06 774.032   3
   4  -1   5 7165.05 603.929  10
  -4  -1  -5 6095.49 599.806   5
  -4   1  -5 5554.72 542.817   5
  -4   1  -5 7317.45 618.996   6
   4   1   5 6668.65 690.795   3
   5   1   5 221.724 478.337   3
   5  -1   5 900.601 534.180   3
  -5   1   5 1199.11 483.076   6
   5  -1   5 513.119 549.962  10
   5   1   5 599.843 463.727  13
   5   1   5 1115.40 530.038  10
  -5  -1  -5 1024.97 364.049   5
  -5  -1   5 557.993 554.983   6
  -5   1  -5 1005.64 367.520   5
   5  -1   5 1407.19 502.920  13
  -6   1   5 138.658 664.384   6
   6  -1   5 330.025 510.224   3
   6   1   5 745.448 638.757  10
  -6  -1  -5 579.921 450.347   5
   0   2  -5 12458.7 543.921   1
   0  -2  -5 12381.9 418.535   2
   1  -2   5 40956.1 1036.72   4
   1  -2   5 41938.3 908.963  13
   1  -2   5 44250.6 966.015   9
   1   2   5 44191.8 958.609   3
   1  -2  -5 40547.3 554.481   2
  -1  -2  -5 40290.7 857.665   2
  -1  -2   5 41947.9 496.286   0
   2  -2   5 97476.9 1995.24   4
   2  -2   5 94112.1 1528.63  13
   2   2   5 96654.0 1599.43  11
   2   2   5 92370.3 1524.85  10
   2  -2   5 96747.9 1504.02  10
  -2  -2  -5 95281.8 1363.05   1
  -2   2  -5 99632.5 1404.43   5
   2  -2   5 97218.8 1527.37   9
   2   2   5 91609.2 1590.43   3
   2  -2   5 93019.7 1914.73   3
   3  -2   5 1324.66 327.136  13
   3   2   5 962.765 408.400   3
   3  -2   5 504.659 570.934   4
   3   2   5 1231.21 479.934  11
   3   2   5 1483.88 430.734  10
   3  -2   5 821.239 531.909   3
   3  -2   5 1251.81 365.323  10
   3  -2   5 1393.12 393.219   9
  -3  -2  -5 857.751 375.800   5
  -3   2  -5 1557.41 340.398   5
   4  -2   5 10451.5 911.507   4
   4  -2   5 11573.1 755.029  13
  -4   2   5 11274.4 743.384   6
   4   2   5 11423.3 784.426  11
   4   2   5 11055.6 828.920  10
   4  -2   5 11885.9 719.548  10
  -4  -2  -5 10638.7 743.282   5
  -4   2  -5 11378.5 718.306   5
   4   2   5 11933.5 781.025   3
   4  -2   5 9565.68 994.728   3
   5  -2   5 8707.81 752.478   4
   5   2   5 6713.28 650.009  13
  -5   2   5 7253.69 619.499   6
   5  -2   5 5959.88 830.084   3
   5   2   5 6635.04 686.908  10
  -5  -2  -5 6024.45 595.013   5
  -5   2  -5 6646.99 603.891   5
   5   2   5 7371.18 650.719   3
   6   2   5 4725.47 604.717  13
   6  -2   5 4889.77 582.632   3
  -6   2   5 3047.05 610.486   6
   6   2   5 5647.87 585.948  10
  -6  -2  -5 3991.38 487.792   5
   0   3   5 22635.6 696.157  14
   0   3  -5 19720.2 704.879   1
   0  -3   5 21722.7 535.308   0
   0   3   5 22356.2 711.553   3
   0  -3  -5 20369.4 529.005   2
   1  -3   5 44051.5 1166.83   4
  -1   3   5 45273.9 953.450  14
   1   3   5 45943.7 965.523  14
   1   3  -5 43701.4 954.976   1
   1  -3   5 44388.4 1029.98   9
   1   3   5 46525.9 1021.98   3
  -1  -3   5 43720.2 930.459   7
   2  -3   5 38849.6 1390.28   4
  -2   3   5 42801.5 902.399  14
   2   3   5 41186.8 910.208  14
   2   3   5 38936.8 1105.31  11
   2   3   5 39649.1 1081.50  10
  -2   3  -5 41098.9 930.388   5
   2  -3   5 39295.8 1053.92   9
   2   3   5 37947.7 1036.36   3
   2  -3  -5 43971.0 961.251   8
   2  -3   5 38935.1 1022.39  13
  -2  -3   5 42382.0 965.998   7
   3  -3   5 9452.73 904.848   4
   3  -3   5 11822.4 680.213  13
   3   3   5 10737.4 761.928  11
   3   3   5 9242.72 674.676  10
  -3  -3  -5 11409.1 721.234   5
   3  -3   5 11183.3 662.037   9
  -3   3  -5 11337.6 647.852   5
   3   3   5 11075.5 693.244   3
   3  -3  -5 11303.8 618.586   8
   4  -3   5 26002.3 1054.01  13
   4  -3   5 20758.9 1349.26   4
   4   3   5 25356.9 1120.65  11
   4   3   5 21259.8 1057.38  10
  -4  -3  -5 22371.6 1025.06   5
  -4   3  -5 21718.1 965.094   5
   4   3   5 24361.7 1031.63   3
   4  -3   5 19938.9 1232.00   3
   5   3   5 1711.19 467.661  13
   5  -3   5 1596.16 614.997   4
  -5   3   5 1729.90 496.052   6
   5  -3   5 2593.67 598.373   3
   5   3   5 1739.11 451.561  10
  -5  -3  -5 1942.54 424.361   5
  -5   3  -5 1501.99 436.563   5
   6   3   5 512.754 586.382  13
   6  -3   5 193.674 504.501   3
   6   3   5 282.805 572.226  10
  -6  -3  -5 628.565 437.755   5
   0  -4   5 8759.11 471.734   9
   0  -4  -5 8028.49 370.721   2
   0  -4  -5 8223.46 497.137   8
   0  -4   5 8675.23 383.276   0
   0   4   5 8349.21 505.169  14
   0  -4   5 7433.30 433.987   4
   0  -4   5 6996.15 454.212   7
   1  -4   5 78892.3 1595.83   4
   1   4   5 83414.8 1371.89  14
  -1   4   5 83761.7 1354.40  14
   1   4  -5 83173.4 1319.38   1
   1   4   5 85202.9 1283.19  10
   1   4   5 84130.5 1390.55   3
   1  -4   5 81899.1 1494.98   9
   1  -4  -5 85685.9 1366.18   8
  -1  -4  -5 83513.9 1484.65   8
  -1  -4   5 82297.4 1373.77   7
  -2  -4   5 39291.7 1020.43   7
   2  -4   5 35851.7 1414.98   4
  -2   4   5 38298.9 916.432  14
   2   4   5 37143.3 934.044  14
  -2  -4  -5 39194.2 1125.55  12
   2   4   5 37913.6 1145.24  11
   2   4   5 39242.4 1106.80  10
   2  -4   5 36474.0 1106.90   9
  -2   4  -5 39411.6 915.882   5
   2   4   5 37167.5 1026.98   3
   2  -4  -5 36675.3 969.942   8
  -3  -4   5 16727.1 745.860   7
   3  -4   5 12291.3 1104.94   4
   3   4   5 14265.7 871.673  11
   3   4   5 13660.3 788.710  10
   3  -4   5 13955.0 742.242   9
  -3   4  -5 16324.4 738.733   5
   3  -4  -5 15598.8 731.217   8
   3   4   5 16827.0 799.633   3
   4  -4   5 6425.23 968.365   4
   4   4   5 5332.98 647.420  11
   4   4   5 6399.16 672.910  10
  -4  -4  -5 5761.88 586.069   5
   4  -4   5 6683.59 824.287   3
   4  -4   5 6881.69 547.058   9
  -4   4  -5 7600.75 635.633   5
   4   4   5 7342.45 603.251   3
   4  -4  -5 6741.35 609.204   8
   5  -4   5 2811.08 658.505   4
  -5   4   5 2944.08 487.950   6
   5  -4   5 2609.91 653.984   3
   5   4   5 3069.88 517.962  10
  -5  -4  -5 2389.38 442.851   5
   0  -5   5 2534.90 348.768   7
   0   5   5 3033.51 378.599  14
   0  -5   5 3022.93 343.961   4
   0  -5   5 3194.40 334.372   9
   0  -5  -5 3473.48 408.662   8
   1  -5   5 67709.9 1537.20   4
  -1   5   5 71301.0 1339.14  14
   1   5   5 72055.6 1379.35  14
   1   5   5 72552.2 1340.58   3
   1  -5   5 70740.2 1467.22   9
   1  -5  -5 68545.9 1356.05   8
  -1  -5  -5 72797.3 1511.02   8
  -1  -5   5 68313.6 1365.87   7
  -2   5   5 723.127 334.922  14
   2   5   5 1121.10 379.192  14
  -2  -5  -5 583.130 434.785  12
   2  -5   5 66.6248 553.226   4
   2   5   5 794.196 446.353  11
   2   5   5 1128.31 407.514  10
   2  -5   5 988.887 404.040   9
  -2  -5   5 1011.83 324.977   7
   2  -5  -5 1086.99 299.925   8
   2   5   5 920.891 349.306   3
  -3  -5   5 16975.9 804.605   7
   3  -5   5 14271.3 1155.94   4
   3   5   5 15215.1 932.647  11
   3  -5   5 16974.0 902.659   9
   3   5   5 17060.3 774.365   3
   3  -5  -5 15784.9 770.633   8
   4  -5   5 875.928 667.839   4
   4   5   5 1179.47 531.234  11
   4   5   5 195.519 480.583  10
   4  -5   5 269.751 485.661   9
  -4  -5  -5 602.530 404.739   5
   4  -5  -5 740.144 524.709   8
   5  -5   5 4721.95 679.786   4
  -5   5   5 4214.43 570.004   6
   5  -5   5 4912.99 775.991   3
   5   5   5 4058.83 564.031  10
  -5  -5  -5 3384.13 479.029   5
   0   6   5 15838.6 742.158  14
   0  -6   5 16762.5 740.740   9
   0  -6  -5 16330.0 776.143   8
   0  -6   5 16712.7 740.446   7
  -1  -6   5 1945.93 369.477   7
  -1   6   5 2158.82 363.717  14
   1   6   5 1916.64 419.062  14
   1  -6   5 1965.12 447.845   4
  -1  -6  -5 2200.65 637.513  12
   1  -6   5 1913.26 351.993   9
   1  -6  -5 2001.25 379.481   8
  -1  -6  -5 1777.10 437.846   8
  -2  -6   5 2093.37 409.303   7
  -2   6   5 1682.50 379.188  14
   2   6   5 1871.57 394.264  14
   2  -6   5 1719.71 653.224   4
  -2  -6  -5 1448.36 484.016  12
   2   6   5 1290.87 490.801  11
   2   6   5 3434.71 462.568  10
   2  -6   5 2442.39 447.782   9
   2  -6  -5 2279.30 410.717   8
   2   6   5 1919.95 430.579   3
  -3  -6   5 9643.55 677.759   7
   3  -6   5 9050.75 976.846   4
  -3  -6  -5 8983.96 647.162  12
   3   6   5 8657.91 746.446  11
   3   6   5 8093.48 703.325  10
   3  -6   5 9346.65 750.059   9
   3  -6  -5 9579.99 687.960   8
   4  -6   5 7019.72 912.938   4
   4   6   5 8046.47 754.284  11
   4   6   5 7128.16 733.125  10
  -4  -6  -5 6478.58 612.488   5
   4  -6   5 8148.30 653.811   9
   4  -6  -5 8216.59 659.021   8
   4  -6   5 7813.26 871.170   3
   5  -6   5 786.140 552.380   4
   5  -6   5 1373.52 649.135   3
  -5   6   5 149.109 399.117   6
   5   6   5 813.907 422.619  10
  -5  -6  -5 1729.35 475.652   5
   0  -7   5 274.756 355.949   7
   0   7   5 105.003 297.428  14
   0  -7   5-64.4489 357.791   9
   0  -7  -5 449.798 375.373   8
   1  -7   5 10445.3 707.849   4
  -1   7   5 10835.4 679.933  14
   1   7   5 11696.9 702.950  14
  -1  -7  -5 10448.7 1050.99  12
   1  -7   5 10471.5 684.867   9
   1  -7  -5 10270.7 675.943   8
  -1  -7  -5 9356.51 728.514   8
  -1  -7   5 9329.34 648.127   7
  -2   7   5 5478.41 522.513  14
   2   7   5 6743.33 570.474  14
  -2  -7  -5 6102.52 629.929  12
   2  -7   5 5031.41 777.134   4
   2   7   5 7051.93 700.579  11
   2   7   5 5925.51 592.729  10
   2  -7   5 6170.33 641.102   9
   2  -7  -5 6245.80 583.799   8
  -2  -7   5 5754.24 535.761   7
  -3  -7   5-139.474 394.439   7
  -3  -7  -5-457.163 437.293  12
   3  -7   5 88.7928 683.119   4
   3   7   5-399.124 532.880  11
   3   7   5 106.792 482.499  10
   3  -7   5 331.164 435.146   9
   3  -7  -5 537.639 425.840   8
   4  -7   5 936.252 598.407   4
   4   7   5 422.900 428.625  11
   4  -7   5 1397.89 674.627   3
   4   7   5 1637.96 525.419  10
   4  -7   5 1612.32 499.640   9
  -4  -7  -5 499.735 458.114   5
  -4  -7   5 1087.48 521.931   7
   4  -7  -5 598.741 525.207   8
   5  -7   5 826.949 543.154   4
   5  -7   5 523.446 678.097   3
  -5   7   5 480.214 457.729   6
   5   7   5 1355.49 449.483  10
  -5  -7  -5 943.956 520.063   5
   0   8   5 11892.3 729.499  14
   0  -8   5 12428.8 684.107   9
   0  -8  -5 11767.7 797.970   8
   0  -8   5 11716.7 717.206   7
  -1   8   5 23357.7 980.700  14
   1   8   5 22937.4 975.463  14
  -1  -8  -5 24083.2 1347.02  12
   1  -8   5 23324.4 1018.75   9
   1  -8  -5 22544.2 1012.60   8
  -1  -8  -5 22617.4 1057.36   8
  -1  -8   5 21930.6 990.046   7
   1  -8   5 27026.5 1040.74   4
   2  -8   5 6439.66 787.401   4
  -2   8   5 6122.66 568.813  14
   2   8   5 7181.08 606.633  14
  -2  -8  -5 6666.55 701.431  12
   2   8   5 8334.71 681.002  11
   2  -8   5 6990.53 710.166   9
   2  -8  -5 6678.63 657.069   8
  -2  -8   5 5912.86 614.582   7
  -3  -8   5 1246.07 373.819   7
   3  -8   5 801.067 655.158   4
  -3  -8  -5 2543.49 452.120  12
   3   8   5 2129.78 515.721  11
   3   8   5 2107.42 539.572  10
   3  -8   5 1902.23 468.286   9
   3  -8  -5 1156.30 404.264   8
   4  -8   5 4898.84 769.200   4
   4  -8   5 4723.43 768.336   3
   4   8   5 4837.48 593.467  10
  -4  -8   5 4474.48 518.538   7
   4  -8   5 4412.26 522.533   9
  -4  -8  -5 3226.20 517.462   5
   4  -8  -5 4508.05 513.977   8
  -5  -8  -5 1180.84 443.732   7
   5  -8   5 1409.22 543.797   4
  -5   8   5 769.101 430.138   6
   0  -9  -5 2070.89 990.283  12
   0   9   5 1386.38 422.978  14
   0  -9   5 1959.95 408.336   9
   0  -9  -5 1903.29 556.841   8
   0  -9   5 2081.64 410.536   7
  -1   9   5 36281.2 1241.40  14
   1   9   5 38356.4 1292.75  14
  -1  -9  -5 36915.0 1631.69  12
   1  -9   5 39092.7 1332.98   9
   1  -9  -5 38844.6 1399.00   8
  -1  -9  -5 35817.8 1368.02   8
  -1  -9   5 36392.6 1286.30   7
   2  -9   5 5833.32 727.184   4
  -2  -9  -5 4253.03 629.001  12
   2  -9   5 3877.87 579.584   9
   2  -9  -5 5019.42 599.145   8
  -2  -9   5 4075.40 503.317   7
  -3  -9   5 201.266 386.556   7
   3  -9   5-525.179 623.390   4
   3  -9   5 104.687 372.072   9
   3  -9  -5-194.085 462.789   8
  -4  -9   5 4557.43 513.560   7
  -4  -9  -5 4167.19 470.549   7
   4  -9   5 4361.90 691.472   4
   4   9   5 6015.40 650.487  10
   4  -9   5 5564.47 522.150   9
  -4  -9  -5 5971.87 576.053   5
   4  -9  -5 4964.78 600.341   8
   0  10   5 5577.02 676.705  14
   0 -10  -5 6436.16 952.186  12
   0 -10   5 8212.19 597.845   9
   0 -10  -5 5955.34 651.095   8
  -1 -10   5 2883.75 485.351   7
  -1 -10  -5 3316.99 741.972  12
   1 -10  -5 2717.04 908.766  12
   1 -10   5 2865.76 534.988   9
   1 -10  -5 2464.91 536.001   8
  -2 -10  -5 12706.8 727.185   7
  -2 -10  -5 10791.8 805.327  12
   2 -10   5 12857.7 816.024   9
   2 -10  -5 10237.4 803.496   8
  -2 -10   5 11550.2 783.772   7
  -3 -10   5 2241.30 455.580   7
  -3 -10  -5 1859.53 393.420   7
   3 -10   5 1587.76 633.710   4
  -3 -10  -5 2559.00 539.262   5
   3 -10   5 1806.94 487.209   9
   3 -10  -5 1732.79 470.375   8
   4 -10   5 1591.33 609.635   4
  -4 -10  -5 1036.28 453.392   7
   4 -10   5 258.368 503.478   9
   4 -10  -5-250.237 559.617   9
   4 -10  -5 668.832 518.424   8
   0 -11  -5 1138.86 643.580  12
   0 -11  -5 2012.23 442.749   8
  -1 -11  -5 4379.11 696.544  12
   1 -11  -5 4201.06 912.717  12
   1 -11   5 3806.13 502.539   9
   1 -11  -5 3759.36 638.230   8
  -1 -11   5 3017.90 447.648   7
  -2 -11  -5 136.960 536.587   7
  -2 -11   5-185.814 409.278   7
  -2 -11  -5-51.2517 438.311  12
   2 -11  -5-1314.34 819.105  12
   2 -11   5 158.579 478.383   9
   2 -11  -5 395.046 436.911   8
  -3 -11   5 3542.07 453.712   7
   3 -11  -5 4276.68 928.901  12
   3 -11   5 4205.29 506.668   9
   3 -11  -5 3789.82 604.965   8
  -3 -11  -5 4718.78 486.296   7
   0 -12  -5 310.869 543.823  12
  -1 -12  -5 6720.11 655.248  12
   1 -12  -5 6069.99 747.210  12
   1 -12   5 7637.93 626.429   9
   1 -12  -5 7104.44 644.866   8
  -2 -12  -5 9451.52 689.403  12
   2 -12  -5 8516.05 856.122  12
   2 -12   5 8999.13 619.026   9
   2 -12  -5 8596.74 715.671   8
   0 -13  -5 1117.92 518.789  12
  -1 -13  -5 361.389 476.241  12
   1 -13  -5 749.971 565.376  12
   1 -13  -5 722.677 496.834   8
   1   0   6 78182.1 1257.82  13
   1   0   6 77170.9 1329.87   3
   1   0   6 78017.1 1324.20   4
   2   0   6 42735.6 1122.00  10
   2   0   6 44749.0 1130.96  13
  -2   0  -6 45742.1 1074.50   5
   2   0   6 42823.9 1222.48   3
   2   0   6 45668.6 1175.43   4
   3   0   6 3569.21 518.266  13
   3   0   6 3760.17 583.372   3
   3   0   6 4045.55 480.332  10
  -3   0  -6 3358.81 461.544   5
   3   0   6 4791.56 538.871   4
   4   0   6 36585.4 1297.26  10
  -4   0  -6 33536.3 1179.98   5
   4   0   6 36135.7 1264.51  13
   4   0   6 35071.2 1421.13   3
   5   0   6 111.397 465.262   3
   5   0   6-2.27570 465.393  10
  -5   0  -6 73.4482 361.450   5
   5   0   6 415.769 487.197  13
  -6   0  -6 41.5473 408.658   5
   0   1   6 15853.8 606.029   3
   0  -1   6 15613.2 628.377   4
   1   1   6 12947.5 546.034  13
   1   1   6 13076.6 587.347  10
   1   1   6 11253.6 568.170   3
   1  -1   6 12148.8 576.954   3
   1   1   6 13386.9 596.114   4
   1  -1   6 12241.1 594.102   4
   1  -1   6 11905.4 583.508  13
   2   1   6 29658.8 954.149  13
   2  -1   6 30971.0 961.577  13
   2   1   6 31721.9 974.553  10
  -2   1  -6 32055.5 869.001   5
   2  -1   6 30511.1 962.512  10
   2   1   6 29477.5 1006.86   3
   2  -1   6 32871.3 1117.18   3
   2   1   6 32438.4 940.244   4
   2  -1   6 34650.1 1120.52   4
   3  -1   6 12339.8 832.072   4
   3   1   6 12894.7 718.212  13
   3  -1   6 13138.0 752.062  13
   3   1   6 11759.3 740.037  10
  -3  -1  -6 12536.9 723.160   5
   3  -1   6 12555.9 739.468  10
  -3   1  -6 11778.5 649.372   5
   3   1   6 12809.6 843.503   3
   3  -1   6 11347.6 902.015   3
   3   1   6 14622.0 734.981   4
   4  -1   6 19282.8 999.878   4
   4   1   6 19948.0 988.051  13
   4  -1   6 19216.6 982.421  13
  -4   1   6 21986.9 887.877   6
   4   1   6 18195.2 974.553  10
   4  -1   6 19155.7 967.233  10
  -4  -1  -6 18022.3 950.679   5
  -4   1  -6 16936.1 878.357   5
   4   1   6 19196.3 1065.59   3
   4  -1   6 19775.4 1096.28   3
   5   1   6 2149.06 516.060   3
   5  -1   6 2632.88 491.816  13
   5  -1   6 1274.57 473.199   3
   5   1   6 2401.27 599.630  10
  -5  -1  -6 1647.14 408.224   5
  -5   1  -6 2305.94 486.288   5
   5   1   6 1716.41 435.655  13
  -6  -1  -6 1657.94 413.549   5
   0   2   6 55770.4 1138.07   3
   0  -2   6 53290.6 1091.91   4
   0  -2  -6 53818.0 910.432   2
   1   2   6 59003.1 1135.62  10
   1  -2   6 60720.5 1238.02   9
   1   2   6 60804.4 1228.53   3
   1  -2   6 63339.5 1227.64   3
   1  -2   6 60675.0 1289.70   4
   2   2   6 3682.38 383.101   4
  -2   2   6 3489.57 366.423  14
   2   2   6 2999.08 386.762  14
   2  -2   6 3261.95 451.371  13
   2  -2   6 2606.06 481.408   4
   2  -2   6 3560.49 519.177   3
   2   2   6 3051.61 423.853  10
   2  -2   6 2520.86 354.966   9
   2   2   6 3447.78 393.314   3
  -2   2  -6 2778.54 358.044   5
   3   2   6 1358.54 418.309   3
   3  -2   6 2105.08 403.900  13
   3  -2   6 1630.98 512.868   4
   3  -2   6 1754.90 540.496   3
   3   2   6 1942.27 537.174  10
  -3  -2  -6 2315.57 419.416   5
  -3   2  -6 2025.17 394.198   5
   4   2   6 1326.58 454.961   3
   4   2   6 2412.05 470.811  13
   4  -2   6 2161.51 503.383  13
   4  -2   6 2713.69 585.563   4
   4  -2   6 2390.52 722.921   3
  -4   2   6 1819.90 473.762   6
   4   2   6 2339.62 566.717  10
  -4  -2  -6 2194.32 511.264   5
  -4   2  -6 2127.45 417.167   5
   5   2   6 1602.21 503.173   3
   5   2   6 1228.57 415.850  13
   5  -2   6 710.302 593.026   4
   5  -2   6 1073.28 508.271   3
  -5   2   6 1082.22 559.827   6
   5   2   6 149.124 438.784  10
  -5  -2  -6 744.658 385.304   5
  -5   2  -6 1099.38 423.559   5
  -6  -2  -6 3208.38 451.126   5
   0  -3  -6 56408.0 1124.59   8
   0  -3  -6 54070.4 907.229   2
   0  -3   6 55891.8 1127.38   4
  -1   3   6 86765.8 1427.04  14
   1   3   6 89669.0 1396.16  10
   1  -3   6 85893.0 1525.58   9
   1   3   6 87602.1 1504.45   3
   1  -3   6 92304.0 1485.18   3
   1   3   6 87583.6 1451.65  14
   1  -3   6 90422.7 1625.49   4
   2  -3   6 18803.5 982.567   4
   2   3   6 20877.2 743.408  14
  -2   3   6 19898.2 719.450  14
   2   3   6 18444.1 792.309  10
   2  -3   6 20296.1 823.318   9
   2   3   6 18303.4 794.810   3
   2  -3   6 20236.4 982.332   3
  -2  -3   6 22392.8 761.712   7
   3  -3   6 9399.78 870.348   4
   3  -3   6 9573.54 655.061  13
  -3  -3  -6 9540.43 711.416   5
   3   3   6 9855.90 758.704  10
   3  -3   6 8588.22 603.826   9
  -3   3  -6 8695.46 604.162   5
   3   3   6 9662.91 680.178   3
   3  -3   6 9068.17 807.417   3
   4  -3   6 15219.2 1069.77   4
  -4   3   6 16185.7 837.695   6
   4   3   6 16362.8 978.138  10
  -4  -3  -6 13917.6 862.876   5
  -4   3  -6 15708.7 802.510   5
   4   3   6 16278.0 865.643   3
   4  -3   6 13428.4 1042.63   3
   5   3   6 3950.34 543.907   3
   5   3   6 2072.43 488.936  13
   5  -3   6 2923.90 560.004   4
   5  -3   6 2733.10 620.929   3
  -5   3   6 3316.22 521.120   6
   5   3   6 2400.07 526.786  10
  -5  -3  -6 2354.42 461.777   5
  -5   3  -6 1935.01 417.328   5
   0   4   6 29714.2 923.677  14
   0  -4   6 29208.4 896.907   9
   0  -4  -6 31145.3 949.133   8
   0  -4   6 28980.4 840.153   4
  -1   4   6 7241.99 495.325  14
   1   4   6 8301.58 543.886  14
   1   4   6 9344.83 516.352  10
   1   4   6 8001.79 536.173   3
   1  -4   6 7573.21 565.429   9
   1  -4   6 8585.41 526.542   3
   1  -4  -6 8843.01 532.741   8
  -1  -4   6 7908.57 518.721   7
   1  -4   6 6647.97 519.348   4
   2  -4   6 68699.1 1824.94   4
   2   4   6 71715.5 1378.92  14
   2   4   6 73158.4 1527.05  10
  -2   4   6 69826.4 1337.89  14
   2  -4   6 68628.0 1545.90   9
   2   4   6 69939.0 1489.20   3
   2  -4  -6 75984.2 1429.41   8
   2  -4   6 72937.5 1765.18   3
  -2  -4   6 72858.6 1435.06   7
   3  -4   6 7778.74 826.022   4
  -3  -4  -6 7595.23 692.589   5
   3   4   6 7992.69 733.291  10
   3  -4   6 8098.95 612.998   9
  -3   4  -6 8697.13 590.282   5
   3   4   6 9757.01 647.118   3
   3  -4   6 7256.98 835.164   3
   4  -4   6 15050.2 1081.20   4
   4   4   6 13035.4 886.734  10
  -4  -4  -6 14837.2 900.351   5
   4  -4   6 15980.7 805.324   9
   4   4   6 16613.1 811.184   3
  -4   4  -6 14947.6 819.238   5
   4  -4   6 14140.1 1048.63   3
   5   4   6 984.475 441.962  13
   5  -4   6 1379.24 532.964   4
   5  -4   6 1736.87 609.305   3
  -5   4   6 1108.55 504.069   6
   5   4   6 1686.48 502.991  10
  -5  -4  -6 1963.86 412.338   5
   0   5   6 2725.87 378.233  14
   0  -5   6 3255.90 371.034   4
   0  -5   6 3134.51 381.222   9
   0  -5  -6 2787.55 457.607   8
  -1   5   6 20313.6 817.541  14
   1   5   6 23288.0 884.058  14
   1   5   6 21448.1 849.220   3
   1   5   6 23275.2 788.059  10
   1  -5   6 21407.9 880.957   9
   1  -5  -6 21826.4 845.284   8
  -1  -5   6 21416.6 828.534   7
   1  -5   6 20333.4 869.899   4
  -2  -5   6 2860.02 428.936   7
  -2   5   6 2557.02 378.622  14
   2   5   6 3415.40 471.560  14
   2  -5   6 2955.26 555.610   4
  -2  -5  -6 3108.43 528.041  12
   2  -5   6 2954.88 558.150   3
   2   5   6 2188.32 467.322  10
   2  -5   6 2240.20 469.668   9
   2  -5  -6 3620.63 428.940   8
   2   5   6 3650.30 462.868   3
   3  -5   6 38004.9 1591.26   4
   3   5   6 39303.6 1319.44  10
   3  -5   6 38438.1 1271.52   9
   3   5   6 42332.2 1253.44   3
   3  -5  -6 44137.3 1252.90   8
   3  -5   6 39829.8 1573.16   3
  -3  -5   6 46099.6 1271.43   7
   4  -5   6 4833.62 742.181   4
   4  -5   6 6452.46 838.507   3
   4   5   6 5472.89 677.442  10
  -4  -5  -6 5220.08 600.151   5
   4  -5   6 6468.00 584.708   9
   5   5   6 45.4967 435.122  13
   5  -5   6-326.972 532.873   4
   5  -5   6-32.1263 518.567   3
  -5   5   6-1019.21 496.188   6
   5   5   6 589.579 484.427  10
  -5  -5  -6-202.852 462.374   5
   0   6   6 964.394 299.350  14
   0  -6   6 448.258 367.651   4
   0  -6   6 1117.12 356.213   9
   0  -6  -6 348.497 369.764   8
  -1   6   6 4761.96 504.590  14
   1   6   6 5305.98 500.687  14
  -1  -6  -6 5299.85 844.817  12
   1  -6   6 5331.87 534.014   9
   1  -6  -6 5700.86 523.763   8
  -1  -6   6 5031.00 512.543   7
   1  -6   6 4868.74 546.109   4
  -2  -6   6 1856.38 399.484   7
  -2   6   6 1904.17 402.153  14
   2   6   6 1372.22 393.157  14
   2  -6   6 1457.19 574.828   4
  -2  -6  -6 1565.34 510.597  12
   2  -6   6 1857.45 602.891   3
   2   6   6 1095.23 404.137   3
   2   6   6 1042.94 481.530  10
   2  -6   6 1333.71 431.591   9
   2  -6  -6 1864.34 416.995   8
   3   6   6 89778.1 1951.64  10
   3  -6   6 87292.6 1962.05   9
   3  -6  -6 93801.7 1899.70   8
   3  -6   6 93003.0 2316.64   3
  -3  -6   6 92988.6 1878.35   7
   4  -6   6 690.729 567.229   4
   4  -6   6 820.449 630.865   3
   4   6   6 1351.56 491.064  10
   4  -6   6 1756.46 486.965   9
  -4  -6  -6 1367.74 453.224   5
   4  -6  -6 1004.53 590.673   8
   5   6   6 969.460 456.300  13
   5  -6   6 580.425 534.911   4
   5  -6   6 1502.73 600.357   3
  -5   6   6 1549.68 463.997   6
   5   6   6 84.4405 481.292  10
  -5  -6  -6 465.993 470.183   5
   0   7   6 729.611 406.131  14
   0  -7   6 1084.58 341.790   9
   0  -7  -6 750.174 449.513   8
  -1   7   6 4827.26 518.101  14
   1   7   6 4435.37 522.194  14
  -1  -7  -6 5083.30 843.511  12
   1  -7   6 5021.69 551.576   9
   1  -7  -6 5503.33 572.846   8
  -1  -7   6 5780.55 560.614   7
   1  -7   6 5895.80 541.584   4
  -2   7   6 3440.30 495.749  14
   2   7   6 4701.56 571.517  14
   2  -7   6 5044.94 646.890   4
  -2  -7  -6 4317.01 632.194  12
  -2  -7   6 3683.69 500.280   7
   2  -7   6 5256.88 587.196   9
   2  -7  -6 4314.97 554.409   8
   3  -7   6 7433.30 863.113   4
  -3  -7  -6 10388.7 793.241  12
   3   7   6 9473.58 741.882  10
   3  -7   6 7944.73 698.035   9
   3  -7  -6 8216.41 674.125   8
   3  -7   6 7738.35 745.147   3
  -3  -7   6 8574.68 642.999   7
   4  -7   6 462.183 559.576   4
   4  -7   6 863.618 678.277   3
   4   7   6 968.211 508.791  10
   4  -7   6 339.707 479.523   9
  -4  -7  -6 344.704 471.455   5
   4  -7  -6-101.022 579.244   8
   5   7   6 120.820 428.744  13
   5  -7   6 1093.70 541.746   4
  -5   7   6 444.562 514.268   6
   5   7   6 321.768 493.562  10
   0   8   6 41701.3 1346.66  14
   0  -8   6 44887.0 1282.49   9
   0  -8  -6 42138.4 1433.75   8
  -1   8   6 13995.9 814.995  14
   1   8   6 14394.1 840.635  14
  -1  -8  -6 15740.1 1206.75  12
   1  -8   6 14621.7 855.705   9
   1  -8  -6 13335.5 872.908   8
   1  -8   6 16719.8 820.670   4
  -1  -8   6 13443.0 802.292   7
  -2   8   6 6703.53 607.410  14
   2   8   6 7675.50 650.568  14
  -2  -8  -6 8011.33 760.280  12
   2  -8   6 6163.28 643.387   9
   2  -8  -6 7028.15 684.607   8
  -2  -8   6 7699.16 679.488   7
   2  -8   6 8840.30 761.689   4
   3  -8   6 14543.6 1040.10   4
  -3  -8  -6 16920.2 874.817  12
   3   8   6 15720.7 833.691  10
   3  -8   6 13114.6 826.233   9
   3  -8  -6 14312.7 830.410   8
  -3  -8   6 14449.8 847.910   7
   4  -8   6 284.935 520.308   4
   4   8   6 2073.83 553.811  10
   4  -8   6 1209.27 421.680   9
  -4  -8  -6 1597.54 445.217   5
   4  -8  -6 1663.42 572.872   8
   0   9   6 17417.8 939.354  14
   0  -9  -6 18702.9 1488.40  12
   0  -9   6 20130.4 905.688   9
   0  -9  -6 18739.3 1047.05   8
  -1  -9   6 2954.14 500.026   7
  -1   9   6 2759.02 483.859  14
   1   9   6 3218.09 546.309  14
  -1  -9  -6 2475.23 661.653  12
   1  -9   6 2574.85 433.209   9
   1  -9  -6 2913.32 602.312   8
  -2   9   6 1395.93 488.557  14
   2   9   6 888.053 460.305  14
  -2  -9   6 1253.70 435.288   7
   2  -9   6 1775.41 541.000   4
  -2  -9  -6 988.570 447.075  12
   2  -9   6 793.448 404.403   9
   2  -9  -6 1669.20 551.618   8
  -3  -9   6 1449.53 411.549   7
   3  -9   6 1833.12 565.917   4
  -3  -9  -6 1634.09 454.200   5
   3  -9   6 1526.33 445.079   9
   3  -9  -6 2461.13 514.838   8
  -4  -9  -6-436.107 425.380   7
   4  -9   6 342.989 515.748   4
   4  -9   6-161.682 510.121   9
  -4  -9  -6-244.361 573.312   5
   4  -9  -6 655.794 601.632   8
   0  10   6 15816.8 925.960  14
   0 -10  -6 14193.2 1288.65  12
   0 -10   6 17297.7 833.322   9
   0 -10  -6 15787.4 957.725   8
  -1  10   6 8715.31 708.069  14
   1  10   6 7895.47 715.229  14
  -1 -10  -6 8259.77 876.562  12
   1 -10  -6 7738.14 1236.10  12
   1 -10   6 8857.63 704.408   9
   1 -10  -6 8815.74 805.765   8
  -2 -10  -6 8374.88 582.585   7
  -2 -10  -6 7525.30 694.872  12
   2 -10   6 7041.93 668.271   9
   2 -10  -6 8149.57 755.444   8
  -2 -10   6 6973.31 637.245   7
  -3 -10  -6 7021.01 565.433   7
  -3 -10  -6 6399.33 595.061   5
   3 -10   6 6053.17 543.012   9
   3 -10  -6 6011.16 636.676   8
  -3 -10   6 6273.55 560.541   7
   3 -10   6 7734.10 629.320   4
   0 -11  -6 711.876 566.247  12
   0 -11  -6 134.256 446.136   8
  -1 -11  -6 10631.9 861.576  12
   1 -11  -6 8890.97 1034.27  12
   1 -11   6 12066.6 746.638   9
   1 -11  -6 9731.92 756.601   8
  -2 -11  -6 940.941 425.460  12
   2 -11  -6 1879.90 760.835  12
   2 -11   6 1561.51 401.395   9
   2 -11  -6 1507.58 498.221   8
   3 -11   6 1318.93 470.708   9
   3 -11  -6 1034.12 495.245   8
   0 -12  -6 3800.54 632.878  12
  -1 -12  -6 1183.89 494.692  12
   1 -12  -6 1579.55 622.666  12
   1 -12  -6 994.671 428.610   8
  -2 -12  -6 1317.15 499.344  12
   2 -12  -6 844.138 653.468  12
   2 -12   6 1020.73 463.202   9
   2 -12  -6 1363.65 545.844   8
   0   0   7 294.394 274.162   3
   1   0   7 14624.7 636.027  13
   1   0   7 14776.7 661.143   3
   1   0   7 13638.0 655.059   4
   2   0   7 1118.33 418.737   3
   2   0   7 1667.46 368.369   4
   2   0   7 1322.32 362.826  13
  -2   0  -7 936.586 340.111   5
   3   0   7 15374.0 836.883  13
   3   0   7 14878.8 867.318  10
  -3   0  -7 14745.2 768.952   5
   3   0   7 15974.4 923.013   3
   3   0   7 17798.2 877.597   4
   4   0   7 730.408 516.006   4
   4   0   7-499.540 493.134   3
   4   0   7 518.065 404.174  13
   4   0   7 894.167 494.065  10
  -4   0  -7 2.13842 376.118   5
   5   0   7 175.555 390.604   3
   5   0   7 883.238 464.682  13
  -5   0  -7 256.853 372.971   5
   0   1   7 6378.98 474.626   3
   0  -1   7 6579.09 418.270   3
   1   1   7-25.5411 282.406   3
   1   1   7 156.189 288.905   4
   1  -1   7-4.36306 301.491   3
   1  -1   7 100.023 316.270   4
   1   1   7 94.9563 320.206  13
   1  -1   7 170.107 291.564  13
   2  -1   7 501.556 384.663   3
   2   1   7 1467.34 374.948   3
   2   1   7 1402.74 338.036   4
   2  -1   7 1016.53 335.667   4
   2   1   7 705.564 319.872  13
   2  -1   7 1203.45 389.333  13
  -2  -1  -7 1538.61 370.503   5
   2   1   7 1449.01 441.594  10
  -2   1  -7 1200.21 390.490   5
   3   1   7 12497.9 768.373  13
   3  -1   7 12473.5 757.703  13
   3   1   7 11122.3 805.027  10
  -3  -1  -7 12200.4 716.363   5
  -3   1  -7 13306.8 704.633   5
   3   1   7 12072.1 794.382   3
   3  -1   7 12541.8 887.833   3
   3   1   7 14399.2 762.145   4
   3  -1   7 14015.3 842.751   4
   4   1   7 3563.60 546.748   3
   4  -1   7 3216.65 533.688   4
   4   1   7 2243.97 471.531  13
   4  -1   7 2751.97 550.766  13
   4  -1   7 2801.51 623.810   3
   4   1   7 2568.19 586.291  10
  -4  -1  -7 3621.62 535.829   5
  -4   1  -7 2965.78 446.599   5
   5   1   7 4710.91 579.038   3
   5  -1   7 4455.96 592.293   3
   5   1   7 4658.82 528.707  13
  -5  -1  -7 3713.77 491.775   5
  -5   1  -7 4420.08 554.890   5
   0   2   7 98640.1 1644.76   3
   0  -2   7 96099.6 1595.49   4
   1   2   7 23486.4 773.839  13
   1   2   7 22753.0 852.432   3
   1  -2   7 23532.7 810.308   3
   1  -2   7 22219.1 844.683   4
  -2   2   7 27634.5 897.518  14
   2   2   7 26873.1 888.554  14
   2  -2   7 26918.3 976.662  13
   2   2   7 26424.3 985.089  10
   2   2   7 25173.1 927.102  13
   2   2   7 25211.5 966.105   3
   2  -2   7 27258.5 1073.23   3
   2   2   7 29654.1 941.713   4
   2  -2   7 27434.5 1067.45   4
   3   2   7 32086.3 1180.29  13
   3  -2   7 33636.0 1184.27  13
  -3  -2  -7 31177.7 1130.90   5
   3   2   7 33520.9 1209.88  10
   3   2   7 34532.5 1218.00   3
   3  -2   7 31045.4 1328.80   3
   3  -2   7 34587.9 1304.61   4
   4   2   7 389.925 377.386   3
   4   2   7 555.527 434.082  13
   4  -2   7 219.279 453.293   4
   4  -2   7-131.101 452.029  13
   4  -2   7 102.189 479.214   3
   4   2   7-151.155 392.652  10
  -4  -2  -7 115.163 410.205   5
  -4   2  -7 537.515 387.189   5
   5   2   7 377.385 459.571   3
   5  -2   7 481.646 556.867   4
   5   2   7 10.8531 410.093  13
   5  -2   7 1223.18 409.332   3
   5   2   7 1257.62 432.619  10
  -5  -2  -7 277.194 366.931   5
  -5   2  -7 459.484 462.085   5
   0  -3   7 1796.80 345.451   4
   0  -3  -7 1742.15 386.183   8
  -1   3   7 3969.80 424.511  14
   1   3   7 4452.38 433.403  14
   1   3   7 4851.06 444.317  13
   1   3   7 3829.52 472.474   3
   1  -3   7 4732.37 398.354   3
   1  -3   7 4263.26 444.535   4
  -2   3   7 5284.54 503.405  14
   2   3   7 4311.00 443.875  14
   2  -3   7 4481.34 566.323   3
   2   3   7 4716.54 505.727  10
   2  -3   7 4218.87 526.612   9
   2   3   7 4819.32 479.958   3
   2  -3   7 5140.29 595.309   4
   3  -3   7 24221.6 1162.47   4
  -3  -3  -7 22531.7 994.962   5
   3   3   7 21305.9 995.834  10
  -3   3  -7 24811.3 928.712   5
   3   3   7 22402.9 976.236   3
   3  -3   7 21149.3 1157.70   3
   4   3   7 14784.1 904.006  13
  -4   3   7 17761.7 872.390   6
   4   3   7 15075.4 923.045  10
  -4  -3  -7 14662.1 898.712   5
  -4   3  -7 13660.6 749.254   5
   4   3   7 15021.8 869.237   3
   4  -3   7 14662.9 994.095   3
   4  -3   7 13437.7 900.040   4
   5   3   7 852.171 539.381   3
   5  -3   7 200.197 511.861   4
   5   3   7 554.865 446.002  13
   5  -3   7 67.0917 460.288   3
   5   3   7 789.225 474.790  10
  -5  -3  -7 690.618 422.813   5
   0   4   7 23790.7 881.442  14
   0  -4  -7 26060.6 907.709   8
   0  -4   7 24778.4 858.900   4
  -1   4   7 21941.1 847.090  14
   1   4   7 23091.0 868.897  14
   1   4   7 24625.9 934.783   3
   1  -4   7 21395.3 873.884   9
   1  -4   7 24939.4 804.987   3
   1  -4  -7 24957.8 890.750   8
   1  -4   7 21216.7 882.964   4
   2   4   7 4694.09 482.219  14
   2   4   7 5401.17 557.108  10
   2  -4   7 4084.42 459.260   9
   2  -4   7 5473.87 641.570   3
  -2   4   7 4711.48 466.885  14
   2   4   7 3955.32 499.624   3
   2  -4   7 4916.50 614.955   4
   3  -4   7 16238.5 1033.15   4
  -3  -4  -7 14394.5 859.071   5
   3   4   7 15897.3 929.073  10
   3  -4   7 16683.3 866.706   9
   3   4   7 16393.7 871.650   3
   3  -4   7 15226.6 975.995   3
   4   4   7 2077.14 440.388   3
   4   4   7 2732.07 525.960  13
   4  -4   7 1240.04 539.139   4
   4  -4   7 1082.90 564.527   3
  -4   4   7 972.648 551.865   6
   4   4   7 1840.39 484.739  10
  -4  -4  -7 1282.31 430.515   5
  -4   4  -7 2030.25 502.442   5
   5   4   7 5792.81 579.049  13
   5   4   7 4815.34 568.166  10
  -5  -4  -7 5789.16 530.611   5
   5  -4   7 5888.15 674.268   3
   5  -4   7 6249.65 592.683   4
   0  -5  -7 73694.2 1588.87   8
   0  -5   7 72771.4 1448.21   4
  -1   5   7 10008.8 658.140  14
   1   5   7 9721.12 654.775  14
  -1  -5  -7 10674.2 1018.49  12
   1  -5   7 9186.53 653.082   9
   1  -5  -7 10516.2 638.406   8
   1  -5   7 9710.81 659.079   4
  -2   5   7 2663.87 431.794  14
   2   5   7 2146.00 403.124  14
   2  -5   7 3219.99 579.511   4
   2  -5   7 2592.06 543.610   3
   2   5   7 1860.28 536.259  10
   2  -5   7 2504.71 467.214   9
   2  -5  -7 2556.10 457.820   8
   2   5   7 3008.48 478.104   3
  -2  -5   7 3197.67 446.553   7
   3  -5   7 34190.4 1427.40   4
  -3  -5  -7 31981.4 1293.47   5
   3   5   7 35631.6 1288.29  10
   3  -5   7 33953.6 1219.31   9
   3   5   7 35132.2 1221.99   3
   3  -5   7 34507.4 1391.44   3
   4  -5   7 2831.66 586.252   4
   4  -5   7 3679.95 642.996   3
   4   5   7 2021.33 504.826  10
  -4  -5  -7 3601.17 518.461   5
   4   5   7 4261.88 492.992   3
   5  -5   7 1919.00 509.410   4
   5   5   7 1647.93 408.509  13
   5  -5   7 2021.00 487.682   3
   5   5   7 2054.17 505.047  10
  -5  -5  -7 1200.87 473.444   5
   0   6   7-415.041 376.186  14
   0  -6  -7 178.402 397.153   8
  -1   6   7 6798.57 561.045  14
   1   6   7 6178.68 572.188  14
  -1  -6  -7 6633.98 982.003  12
   1  -6   7 7106.60 641.983   9
   1  -6  -7 7356.93 636.089   8
   1  -6   7 7234.93 621.278   4
  -2   6   7 19296.5 869.747  14
  -2  -6  -7 21320.0 1059.45  12
   2   6   7 21264.7 932.487  10
   2  -6   7 17104.4 932.154   9
   2   6   7 18823.8 906.055  14
   2  -6  -7 19218.0 861.029   8
  -2  -6   7 19431.6 894.335   7
   2  -6   7 17926.4 1023.70   4
   3  -6   7 13764.2 948.212   4
   3   6   7 15941.8 953.497  10
   3   6   7 16686.9 826.285   3
   3  -6   7 13502.7 835.060   9
   3  -6  -7 16313.9 823.849   8
   3  -6   7 15381.1 938.638   3
  -3  -6   7 16570.5 843.448   7
   4  -6   7 1812.72 533.144   4
   4  -6   7 1279.26 557.701   3
   4   6   7 1655.53 437.841  10
  -4  -6  -7 2276.19 449.465   5
   5  -6   7-313.429 561.587   3
   5  -6   7 90.8828 502.812   4
   5   6   7 881.735 464.076  13
   5   6   7 885.181 489.151  10
  -5  -6  -7 582.799 477.063   5
   0   7   7 46216.4 1388.93  14
   0  -7  -7 48185.7 1458.33   8
  -1   7   7 1846.39 471.321  14
   1   7   7 1855.43 429.799  14
   1  -7   7 1973.31 421.134   4
  -1  -7  -7 1795.75 708.016  12
   1  -7   7 2540.22 462.555   9
   1  -7  -7 1762.20 451.809   8
  -2   7   7 13862.2 759.352  14
   2   7   7 14005.8 786.648  14
  -2  -7  -7 13942.1 943.112  12
   2  -7   7 11586.3 803.921   9
   2  -7  -7 14522.4 863.263   8
  -2  -7   7 12003.9 778.652   7
   2  -7   7 13301.3 873.375   4
   3  -7   7 1060.53 549.875   4
   3   7   7 1696.60 523.132  10
   3  -7   7 1337.94 450.744   9
   3  -7  -7 2248.87 527.348   8
  -3  -7   7 2167.47 465.783   7
   4  -7   7 3259.02 601.321   4
   4  -7   7 3342.90 646.708   3
   4   7   7 3269.59 566.634  10
  -4  -7  -7 3080.50 505.200   5
   0   8   7-638.817 423.689  14
   0  -8  -7-212.539 461.483   8
  -1   8   7 2724.26 529.604  14
   1   8   7 3732.71 544.286  14
   1  -8   7 4364.70 494.502   4
  -1  -8  -7 3124.88 812.135  12
   1  -8   7 3327.72 573.736   9
   1  -8  -7 3087.40 554.318   8
   2   8   7 2569.69 505.529  14
  -2   8   7 2715.39 457.815  14
   2  -8   7 2380.75 464.044   4
  -2  -8  -7 2499.54 538.000  12
   2  -8   7 3419.95 564.308   9
   2  -8  -7 3271.33 497.057   8
  -2  -8   7 3646.02 513.267   7
  -3  -8  -7 10764.8 818.736   5
   3  -8   7 12056.4 787.980   9
   3  -8  -7 12017.9 814.144   8
   3  -8   7 11830.6 844.593   4
   4   8   7 213.392 507.636  13
   4  -8   7-134.020 451.421   4
   4   8   7 1179.27 641.018  10
  -4  -8  -7 159.328 463.677   5
   0   9   7 5721.73 631.475  14
   0  -9  -7 5966.48 1013.11  12
   0  -9  -7 5909.26 706.905   8
  -1   9   7 4613.31 597.651  14
   1   9   7 4060.46 577.495  14
  -1  -9  -7 3574.00 647.276  12
   1  -9   7 4318.99 517.822   9
   1  -9  -7 4001.57 608.609   8
  -2   9   7 583.301 473.706  14
   2   9   7-367.471 507.886  14
   2  -9   7 387.083 506.819   4
  -2  -9  -7 551.455 552.955  12
   2  -9   7 664.925 370.164   9
   2  -9  -7-302.284 505.909   8
  -3  -9  -7 9708.43 711.023   5
   3  -9   7 10908.7 717.996   9
   3  -9  -7 9353.44 703.206   8
   3  -9   7 9494.88 690.748   4
   0 -10  -7 2999.06 772.110  12
   0  10   7 3845.51 599.216  14
   0 -10  -7 3319.57 545.766   8
  -1  10   7 210.553 447.915  14
   1  10   7 396.379 448.892  14
  -1 -10  -7 127.014 609.364  12
   1 -10  -7 664.221 795.763  12
   1 -10   7-47.6648 470.549   9
   1 -10  -7-475.271 487.112   8
  -2 -10  -7 5000.19 528.594  12
   2 -10   7 3793.71 514.542   9
   2 -10  -7 3243.85 571.635   8
   3 -10   7 3301.07 621.859   4
  -3 -10  -7 3435.53 517.803   7
   3 -10   7 3820.12 435.524   9
  -3 -10  -7 2860.41 509.827   5
   3 -10  -7 3471.17 563.812   8
   0 -11  -7 33886.0 1510.03  12
  -1 -11  -7 1019.69 462.350  12
   1 -11  -7 1672.92 725.752  12
   1 -11  -7 836.539 451.874   8
  -2 -11  -7 147.991 509.943  12
   2 -11  -7 177.393 743.063  12
   2 -11  -7 175.502 536.955   8
   0 -12  -7 449.564 484.293  12
  -1 -12  -7 886.328 466.577  12
   1 -12  -7 1576.15 565.355  12
   0   0   8 67131.6 1359.24   3
   1   0   8 1103.61 353.221   3
   1   0   8 1226.38 378.316   4
   1   0   8 752.711 323.244  13
   2   0   8 11755.9 711.767  13
  -2   0  -8 12957.4 649.266   5
   2   0   8 10368.1 687.201   3
   2   0   8 11749.7 710.178   4
   3   0   8 224.863 429.856   3
   3   0   8 231.236 417.663   4
   3   0   8-24.3134 408.794  13
  -3   0  -8 306.503 389.203   5
   4   0   8 3926.09 511.471   4
   4   0   8 3253.59 568.207   3
   4   0   8 2499.92 452.056  13
  -4   0  -8 3062.20 441.462   5
   5   0   8-528.093 411.229   3
  -5   0  -8 564.361 407.240   5
   0   1   8 70032.5 1440.74   3
   0  -1   8 71116.5 1332.91   3
   1   1   8 50187.7 1175.27  13
   1   1   8 46700.0 1224.01   3
   1  -1   8 49457.9 1221.25   3
   1  -1   8 49318.6 1282.95   4
   2   1   8 7835.95 608.212  13
   2  -1   8 7887.67 627.826  13
  -2  -1  -8 7938.23 583.186   5
  -2   1  -8 8870.64 532.793   5
   2   1   8 6968.86 624.950   3
   2  -1   8 7797.85 641.429   3
   2   1   8 8445.68 598.596   4
   2  -1   8 8923.30 663.582   4
   3   1   8 29387.4 1154.50  13
   3  -1   8 28451.1 1112.34  13
  -3  -1  -8 30937.1 1108.69   5
  -3   1  -8 30360.2 1042.23   5
   3   1   8 30851.0 1202.41   3
   3  -1   8 30040.7 1257.61   3
   3  -1   8 32233.8 1191.89   4
   4   1   8 789.295 410.232   3
   4  -1   8 1488.01 426.686   3
   4  -1   8 1295.68 473.028   4
   4   1   8 965.532 408.556  13
   4  -1   8 1194.86 439.415  13
  -4  -1  -8 914.115 374.783   5
  -4   1  -8 1095.13 397.785   5
   5   1   8 1991.99 413.577   3
   5  -1   8 2001.29 455.309   3
   5   1   8 2447.24 461.263  13
  -5  -1  -8 1944.87 435.074   5
  -5   1  -8 1727.67 473.826   5
   0  -2   8 537.731 351.732   3
   1  -2   8 1578.31 350.920   3
   1  -2   8 1682.62 391.593   4
   1   2   8 2468.65 381.265  13
   1   2   8 1653.79 340.860   3
  -2   2   8 4805.54 494.459  14
   2   2   8 4898.42 452.716  14
   2  -2   8 3853.31 490.846   3
   2   2   8 4418.48 518.678  13
   2   2   8 4052.72 504.657   3
   2  -2   8 4256.81 519.963   4
   3   2   8 449.699 392.368   3
   3  -2   8 954.089 429.030   4
   3  -2   8 695.074 493.466   3
   3   2   8 1254.62 385.012  13
   3   2   8 565.347 487.640  10
  -3  -2  -8 1124.94 406.580   5
  -3   2  -8 2517.59 450.149   5
   4   2   8 2028.64 467.186   3
   4  -2   8 1550.94 455.805   4
   4  -2   8 2123.36 484.125   3
   4   2   8 1810.91 475.821  13
   4   2   8 2994.64 590.318  10
  -4  -2  -8 1844.43 458.781   5
  -4   2  -8 2120.22 461.591   5
   5   2   8 1290.59 459.048   3
   5  -2   8 585.714 434.293   3
   5   2   8 1886.00 475.002  13
  -5  -2  -8 151.332 393.607   5
  -5   2  -8 1187.25 456.252   5
   0   3   8-81.2835 329.621  14
   0  -3   8 141.592 285.651   4
  -1   3   8 7781.94 588.714  14
   1   3   8 7515.92 551.342  14
   1   3   8 9074.54 558.069  13
   1   3   8 8248.60 621.328   3
   1  -3   8 8798.75 542.093   3
   1  -3   8 8668.17 635.537   4
  -2   3   8 17286.6 820.672  14
   2   3   8 15164.2 771.826  14
   2   3   8 16486.1 820.408  13
   2   3   8 13703.6 795.629   3
   2  -3   8 15295.7 819.930   3
   2  -3   8 13911.1 847.583   4
   3   3   8 66571.8 1673.21  13
  -3  -3  -8 61469.5 1617.18   5
   3   3   8 66532.9 1731.20  10
   3   3   8 63871.3 1646.94   3
   3  -3   8 67248.1 1815.31   3
   3  -3   8 65433.0 1784.98   4
   4   3   8 183.141 431.646   3
   4  -3   8-192.625 413.659   4
   4  -3   8-149.784 431.082   3
   4   3   8-53.3830 455.451  13
   4   3   8-527.044 484.439  10
  -4  -3  -8-190.440 418.567   5
  -4   3  -8 850.930 505.271   5
   5  -3   8 77.4491 450.056   3
   5  -3   8-49.6889 546.309   4
   5   3   8 76.7793 405.930  13
  -5  -3  -8-59.7418 447.762   5
   5   3   8 453.714 513.608   3
   0   4   8 32665.5 1111.73  14
   0  -4   8 35357.3 1085.42   4
  -1   4   8 8364.23 618.559  14
   1   4   8 7935.16 625.193  14
   1   4   8 6736.03 608.161   3
   1  -4   8 8273.64 661.337   4
  -2   4   8 7642.52 599.156  14
   2   4   8 9030.43 633.061  14
   2   4   8 7611.59 613.828  13
   2   4   8 6827.29 615.347   3
   2  -4   8 8907.23 662.896   3
   2  -4   8 8036.83 713.879   4
   3   4   8 452.845 431.671  13
   3  -4   8 460.145 480.186   4
   3  -4   8 360.564 452.631   3
   3   4   8 585.376 469.679  10
  -3  -4  -8 942.048 448.653   5
   3   4   8 317.229 424.082   3
   4  -4   8 2674.05 512.346   4
   4  -4   8 3935.74 554.210   3
   4   4   8 3753.78 579.979  13
   4   4   8 2796.03 563.998  10
  -4  -4  -8 4097.62 550.782   5
   4   4   8 3083.29 482.469   3
   5  -4   8 466.685 481.599   3
   5  -4   8 223.885 496.161   4
   5   4   8-88.3654 473.844  13
  -5  -4  -8 461.544 399.659   5
   0   5   8 3405.78 451.596  14
   0  -5   8 5002.84 503.708   4
   0  -5  -8 4987.07 544.567   8
  -1   5   8 5821.38 564.287  14
   1   5   8 6371.97 567.718  14
  -1  -5  -8 7120.44 966.830  12
   1  -5  -8 6816.61 574.510   8
   1  -5   8 7059.84 630.188   4
   2   5   8 15434.9 806.551  14
   2   5   8 16747.2 835.504  13
   2   5   8 17140.7 890.972   3
  -2   5   8 15612.2 795.159  14
   2  -5   8 17671.5 847.461   3
   3   5   8 1064.36 446.817  13
   3  -5   8 750.166 526.342   3
   3  -5   8 499.368 456.065   4
   3   5   8 672.713 437.092  10
  -3  -5  -8 628.358 398.694   5
   3   5   8 633.784 442.089   3
   4   5   8 8373.27 692.219  13
   4   5   8 8426.80 682.403  10
  -4  -5  -8 8469.42 671.120   5
   4   5   8 9619.83 642.848   3
   4  -5   8 7845.38 710.150   3
   4  -5   8 9112.43 722.167   4
   5   5   8 195.542 497.895  13
  -5  -5  -8 458.712 493.566   5
   0   6   8 172.015 396.291  14
   0  -6  -8 64.6926 418.654   8
  -1   6   8 10304.4 748.400  14
   1   6   8 10925.1 735.376  14
  -1  -6  -8 12595.6 1170.13  12
   1  -6  -8 12434.4 790.350   8
   1  -6   8 12141.4 760.524   4
  -2   6   8 6127.66 603.892  14
   2   6   8 6467.11 593.458  14
   2   6   8 5921.72 577.428  13
   2  -6   8 5176.12 616.503   9
   2  -6  -8 7173.67 636.601   8
   2  -6   8 6146.16 672.334   4
   3   6   8 6305.50 642.368  13
  -3  -6  -8 5924.46 661.043   5
   3   6   8 6378.51 664.174  10
   3  -6   8 7456.55 670.970   3
   3  -6   8 5527.24 615.247   4
   4   6   8 8385.46 601.572  13
   4   6   8 8608.99 665.841  10
  -4  -6  -8 7457.40 661.690   5
   4  -6   8 8222.99 657.782   3
   4  -6   8 8091.11 700.827   4
   0   7   8 22183.4 1038.78  14
   0  -7  -8 23891.9 1073.92   8
   1   7   8 12584.8 817.505  14
  -1   7   8 12764.7 808.301  14
  -1  -7  -8 15969.7 1147.84  12
   1  -7  -8 14282.0 865.744   8
   1  -7   8 15401.3 841.302   4
  -2   7   8 8329.85 652.422  14
   2   7   8 9433.63 705.524  14
   2  -7   8 7621.82 698.745   9
   2  -7  -8 9021.67 740.069   8
   2  -7   8 8446.42 707.076   4
   3  -7   8 2971.76 540.966   4
   3   7   8 2208.96 499.048  13
  -3  -7  -8 2938.16 504.871   5
   4  -7   8 5022.16 572.594   4
   4   7   8 5252.36 545.510  13
  -4  -7  -8 5724.96 530.097   5
   0   8   8 821.432 427.852  14
   0  -8  -8 1819.16 814.667  12
  -1   8   8 841.878 402.246  14
   1   8   8 847.610 448.128  14
   1  -8   8 1846.40 498.690   4
  -1  -8  -8 1816.03 633.765  12
   1  -8  -8 1425.43 480.557   8
  -2   8   8-20.5692 501.502  14
   2   8   8 554.525 488.450  14
   2  -8   8 107.468 443.925   4
  -2  -8  -8 1092.27 626.002  12
   2  -8   8 418.825 379.249   9
   2  -8  -8 905.924 562.544   8
   3  -8   8 3560.28 529.710   4
   3   8   8 3514.25 602.444  13
  -3  -8  -8 3579.66 542.939   5
  -4  -8  -8 6915.96 538.413   5
   4  -8   8 7148.35 564.504   4
   0   9   8 402.048 363.571  14
   0  -9  -8-75.0623 751.174  12
  -1   9   8 2966.98 475.283  14
   1   9   8 2811.63 474.107  14
  -1  -9  -8 2093.43 616.269  12
   1  -9  -8 3156.52 552.052   8
  -2   9   8 3856.18 506.938  14
   2   9   8 3568.16 553.980  14
   2  -9   8 5029.15 525.193   4
  -2  -9  -8 2945.97 591.979  12
   2  -9  -8 3182.38 558.399   8
   3  -9   8 2528.35 517.523   4
  -3  -9  -8 1133.24 450.094   5
   0  10   8 2651.51 463.668  14
   0 -10  -8 1099.60 682.510  12
  -1  10   8 588.328 468.856  14
   1  10   8 515.599 455.033  14
  -1 -10  -8 98.0670 528.279  12
   1 -10  -8 1431.89 855.102  12
   1 -10  -8 1283.14 512.535   8
  -2 -10  -8 1487.08 625.020  12
   2 -10  -8 1613.66 815.686  12
   2 -10  -8 1723.26 562.051   8
   0 -11  -8 1034.66 608.517  12
  -1 -11  -8 11601.6 762.755  12
   1 -11  -8 11658.7 965.509  12
   2 -11  -8 817.406 686.276  12
   1   0   9 42659.3 1246.31   3
   2   0   9 9451.92 690.270  13
  -2   0  -9 10407.7 634.006   5
   2   0   9 8340.43 709.087   3
   2   0   9 9817.65 692.021   4
   3   0   9 80.3160 432.882   3
   3   0   9 201.651 409.830   4
   3   0   9 597.427 396.890  13
  -3   0  -9-571.643 435.101   5
   4   0   9 3658.92 518.672   3
   4   0   9 4492.37 572.253  13
  -4   0  -9 4269.32 512.980   5
   5   0   9 118.970 393.389   3
  -5   0  -9 438.052 504.424   5
   0  -1   9 6810.49 522.567   3
   1  -1   9 3043.04 458.344   3
   1  -1   9 3249.63 510.364   4
   1   1   9 2072.76 452.786   3
   2   1   9 8621.75 683.782  13
  -2  -1  -9 8944.64 621.239   5
   2   1   9 6862.20 652.429   3
   2  -1   9 8020.93 655.783   3
   2  -1   9 7555.89 669.611   4
   3   1   9 12532.6 785.703  13
  -3  -1  -9 11861.5 721.701   5
  -3   1  -9 11920.8 694.880   5
   3   1   9 13499.7 823.386   3
   3  -1   9 12468.3 853.998   3
   3  -1   9 12504.9 792.815   4
   4   1   9 2563.33 487.596   3
   4  -1   9 1768.25 499.162   3
   4  -1   9 3729.89 505.565   4
   4   1   9 2289.95 541.584  13
  -4  -1  -9 1775.66 411.544   5
  -4   1  -9 2543.47 501.880   5
   5   1   9 1350.29 438.952   3
   5  -1   9 1037.30 445.802   3
  -5  -1  -9 2052.49 468.154   5
  -5   1  -9 691.094 539.078   5
   0  -2   9 13837.6 647.775   3
   1   2   9 13630.0 788.624   3
   1  -2   9 15573.8 763.381   3
   1  -2   9 14388.7 820.036   4
   2  -2   9 3710.42 572.050   3
   2  -2   9 4476.88 598.271   4
  -2   2   9 3052.59 461.483  14
   2   2   9 4283.70 523.886  14
   2   2   9 4516.20 476.344  13
  -2  -2  -9 4348.95 492.595   5
   2   2   9 3727.84 537.073   3
   3   2   9 4094.16 575.765   3
   3  -2   9 4481.58 600.685   3
   3  -2   9 4580.34 603.339   4
   3   2   9 4176.35 567.204  13
  -3  -2  -9 4713.47 524.603   5
   4   2   9 2748.07 472.584   3
   4  -2   9 2656.06 472.265   3
   4  -2   9 2884.47 476.381   4
   4   2   9 3036.22 528.153  13
  -4  -2  -9 1426.61 420.115   5
  -4   2  -9 3593.84 527.045   5
   5  -2   9 861.890 419.982   3
   5   2   9 57.1806 473.738  13
  -5  -2  -9 1016.82 424.717   5
   5   2   9 505.571 490.205   3
   0   3   9 757.575 372.763  14
  -1   3   9 10932.1 694.745  14
   1   3   9 9904.83 670.563  14
   1   3   9 8659.88 676.330   3
   1  -3   9 10629.0 636.417   3
   1  -3   9 9429.26 671.104   4
  -2   3   9 17058.9 831.965  14
   2   3   9 16240.6 815.148  14
   2   3   9 16055.4 819.672  13
   2   3   9 15059.5 873.950   3
   2  -3   9 16543.8 851.290   3
   2  -3   9 15370.3 901.187   4
   3  -3   9 104.516 428.398   3
   3  -3   9 138.828 473.320   4
   3   3   9-79.1879 382.913  13
  -3  -3  -9 541.196 431.482   5
   3   3   9-50.6793 409.064   3
   4  -3   9 1748.39 436.263   3
   4  -3   9 1118.51 424.626   4
   4   3   9 1363.35 416.455  13
  -4  -3  -9 552.566 417.129   5
   4   3   9 1341.58 430.103   3
   5   3   9 568.527 494.551  13
  -5  -3  -9-798.633 448.948   5
   0   4   9 19690.4 921.950  14
   1  -4   9 228.131 321.228   4
  -1   4   9 186.439 341.845  14
   1   4   9 417.441 368.192  14
  -2   4   9 5068.09 538.822  14
   2  -4   9 4781.13 537.054   3
   2   4   9 4249.24 492.366  14
   2   4   9 4563.09 548.579  13
   2   4   9 4041.24 562.309   3
   2  -4   9 4908.69 598.223   4
   3   4   9 8123.76 680.496  13
   3   4   9 8292.86 670.488   3
   3  -4   9 10038.1 762.841   3
   3  -4   9 9108.44 779.368   4
   4   4   9 6402.20 610.998  13
  -4  -4  -9 5831.24 532.005   5
   4   4   9 6356.53 567.247   3
   4  -4   9 6183.96 602.785   3
   4  -4   9 5698.53 587.373   4
   0   5   9 4979.06 559.938  14
   1  -5   9 2774.53 463.742   4
  -1   5   9 3637.52 503.421  14
   1   5   9 3342.08 475.210  14
  -2   5   9 17155.4 857.349  14
   2   5   9 16034.4 832.638  14
   2   5   9 17472.3 858.573  13
   2  -5   9 15648.2 919.229   4
   3   5   9 21525.4 964.131  13
  -3  -5  -9 19770.9 979.412   5
   3   5   9 20520.0 983.951   3
   3  -5   9 22594.9 978.373   3
   3  -5   9 20596.0 1028.81   4
   4   5   9 5581.28 581.684  13
  -4  -5  -9 6099.81 581.397   5
   4  -5   9 6590.03 589.694   3
   4  -5   9 6718.51 593.214   4
   0   6   9 7765.40 633.743  14
  -1   6   9 14409.5 824.684  14
   1   6   9 14603.8 820.903  14
   1  -6  -9 16944.5 880.546   8
   1  -6   9 14131.3 796.894   4
  -2   6   9 1302.59 454.480  14
   2   6   9 1587.86 491.523  14
   2  -6   9 2434.27 463.415   4
   3  -6   9 1482.11 437.460   4
   3   6   9 1033.86 506.505  13
  -3  -6  -9 1307.22 446.854   5
   4   6   9 9369.86 640.487  13
  -4  -6  -9 9210.70 663.958   5
   4  -6   9 11088.1 702.507   4
   0   7   9 716.930 382.479  14
  -1   7   9 6306.66 633.176  14
   1   7   9 6254.84 604.720  14
  -1  -7  -9 7535.78 827.835  12
   1  -7  -9 8756.23 669.965   8
   1  -7   9 7212.51 610.574   4
  -2   7   9 21479.0 936.844  14
   2   7   9 21250.4 955.472  14
   2  -7   9 20706.9 972.411   4
   3  -7   9 3879.18 502.519   4
   3   7   9 2549.21 603.141  13
  -3  -7  -9 3603.18 556.692   5
  -4  -7  -9 6415.49 514.410   5
   4  -7   9 7130.06 549.207   4
   0   8   9-207.549 385.424  14
   0  -8  -9 1753.91 883.740  12
  -1   8   9 2451.81 494.333  14
   1   8   9 1884.46 418.679  14
  -1  -8  -9 1777.93 678.810  12
   1  -8  -9 2504.23 525.891   8
  -2   8   9 1909.76 508.648  14
   2   8   9 1254.80 538.546  14
   2  -8   9 1287.30 463.783   4
   3  -8   9-400.005 427.466   4
  -3  -8  -9 124.578 457.902   5
   0   9   9 620.862 440.973  14
   0  -9  -9-38.1511 776.438  12
  -1   9   9 12500.0 808.147  14
   1   9   9 10923.9 735.139  14
  -1  -9  -9 12283.4 919.670  12
  -2   9   9 3493.10 572.125  14
   2   9   9 3992.01 575.890  14
   2  -9   9 4174.48 572.963   4
   2  -9  -9 4079.90 669.154   8
  -3  -9  -9-195.811 444.235   5
   0  10   9 693.926 440.256  14
   0 -10  -9-167.329 681.643  12
  -1  10   9 2210.03 422.819  14
   1  10   9 2915.18 445.953  14
  -1 -10  -9 2757.78 654.751  12
   1 -10  -9 3678.16 802.770  12
   2 -10  -9 909.373 865.786  12
   1   0  10 726.292 397.818   3
   2   0  10 25774.7 1084.50   3
   3   0  10 2335.18 497.149   3
   4   0  10-423.733 354.175   3
  -4   0 -10-1087.67 523.339   5
   1   1  10 9304.45 669.041   3
   1  -1  10 11151.1 707.065   3
  -2   1  10 27723.7 1061.81  14
   2   1  10 26998.7 1030.51  14
   2   1  10 24472.7 1065.49   3
   2  -1  10 27061.2 1084.17   3
   2  -1  10 28357.9 1148.92   4
   3   1  10 2767.07 506.739   3
   3  -1  10 2763.48 513.914   3
   3  -1  10 2050.60 449.237   4
   3   1  10 2903.26 523.810  13
  -3  -1 -10 3495.26 485.630   5
   4   1  10 2914.98 416.560   3
   4  -1  10 2846.95 454.809   3
  -4  -1 -10 2793.59 468.571   5
  -1   2  10 6011.90 559.964  14
   1   2  10 6376.11 585.683  14
   1   2  10 5908.86 627.799   3
   1  -2  10 6394.11 579.425   3
   2  -2  10 487.540 391.066   3
   2  -2  10 644.332 404.264   4
  -2   2  10 113.238 474.284  14
   2   2  10 652.338 423.950  14
   2   2  10 194.577 467.542  13
  -2  -2 -10 966.451 472.920   5
   2   2  10-20.5869 373.220   3
   3  -2  10 3282.74 499.268   3
   3  -2  10 2684.57 525.952   4
   3   2  10 3477.85 533.042  13
  -3  -2 -10 2914.27 450.439   5
   3   2  10 2462.33 502.407   3
   4  -2  10 1177.45 429.218   3
   4  -2  10 1500.61 473.949   4
   4   2  10 471.245 442.470  13
  -4  -2 -10-65.5788 460.426   5
   4   2  10 856.262 427.102   3
   0   3  10 12041.8 758.862  14
  -1   3  10 10290.8 768.185  14
   1   3  10 9387.12 669.009  14
   1  -3  10 11433.9 686.198   3
   2  -3  10 4935.03 565.735   3
  -2   3  10 5113.97 564.930  14
   2   3  10 5209.13 545.474  14
   2  -3  10 4744.60 618.734   4
   2   3  10 4313.58 561.888  13
  -2  -3 -10 5110.90 573.414   5
   2   3  10 5711.89 617.064   3
   3  -3  10 1056.44 475.719   3
   3  -3  10-30.1197 417.323   4
   3   3  10 1460.76 491.047  13
  -3  -3 -10 582.530 485.383   5
   3   3  10 1111.44 386.918   3
   4  -3  10 493.810 408.176   3
   4  -3  10-707.388 437.000   4
   4   3  10 624.007 457.858  13
  -4  -3 -10-638.527 447.825   5
   4   3  10 275.030 412.640   3
   0   4  10 3243.95 470.679  14
  -1   4  10 17228.7 877.790  14
   1   4  10 15969.6 849.714  14
  -2   4  10 11871.9 758.506  14
   2   4  10 10961.6 721.934  14
   2   4  10 11593.9 715.423  13
   2  -4  10 12021.4 697.032   3
   2  -4  10 10730.7 782.921   4
   3  -4  10 1186.17 470.999   3
   3  -4  10 909.847 421.671   4
   3   4  10 870.168 479.444  13
  -3  -4 -10 779.770 403.949   5
   3   4  10 498.508 409.933   3
   4  -4  10 3117.01 504.756   3
   4  -4  10 2774.82 440.629   4
   4   4  10 2366.78 438.965  13
   4   4  10 2285.25 491.248   3
  -4  -4 -10 2512.19 418.379   5
   0   5  10 5919.46 632.460  14
  -1   5  10 5858.51 592.943  14
   1   5  10 4786.38 545.157  14
  -2   5  10 12475.7 770.830  14
   2   5  10 12052.6 700.443  14
   2  -5  10 12622.9 830.123   4
   3  -5  10 2169.73 478.279   4
   3   5  10 2005.11 549.315  13
  -3  -5 -10 2392.79 445.773   5
   4  -5  10 1861.76 416.843   4
   4   5  10 1798.62 503.773  13
  -4  -5 -10 1079.59 418.360   5
   0   6  10 2148.34 448.409  14
  -1   6  10 1297.77 490.735  14
   1   6  10 1728.19 450.322  14
  -2   6  10 6732.74 632.800  14
   2   6  10 7258.15 592.846  14
   2  -6  10 5664.02 611.460   4
   3  -6  10 26.6077 431.517   4
  -3  -6 -10 1190.27 479.435   5
   0   7  10 3365.14 521.087  14
   0  -7 -10 2570.78 914.781  12
  -1   7  10 756.341 448.917  14
   1   7  10-471.624 415.723  14
   2  -7  10 2575.10 495.180   4
  -2   7  10 2758.48 553.994  14
   2   7  10 2502.59 501.602  14
   3  -7  10 2039.83 462.798   4
  -3  -7 -10 2223.69 448.909   5
   0   8  10 164.761 443.383  14
   0  -8 -10 1996.51 884.408  12
  -1   8  10 6489.84 597.277  14
   1   8  10 5124.47 580.727  14
  -2   8  10 7059.60 582.976  14
   2   8  10 8087.29 605.860  14
   0   9  10 2114.82 455.299  14
   0  -9 -10 2492.24 760.634  12
  -1   9  10 637.895 428.298  14
   1   9  10 943.740 425.531  14
   1  -9 -10 838.498 847.649  12
   2  -9 -10 4530.08 950.188  12
  -2  -9 -10 3054.33 468.270   5
   0  10  10 573.083 492.652  14
   1   0  11 932.964 399.093   3
   2   0  11 373.140 414.131   3
   3   0  11 10577.6 735.952   3
   4   0  11 299.570 401.437   3
   1  -1  11 4040.47 546.489   3
  -2   1  11 14961.0 854.820  14
   2   1  11 13606.8 760.358  14
   2   1  11 12821.1 814.258   3
   2  -1  11 13881.6 819.634   3
   3  -1  11 4972.08 614.857   3
   3   1  11 4212.06 550.810   3
   4   1  11 1530.36 401.434   3
   4  -1  11 1368.98 441.143   3
   0   2  11 4633.06 585.253  14
  -1   2  11 4299.93 542.471  14
   1   2  11 4018.66 495.808  14
   1  -2  11 5058.77 572.059   3
   2   2  11 16134.9 812.426  14
   2   2  11 14356.8 871.054   3
   2  -2  11 15854.7 858.906   3
  -3  -2 -11 3954.44 553.952   5
   3   2  11 3140.48 485.362   3
   3  -2  11 3172.62 492.026   3
   4   2  11 23.3234 439.891   3
   4  -2  11-915.768 463.019   3
   0   3  11 6715.58 667.426  14
  -1   3  11 8943.45 739.586  14
   1   3  11 8502.85 677.192  14
  -2   3  11 1042.74 500.854  14
   2   3  11 1493.26 480.407  14
  -2  -3 -11 143.777 559.760   5
   2  -3  11 766.501 493.609   3
   3   3  11 2441.88 435.095   3
  -3  -3 -11 1368.35 508.897   5
   3  -3  11 985.025 467.315   3
   0   4  11 696.575 403.991  14
  -1   4  11 5127.09 591.873  14
   1   4  11 4545.20 545.659  14
  -2   4  11 820.969 519.163  14
   2   4  11 1030.51 490.023  14
  -2  -4 -11 1397.49 504.824   5
  -3  -4 -11 705.108 493.820   5
   3  -4  11 1153.60 558.340   3
   0   5  11 11402.1 776.269  14
  -1   5  11 10356.4 781.426  14
   1   5  11 9526.26 680.405  14
  -2   5  11 487.534 501.586  14
   2   5  11-293.388 508.407  14
  -2  -5 -11 264.715 464.113   5
  -3  -5 -11 1888.80 495.279   5
   0   6  11 1241.33 463.315  14
   1   6  11 5046.12 523.219  14
  -1   6  11 3917.62 504.235  14
  -2   6  11 2808.34 533.637  14
   2   6  11 3668.59 543.938  14
  -2  -6 -11 3456.36 501.212   5
  -3  -6 -11 208.160 467.186   5
   0   7  11 4216.63 557.361  14
  -1   7  11 1068.97 431.894  14
   1   7  11 697.114 445.630  14
  -2   7  11 10615.8 642.692  14
   2   7  11 9381.79 601.244  14
  -2  -7 -11 9480.18 598.260   5
   0   8  11 379.819 445.283  14
  -1   8  11 1923.96 440.250  14
   1   8  11 3229.58 419.922  14
   1  -8 -11 3051.17 1013.32  12
   0   9  11 5855.87 535.320  14
  -2   0  12-344.731 494.369  14
   2   0  12-721.948 516.791  14
   3   0  12 1449.90 443.518   3
   0   1  12 5387.42 575.147  14
  -1   1  12 3343.48 535.911  14
   1   1  12 2500.09 451.754  14
  -2   1  12 4276.51 511.927  14
   2   1  12 4246.88 502.805  14
  -2  -1  12 4389.54 503.168  14
   2  -1  12 2778.71 506.929  14
   2  -1  12 2987.66 491.848   3
   3   1  12 2100.49 405.738   3
   3  -1  12 1065.26 483.753   3
   0   2  12 373.780 434.592  14
  -1   2  12 18989.1 940.539  14
   1   2  12 18800.0 913.312  14
  -2   2  12 1396.25 528.367  14
   2   2  12 711.352 497.830  14
   2  -2  12-384.311 521.805   3
   3  -2  12 659.794 474.375   3
   0   3  12 3814.19 505.427  14
  -1   3  12 2943.80 522.575  14
   1   3  12 2137.80 406.905  14
  -2   3  12 6510.26 553.589  14
   2   3  12 6297.42 531.202  14
   0   4  12 1878.61 424.362  14
  -1   4  12 1105.41 464.336  14
   1   4  12 439.752 411.595  14
  -2   4  12 1117.46 569.701  14
   2   4  12 758.005 525.116  14
   0   5  12 4954.73 543.787  14
  -1   5  12 1772.52 454.683  14
   1   5  12 1391.49 447.448  14
  -2   5  12 1418.85 613.671  14
   2   5  12 1330.98 584.974  14
  -2  -5 -12 3179.62 635.611   5
   0   6  12 332.514 398.489  14
  -1   6  12 2069.03 470.560  14
   1   6  12 1660.73 409.476  14
  -1  -6 -12 2322.89 644.049   5
   0   7  12 5555.94 514.644  14
  -1   7  12 6434.49 554.957  14
   1   7  12 6946.87 518.787  14
   0   0  13 180.279 382.154  14
  -1   0  13 9663.03 641.018  14
   1   0  13 8818.26 601.473  14
  -2   0  13 804.235 612.690  14
   2   0  13 1842.75 543.171  14
   0   1  13 2586.13 472.203  14
  -1   1  13 932.276 443.970  14
   1   1  13 512.918 448.921  14
  -2   1  13 2835.87 600.004  14
   2   1  13 2593.00 583.808  14
  -2  -1  13 2430.41 612.086  14
   2  -1  13 2570.72 562.627  14
   0   2  13-65.5053 444.297  14
  -1   2  13 330.838 432.382  14
   1   2  13 274.624 445.904  14
   0   3  13 28265.5 1023.48  14
  -1   3  13 2202.92 466.265  14
   1   3  13 1908.57 415.969  14
   0   4  13 325.915 432.400  14
  -1   4  13 1935.47 425.963  14
   1   4  13 1880.22 408.587  14
   0   5  13-548.668 382.543  14
  -1   5  13 5625.12 511.101  14
   1   5  13 6687.97 491.472  14
   0   0  14 2283.28 464.743  14
  -1   0  14 911.705 443.366  14
   1   0  14 616.709 476.346  14
   0   1  14-232.334 452.973  14
   0  -1  14-1.65437 472.154  14
   0   2  14 821.923 469.266  14
   0  -2  14 201.530 450.929  14
   0   0   0    0.00    0.00   0
;
_shelx_hkl_checksum     68265
_shelx_res_file
;
TITL himfak_6 in P2(1)2(1)2(1)
    him6.res
    created by SHELXL-2016/6 at 13:29:37 on 16-Nov-2021
CELL 1.54178 5.852 12.437 12.444 90 90 90
ZERR 4 0 0 0 0 0 0
LATT -1
SYMM 0.5-X,-Y,0.5+Z
SYMM 0.5+X,0.5-Y,-Z
SYMM -X,0.5+Y,0.5-Z
SFAC C H O N
UNIT 40 48 4 8
EQIV $1 0.5+X,0.5-Y,1-Z
EQIV $2 0.5-X,1-Y,0.5+Z
EQIV $3 0.5+X,0.5-Y,-Z
L.S. 14
PLAN  1
SIZE 0.12 0.1 0.08
HTAB N2 O1_$1
HTAB O1 N1_$2
HTAB C3 C3_$3
CONF
MORE -1
BOND $H
fmap 2
acta
REM <olex2.extras>
REM <HklSrc "%.\\him6.hkl">
REM </olex2.extras>
WGHT    0.057300
FVAR      12.91558
O1    3   -0.026119    0.388551    0.582406    11.00000    0.09556    0.04012 =
         0.05469    0.00414    0.02024    0.01400
H1    2   -0.080263    0.438933    0.621146    11.00000    0.08275
N1    4    0.647103    0.437189    0.204706    11.00000    0.05265    0.04249 =
         0.04573    0.00340   -0.00318   -0.00183
N2    4    0.627126    0.290106    0.305626    11.00000    0.05180    0.03979 =
         0.04538    0.00910   -0.00323   -0.00465
H2N   2    0.586945    0.242748    0.349699    11.00000    0.04500
C1    1    0.820425    0.366807    0.174190    11.00000    0.04755    0.04274 =
         0.04590   -0.00403   -0.00348   -0.00526
C2    1    0.987810    0.376613    0.096155    11.00000    0.06374    0.05165 =
         0.05218   -0.00315    0.00449   -0.01314
H2    2    0.993811    0.443921    0.051103    11.00000    0.06795
C3    1    1.143002    0.294161    0.084678    11.00000    0.06009    0.06580 =
         0.06351   -0.01560    0.01013   -0.01043
H3    2    1.268176    0.296566    0.033847    11.00000    0.07562
C4    1    1.133479    0.203652    0.149927    11.00000    0.05530    0.05684 =
         0.07260   -0.01597   -0.00133    0.00390
H4    2    1.232296    0.147568    0.144223    11.00000    0.08135
C5    1    0.968300    0.191494    0.227686    11.00000    0.05939    0.04420 =
         0.06280   -0.00273   -0.00815    0.00221
H5    2    0.960783    0.128023    0.273626    11.00000    0.07497
C6    1    0.809605    0.274481    0.237691    11.00000    0.04653    0.04253 =
         0.04484   -0.00254   -0.00594   -0.00588
C7    1    0.536519    0.387535    0.282981    11.00000    0.04681    0.04040 =
         0.04089   -0.00071   -0.00729   -0.00428
C8    1    0.331683    0.433069    0.336999    11.00000    0.05511    0.05086 =
         0.04548    0.00334   -0.00490    0.00220
H8A   2    0.368865    0.511310    0.352691    11.00000    0.07604
H8B   2    0.206399    0.430607    0.285734    11.00000    0.05898
C9    1    0.255457    0.379985    0.440346    11.00000    0.05794    0.04175 =
         0.04578   -0.00231   -0.00234    0.00182
H9A   2    0.375602    0.381583    0.492881    11.00000    0.05540
H9B   2    0.220483    0.306978    0.427797    11.00000    0.04919
C10   1    0.046696    0.434871    0.484407    11.00000    0.06142    0.04411 =
         0.04667    0.00352   -0.00084    0.00302
H10A  2    0.073071    0.511979    0.495214    11.00000    0.05073
H10B  2   -0.085771    0.431986    0.431871    11.00000    0.06852
HKLF 4
REM  himfak_6 in P2(1)2(1)2(1)
REM R1 =  0.0394 for    1191 Fo > 4sig(Fo)  and  0.0490 for all    1371 data
REM    166 parameters refined using      0 restraints
END
WGHT      0.0576      0.0000
REM Highest difference peak  0.110,  deepest hole -0.188,  1-sigma level  0.042
Q1    1   1.5016  0.1355  0.2391  11.00000  0.05    0.11
;
_shelx_res_checksum     69217
data_BIZHNO3
_audit_creation_method     'SHELXL-2016/6'
_journal_date_recd_electronic     2021-11-18
_journal_date_accepted     2022-01-17
_journal_name_full     'Acta Crystallographica, Section E'
_journal_year     2022
_journal_volume     78
_journal_issue      2
_journal_page_first     0
_journal_page_last     0
_journal_paper_category     GO
_journal_paper_doi     10.1107/S2056989022000585
_journal_coeditor_code     DX2040
_chemical_name_systematic
;
2-(3-Hydroxypropyl)-1<i>H</i>-benzimidazol-3-ium nitrate
;
_chemical_name_common     ?
_chemical_formula_moiety     'C10 H13 N2 O1 +, N1 O3 -'
_chemical_formula_sum     'C10 H13 N3 O4'
_chemical_formula_iupac     'C10 H13 N2 O1 +, N1 O3 -'
_chemical_formula_weight     239.23
_chemical_melting_point     ?
_space_group_crystal_system     monoclinic
_space_group_name_H-M_alt     'P 21/n'
_space_group_name_Hall     '-P 2yn'
loop_
    _space_group_symop_operation_xyz
    'x, y, z'
    '-x+1/2, y+1/2, -z+1/2'
    '-x, -y, -z'
    'x-1/2, -y-1/2, z-1/2'
_cell_length_a     8.5100(3)
_cell_length_b     8.2525(4)
_cell_length_c     16.5130(7)
_cell_angle_alpha     90
_cell_angle_beta     93.760(4)
_cell_angle_gamma     90
_cell_volume     1157.19(9)
_cell_formula_units_Z     4
_cell_measurement_reflns_used     1670
_cell_measurement_theta_min     5.2093
_cell_measurement_theta_max     75.5401
_cell_measurement_temperature     293(2)
_exptl_crystal_description     block
_exptl_crystal_colour     colorless
_exptl_crystal_size_max     0.120
_exptl_crystal_size_mid     0.100
_exptl_crystal_size_min     0.080
_exptl_crystal_density_diffrn     1.373
_exptl_crystal_density_meas     ?
_exptl_crystal_density_method     ?
_exptl_crystal_F_000     504
_exptl_absorpt_coefficient_mu     0.913
_exptl_absorpt_correction_type     multi-scan
_exptl_absorpt_process_details
;
(CrysAlisPro; Oxford Diffraction, 2009)
;
_exptl_absorpt_correction_T_min     0.73854
_exptl_absorpt_correction_T_max     1.00000
_diffrn_ambient_temperature     293(2)
_diffrn_source     'Enhance (Cu) X-ray Source'
_diffrn_radiation_type     CuK\a
_diffrn_radiation_wavelength     1.54184
_diffrn_measurement_device_type     'Oxford Diffraction Xcalibur, Ruby'
_diffrn_measurement_method     '\w scans'
_diffrn_detector_area_resol_mean     10.2576
_diffrn_reflns_number     4122
_diffrn_reflns_av_R_equivalents     0.0207
_diffrn_reflns_av_unetI/netI     0.0299
_diffrn_reflns_theta_min     5.369
_diffrn_reflns_theta_max     75.769
_diffrn_reflns_theta_full     67.684
_diffrn_measured_fraction_theta_max     0.974
_diffrn_measured_fraction_theta_full     0.999
_diffrn_reflns_limit_h_min     -9
_diffrn_reflns_limit_h_max     10
_diffrn_reflns_limit_k_min     -10
_diffrn_reflns_limit_k_max     8
_diffrn_reflns_limit_l_min     -20
_diffrn_reflns_limit_l_max     18
_refine_special_details     ?
_reflns_number_total     2345
_reflns_number_gt     1644
_reflns_threshold_expression     'I > 2\s(I)'
_refine_ls_structure_factor_coef     Fsqd
_refine_ls_matrix_type     full
_refine_ls_R_factor_all     0.0666
_refine_ls_R_factor_gt     0.0437
_refine_ls_wR_factor_gt     0.1158
_refine_ls_wR_factor_ref     0.1280
_refine_ls_goodness_of_fit_ref     1.036
_refine_ls_restrained_S_all     1.036
_refine_ls_number_reflns     2345
_refine_ls_number_parameters     167
_refine_ls_number_restraints     0
_refine_ls_hydrogen_treatment     mixed
_refine_ls_weighting_scheme     calc
_refine_ls_weighting_details
              'w=1/[\s^2^(Fo^2^)+(0.0715P)^2^+0.0026P] where P=(Fo^2^+2Fc^2^)/3'
_atom_sites_solution_hydrogens     mixed
_atom_sites_solution_primary     difmap
_atom_sites_solution_secondary     difmap
_refine_ls_shift/su_max     0.000
_refine_ls_shift/su_mean     0.000
_refine_diff_density_max     0.161
_refine_diff_density_min     -0.153
_refine_ls_extinction_method     'SHELXL2016/6 (Sheldrick 2015)'
_refine_ls_extinction_coef     0.0075(11)
_refine_ls_extinction_expression
                                  'Fc^*^=kFc[1+0.001xFc^2^\l^3^/sin(2\q)]^-1/4^'
loop_
    _atom_type_symbol
    _atom_type_description
    _atom_type_scat_dispersion_real
    _atom_type_scat_dispersion_imag
    _atom_type_scat_source
    'C' 'C' 0.0181 0.0091
                         'International Tables Vol C Tables 4.2.6.8 and 6.1.1.4'
    'H' 'H' 0.0000 0.0000
                         'International Tables Vol C Tables 4.2.6.8 and 6.1.1.4'
    'N' 'N' 0.0311 0.0180
                         'International Tables Vol C Tables 4.2.6.8 and 6.1.1.4'
    'O' 'O' 0.0492 0.0322
                         'International Tables Vol C Tables 4.2.6.8 and 6.1.1.4'
_computing_data_collection
;
CrysAlisPro (Oxford Diffraction, 2009)
;
_computing_cell_refinement
;
CrysAlisPro (Oxford Diffraction, 2009)
;
_computing_data_reduction
;
CrysAlisPro (Oxford Diffraction, 2009)
;
_computing_structure_solution     'SHELXS97 (Sheldrick, 2008)'
_computing_structure_refinement     '<i>SHELXL2016/6</i> (Sheldrick, 2015)'
_computing_molecular_graphics     '<i>OLEX2</i> (Dolomanov et al., 2009)'
_computing_publication_material     '<i>OLEX2</i> (Dolomanov et al., 2009)'
loop_
    _atom_site_type_symbol
    _atom_site_label
    _atom_site_fract_x
    _atom_site_fract_y
    _atom_site_fract_z
    _atom_site_U_iso_or_equiv
    _atom_site_adp_type
    _atom_site_calc_flag
    _atom_site_occupancy
    _atom_site_disorder_assembly
    _atom_site_disorder_group
    O O1 1.12121(17) 0.57042(19) 0.61912(9) 0.0691(5) Uani d 1 . .
    H H1O 1.102(4) 0.662(3) 0.6461(18) 0.112(10) Uiso d 1 . .
    O O2 0.4689(2) 0.27088(18) 0.74998(8) 0.0732(5) Uani d 1 . .
    O O3 0.4922(3) 0.5257(2) 0.74234(10) 0.1045(7) Uani d 1 . .
    O O4 0.3822(2) 0.4195(2) 0.84232(10) 0.1011(6) Uani d 1 . .
    N N1 0.65129(19) 0.34198(19) 0.47832(10) 0.0519(4) Uani d 1 . .
    H H1N 0.726(3) 0.374(3) 0.4442(14) 0.075(7) Uiso d 1 . .
    N N2 0.54243(17) 0.29223(18) 0.59032(9) 0.0477(4) Uani d 1 . .
    H H2N 0.527(3) 0.290(3) 0.6412(13) 0.065(6) Uiso d 1 . .
    C C1 0.5164(2) 0.2529(2) 0.45731(11) 0.0464(4) Uani d 1 . .
    C C2 0.4513(3) 0.1965(2) 0.38345(12) 0.0591(5) Uani d 1 . .
    H H2 0.498209 0.216950 0.335175 0.071 Uiso calc 1 . .
    N N3 0.4465(2) 0.4091(2) 0.77860(10) 0.0616(4) Uani d 1 . .
    C C3 0.3151(3) 0.1095(2) 0.38500(13) 0.0663(6) Uani d 1 . .
    H H3 0.268665 0.069383 0.336521 0.080 Uiso calc 1 . .
    C C4 0.2433(2) 0.0789(2) 0.45704(14) 0.0641(6) Uani d 1 . .
    H H4 0.149566 0.020639 0.455243 0.077 Uiso calc 1 . .
    C C5 0.3081(2) 0.1330(2) 0.53068(12) 0.0541(5) Uani d 1 . .
    H H5 0.261444 0.111399 0.578915 0.065 Uiso calc 1 . .
    C C6 0.44674(19) 0.22143(19) 0.52923(10) 0.0444(4) Uani d 1 . .
    C C7 0.6645(2) 0.3629(2) 0.55826(11) 0.0486(4) Uani d 1 . .
    C C8 0.7967(2) 0.4460(2) 0.60431(12) 0.0576(5) Uani d 1 . .
    H H8A 0.765574 0.471662 0.658317 0.069 Uiso calc 1 . .
    H H8B 0.819160 0.547104 0.577420 0.069 Uiso calc 1 . .
    C C9 0.9449(2) 0.3426(2) 0.61118(13) 0.0567(5) Uani d 1 . .
    H H9A 0.921976 0.240986 0.637422 0.068 Uiso calc 1 . .
    H H9B 0.976665 0.318146 0.557167 0.068 Uiso calc 1 . .
    C C10 1.0784(2) 0.4255(3) 0.65864(12) 0.0618(5) Uani d 1 . .
    H H10A 1.047114 0.450854 0.712636 0.074 Uiso calc 1 . .
    H H10B 1.168414 0.353286 0.664051 0.074 Uiso calc 1 . .
loop_
    _atom_site_aniso_label
    _atom_site_aniso_U_11
    _atom_site_aniso_U_22
    _atom_site_aniso_U_33
    _atom_site_aniso_U_12
    _atom_site_aniso_U_13
    _atom_site_aniso_U_23
    O1 0.0677(10) 0.0726(10) 0.0693(9) -0.0224(8) 0.0217(7) -0.0162(8)
    O2 0.1068(13) 0.0561(8) 0.0580(8) 0.0013(8) 0.0154(8) -0.0021(7)
    O3 0.1610(19) 0.0591(10) 0.0956(13) -0.0156(11) 0.0260(13) 0.0054(9)
    O4 0.1175(15) 0.1153(15) 0.0749(11) 0.0069(12) 0.0408(10) -0.0192(10)
    N1 0.0507(9) 0.0494(8) 0.0569(9) -0.0031(7) 0.0136(7) 0.0017(7)
    N2 0.0479(8) 0.0489(8) 0.0468(8) -0.0003(6) 0.0071(7) -0.0006(7)
    C1 0.0469(9) 0.0403(8) 0.0521(9) 0.0048(7) 0.0040(7) 0.0032(7)
    C2 0.0714(13) 0.0556(11) 0.0498(10) 0.0078(10) -0.0003(9) 0.0008(9)
    N3 0.0658(11) 0.0633(10) 0.0556(10) 0.0006(8) 0.0026(8) -0.0041(8)
    C3 0.0695(14) 0.0583(12) 0.0681(13) 0.0051(10) -0.0170(11) -0.0093(10)
    C4 0.0478(11) 0.0521(11) 0.0911(16) -0.0028(9) -0.0055(10) -0.0061(10)
    C5 0.0473(10) 0.0466(10) 0.0691(12) -0.0012(8) 0.0096(9) 0.0020(9)
    C6 0.0433(9) 0.0393(8) 0.0509(9) 0.0033(7) 0.0041(7) 0.0011(7)
    C7 0.0453(9) 0.0427(9) 0.0582(10) 0.0022(7) 0.0057(8) -0.0029(8)
    C8 0.0489(11) 0.0524(10) 0.0715(13) -0.0021(8) 0.0041(9) -0.0132(9)
    C9 0.0548(11) 0.0457(9) 0.0685(11) 0.0003(8) -0.0027(9) -0.0031(9)
    C10 0.0558(11) 0.0662(12) 0.0622(12) 0.0003(10) -0.0053(9) -0.0056(10)
_geom_special_details
;
 All esds (except the esd in the dihedral angle between two l.s. planes)
 are estimated using the full covariance matrix.  The cell esds are taken
 into account individually in the estimation of esds in distances, angles
 and torsion angles; correlations between esds in cell parameters are only
 used when they are defined by crystal symmetry.  An approximate (isotropic)
 treatment of cell esds is used for estimating esds involving l.s. planes.
;
loop_
    _geom_bond_atom_site_label_1
    _geom_bond_atom_site_label_2
    _geom_bond_site_symmetry_2
    _geom_bond_distance
    _geom_bond_publ_flag
    O1 C10 . 1.421(2) ?
    O1 H1O . 0.90(3) ?
    O2 N3 . 1.254(2) ?
    O3 N3 . 1.211(2) ?
    O4 N3 . 1.220(2) ?
    N1 C7 . 1.329(2) ?
    N1 C1 . 1.388(2) ?
    N1 H1N . 0.91(2) ?
    N2 C7 . 1.331(2) ?
    N2 C6 . 1.384(2) ?
    N2 H2N . 0.86(2) ?
    C1 C6 . 1.386(2) ?
    C1 C2 . 1.387(3) ?
    C2 C3 . 1.365(3) ?
    C2 H2 . 0.9300 ?
    C3 C4 . 1.396(3) ?
    C3 H3 . 0.9300 ?
    C4 C5 . 1.376(3) ?
    C4 H4 . 0.9300 ?
    C5 C6 . 1.389(2) ?
    C5 H5 . 0.9300 ?
    C7 C8 . 1.484(2) ?
    C8 C9 . 1.521(3) ?
    C8 H8A . 0.9700 ?
    C8 H8B . 0.9700 ?
    C9 C10 . 1.502(3) ?
    C9 H9A . 0.9700 ?
    C9 H9B . 0.9700 ?
    C10 H10A . 0.9700 ?
    C10 H10B . 0.9700 ?
loop_
    _geom_angle_atom_site_label_1
    _geom_angle_atom_site_label_2
    _geom_angle_atom_site_label_3
    _geom_angle_site_symmetry_1
    _geom_angle_site_symmetry_3
    _geom_angle
    _geom_angle_publ_flag
    C10 O1 H1O . . 114.7(19) ?
    C7 N1 C1 . . 109.37(16) ?
    C7 N1 H1N . . 124.0(14) ?
    C1 N1 H1N . . 126.4(14) ?
    C7 N2 C6 . . 109.41(15) ?
    C7 N2 H2N . . 125.0(15) ?
    C6 N2 H2N . . 125.6(15) ?
    C6 C1 C2 . . 121.46(17) ?
    C6 C1 N1 . . 106.16(15) ?
    C2 C1 N1 . . 132.37(18) ?
    C3 C2 C1 . . 116.80(19) ?
    C3 C2 H2 . . 121.6 ?
    C1 C2 H2 . . 121.6 ?
    O3 N3 O4 . . 123.2(2) ?
    O3 N3 O2 . . 118.34(18) ?
    O4 N3 O2 . . 118.47(18) ?
    C2 C3 C4 . . 122.06(19) ?
    C2 C3 H3 . . 119.0 ?
    C4 C3 H3 . . 119.0 ?
    C5 C4 C3 . . 121.47(19) ?
    C5 C4 H4 . . 119.3 ?
    C3 C4 H4 . . 119.3 ?
    C4 C5 C6 . . 116.53(18) ?
    C4 C5 H5 . . 121.7 ?
    C6 C5 H5 . . 121.7 ?
    N2 C6 C1 . . 106.33(15) ?
    N2 C6 C5 . . 132.01(17) ?
    C1 C6 C5 . . 121.66(17) ?
    N1 C7 N2 . . 108.73(16) ?
    N1 C7 C8 . . 125.51(17) ?
    N2 C7 C8 . . 125.72(17) ?
    C7 C8 C9 . . 112.10(15) ?
    C7 C8 H8A . . 109.2 ?
    C9 C8 H8A . . 109.2 ?
    C7 C8 H8B . . 109.2 ?
    C9 C8 H8B . . 109.2 ?
    H8A C8 H8B . . 107.9 ?
    C10 C9 C8 . . 112.27(16) ?
    C10 C9 H9A . . 109.2 ?
    C8 C9 H9A . . 109.2 ?
    C10 C9 H9B . . 109.2 ?
    C8 C9 H9B . . 109.2 ?
    H9A C9 H9B . . 107.9 ?
    O1 C10 C9 . . 110.57(17) ?
    O1 C10 H10A . . 109.5 ?
    C9 C10 H10A . . 109.5 ?
    O1 C10 H10B . . 109.5 ?
    C9 C10 H10B . . 109.5 ?
    H10A C10 H10B . . 108.1 ?
loop_
    _geom_torsion_atom_site_label_1
    _geom_torsion_atom_site_label_2
    _geom_torsion_atom_site_label_3
    _geom_torsion_atom_site_label_4
    _geom_torsion_site_symmetry_1
    _geom_torsion_site_symmetry_2
    _geom_torsion_site_symmetry_3
    _geom_torsion_site_symmetry_4
    _geom_torsion
    _geom_torsion_publ_flag
    C7 N1 C1 C6 . . . . 0.46(19) ?
    C7 N1 C1 C2 . . . . -178.67(19) ?
    C6 C1 C2 C3 . . . . 0.4(3) ?
    N1 C1 C2 C3 . . . . 179.40(19) ?
    C1 C2 C3 C4 . . . . 0.4(3) ?
    C2 C3 C4 C5 . . . . -1.1(3) ?
    C3 C4 C5 C6 . . . . 1.0(3) ?
    C7 N2 C6 C1 . . . . -0.21(18) ?
    C7 N2 C6 C5 . . . . 179.26(18) ?
    C2 C1 C6 N2 . . . . 179.09(16) ?
    N1 C1 C6 N2 . . . . -0.15(18) ?
    C2 C1 C6 C5 . . . . -0.4(3) ?
    N1 C1 C6 C5 . . . . -179.68(15) ?
    C4 C5 C6 N2 . . . . -179.65(17) ?
    C4 C5 C6 C1 . . . . -0.3(3) ?
    C1 N1 C7 N2 . . . . -0.6(2) ?
    C1 N1 C7 C8 . . . . 177.29(16) ?
    C6 N2 C7 N1 . . . . 0.50(19) ?
    C6 N2 C7 C8 . . . . -177.38(16) ?
    N1 C7 C8 C9 . . . . -74.5(2) ?
    N2 C7 C8 C9 . . . . 103.1(2) ?
    C7 C8 C9 C10 . . . . -179.28(17) ?
    C8 C9 C10 O1 . . . . -62.3(2) ?
loop_
    _geom_hbond_atom_site_label_D
    _geom_hbond_atom_site_label_H
    _geom_hbond_atom_site_label_A
    _geom_hbond_site_symmetry_A
    _geom_hbond_distance_DH
    _geom_hbond_distance_HA
    _geom_hbond_distance_DA
    _geom_hbond_angle_DHA
    N2 H2N O2 . 0.86(2) 1.90(2) 2.755(2) 173(2)
    N1 H1N O1 3_766 0.91(2) 1.78(2) 2.696(2) 177(2)
    O1 H1O O2 2_656 0.90(3) 2.06(3) 2.866(2) 149(3)
    O1 H1O O4 2_656 0.90(3) 2.14(3) 2.951(3) 150(3)
    C5 H5 O4 2_546 0.93 2.43 3.251(3) 147.3
_shelx_space_group_comment
;
The symmetry employed for this shelxl refinement is uniquely defined
by the following loop, which should always be used as a source of
symmetry information in preference to the above space-group names.
They are only intended as comments.
;
_shelx_estimated_absorpt_T_min     0.898
_shelx_estimated_absorpt_T_max     0.931
_shelx_hkl_file
;
   0   0   2 224715. 1033.35   1
   0   0  -2 212542. 1038.08   1
   0   0  -3 241.057 153.723   1
   0   0  -3 112.913 50.6769   2
   0   0  -4 38353.6 348.849   2
   0   0  -4 40842.1 669.108   1
   0   0  -5 70.0327 236.279   1
   0   0  -5 78.4636 62.7329   2
   0   0  -6 249549. 1984.25   1
   0   0  -6 262883. 1114.66   2
   0   0  -7 43.0330 242.863   1
   0   0   8 339556. 2466.14   3
   0   0  -8 343686. 2692.03   1
   0   0   9-44.7938 191.127   3
   0   0  -9 13.8554 250.197   1
   0   0 -10 79376.6 1448.75   1
   0   0  10 86632.7 1349.96   3
   0   0 -11 400.973 344.150   1
   0   0  11 408.680 318.499   3
   0   0 -12 8426.81 536.896   1
   0   0  13-56.1882 360.265  11
   0   0  13-158.829 602.138   6
   0   0  14 83315.2 1708.76   6
   0   0 -14 73484.9 1722.83   8
   0   0 -15-233.336 463.373   8
   0   0  15-705.439 476.203   6
   0   0 -16 6307.81 562.600   8
   0   0 -17 443.722 397.122   8
   0   0 -18 762.812 340.749   8
   0   0 -19 391.192 303.975   8
   0   0 -20 237.450 230.723   8
   0  -1   0 11.7196 67.3854   0
   0   1   0 1214.70 95.4259   0
   0  -1  -1 63435.8 503.317   0
   0  -1   1 63813.9 525.706   0
   0   1  -1 65178.5 517.608   0
   0   1   1 64974.0 505.601   0
   0  -1  -2 561.531 128.919   0
   0   1  -2 582.428 89.5047   4
   0  -1   2 562.700 135.176   0
   0  -1  -3 35185.1 544.422   1
   0  -1  -3 36628.5 538.890   0
   0  -1   3 35800.9 520.171   3
   0   1  -3 37278.7 573.571   1
   0  -1   4 105152. 802.333   4
   0   1  -4 103444. 1062.68   1
   0  -1  -4 103715. 1045.77   1
   0  -1   4 102726. 964.408   3
   0  -1   5 207434. 1211.82   4
   0  -1  -5 204648. 1629.56   1
   0  -1   5 206463. 1513.84   3
   0  -1   6 660.809 181.717   3
   0  -1   6 642.823 126.159   4
   0   1  -6 733.882 253.832   1
   0  -1  -6 571.334 212.926   1
   0  -1   7 126.624 111.012   4
   0  -1   7 292.473 184.091   3
   0  -1  -7 327.334 255.860   1
   0   1  -8 13143.9 581.881   1
   0  -1   8 13215.3 497.600   3
   0  -1  -8 13257.9 577.971   1
   0   1  -9 23051.6 787.234   1
   0  -1  -9 22007.9 751.926   1
   0  -1   9 23279.8 684.756   3
   0  -1  10 56764.8 1104.63   3
   0  -1 -10 53440.0 1205.95   1
   0   1 -10 54161.7 1238.31   1
   0  -1 -11 9138.34 628.900   0
   0   1 -11 7717.27 504.052   1
   0  -1 -11 9563.80 590.678   1
   0  -1 -12 1245.54 377.946   1
   0  -1 -12 1862.44 415.657   0
   0   1  12 1409.06 481.365  11
   0   1 -12 1417.88 384.079   1
   0   1  13 231.899 402.481  11
   0   1  13 684.382 493.055   6
   0  -1 -13 173.124 508.718   8
   0  -1 -14 5201.04 581.796   8
   0   1  14 4943.13 511.506  11
   0   1  14 4546.65 494.616   6
   0  -1 -15 667.283 405.096   8
   0   1  15-18.5764 477.661   6
   0   1 -15-288.985 480.249   8
   0   1 -16 2723.97 464.553   8
   0   1  16 3150.83 459.284   6
   0  -1 -16 2798.41 470.129   8
   0   1 -17 668.400 365.819   8
   0   1  17 398.624 408.935   6
   0  -1 -17 991.037 391.761   8
   0   1 -18 1090.12 345.840   8
   0  -1 -18 1282.04 371.643   8
   0  -1 -19-110.564 291.398   8
   0   1 -19-58.5385 302.507   8
   0  -1 -20 489.939 243.261   8
   0   1 -20 895.301 233.671   8
   0  -2   0 26068.1 463.482   0
   0  -2  -1 745573. 2324.34   0
   0  -2   1 748544. 2419.56   0
   0  -2   2 365080. 1813.20   0
   0  -2  -2 365184. 1720.99   0
   0  -2  -3 111743. 1028.11   0
   0  -2   3 114026. 1106.70   0
   0  -2  -4 76009.6 935.673   0
   0   2  -4 79160.6 1024.48   1
   0  -2  -5 100117. 1189.22   0
   0   2  -5 98920.2 1240.38   1
   0  -2  -6 19272.5 609.429   0
   0   2  -6 18258.7 599.213   1
   0   2  -7 58815.1 1105.63   1
   0  -2  -7 63665.1 1125.05   0
   0   2  -8-258.013 251.464   1
   0  -2  -8 214.574 262.824   0
   0  -2  -9 26939.4 890.027   0
   0   2  -9 27846.4 890.178   1
   0  -2 -10 1114.23 365.604   0
   0   2 -10 841.842 351.039   1
   0  -2 -11 26557.3 958.698   0
   0   2 -11 27592.1 975.098   1
   0   2  12 920.227 388.303   6
   0  -2 -12 971.778 420.320   8
   0   2  12 275.265 491.778  11
   0   2  13 4468.80 534.669  11
   0  -2 -13 4998.09 531.602   8
   0   2  13 5531.76 537.565   6
   0   2  14 10656.9 736.739  11
   0  -2 -14 10615.7 740.572   8
   0   2  14 11374.8 721.659   6
   0  -2 -15 1380.07 434.109   8
   0   2  15 1619.09 439.354   6
   0   2 -15 1758.73 499.731   8
   0  -2 -16 214.027 411.353   8
   0   2 -16 549.871 398.142   8
   0   2  16 224.356 411.984   6
   0   2  17 10225.4 629.799   6
   0   2 -17 11594.9 676.112   8
   0  -2 -17 9478.33 636.985   8
   0  -2 -18 6366.42 512.803   8
   0   2 -18 5602.19 478.335   8
   0  -2 -19 705.934 297.438   8
   0   2 -19 1036.61 302.832   8
   0  -2 -20-92.0827 237.979   8
   0  -3   0 10.3933 166.346   0
   0  -3  -1 17316.0 474.497   0
   0  -3   1 17882.7 490.510   0
   0  -3   2 130472. 1326.70   0
   0  -3  -2 130814. 1250.15   0
   0  -3  -3 50001.9 811.829   0
   0  -3   3 49117.0 866.838   0
   0  -3  -4 7936.71 380.659   0
   0  -3  -5 928.949 241.338   0
   0   3  -5 695.248 227.362   1
   0  -3  -6 1819.83 286.893   0
   0   3  -6 1870.65 289.610   1
   0   3  -7 7996.27 485.350   1
   0  -3  -7 7666.80 472.887   0
   0  -3  -8 11438.5 562.147   0
   0   3  -8 10400.1 570.398   1
   0  -3  -9 16051.4 704.522   0
   0   3  -9 16458.2 712.372   1
   0  -3 -10 22513.6 858.166   0
   0   3 -10 24168.1 909.131   1
   0   3 -11 11639.1 723.066   1
   0   3  11 12136.8 688.703   9
   0   3  11 12033.2 640.894  11
   0  -3 -11 12901.5 704.938   0
   0   3  12-186.763 399.335   6
   0   3  12-29.2724 553.664  11
   0  -3 -12 48.0047 574.978   8
   0   3  13 2341.40 436.331  11
   0  -3 -13 2009.60 507.149   8
   0   3  13 1441.53 422.250   6
   0  -3 -14 3839.34 534.627   8
   0   3  14 3317.54 488.817   6
   0   3 -14 3516.60 517.563   8
   0   3  15-466.545 413.446   6
   0  -3 -15 316.286 460.714   8
   0   3 -15 703.693 470.707   8
   0   3  16-76.5033 383.913   6
   0  -3 -16 293.097 402.726   8
   0   3 -16 528.669 424.856   8
   0   3  17 379.396 332.448   6
   0   3 -17 730.781 381.564   8
   0  -3 -17 698.357 367.297   8
   0   3 -18 855.909 339.635   8
   0   3  18 429.126 317.589   6
   0  -3 -18-118.720 323.278   8
   0  -3 -19 443.581 284.660   8
   0  -4   0 17026.5 557.469   0
   0  -4   1 4878.30 329.956   0
   0  -4  -1 4680.56 317.822   0
   0  -4  -2 96148.4 1255.71   0
   0  -4   2 97227.0 1325.10   0
   0  -4   3 907.958 246.179   0
   0  -4  -3 596.504 207.545   0
   0  -4   4 79153.1 1299.17   0
   0  -4  -4 80902.4 1205.74   0
   0   4  -5 321.154 288.894   1
   0  -4  -5 13.6525 197.516   0
   0  -4  -6 48197.1 1026.05   0
   0   4  -6 46212.6 1107.37   1
   0   4  -7 278795. 2794.55   1
   0  -4  -7 290500. 2600.77   0
   0   4  -8 6345.31 516.946   1
   0  -4  -8 6489.51 484.667   0
   0   4  -9 8999.02 594.877   1
   0  -4  -9 9307.23 560.224   0
   0   4  10 9622.77 630.030   9
   0   4  11 1049.29 479.099   9
   0   4  12 11713.8 712.130   6
   0   4  12 12398.5 737.133  11
   0   4  13 598.880 399.139   6
   0  -4 -13 93.4399 579.349   8
   0  -4 -14 6176.67 538.763   8
   0   4  14 4480.46 538.959   6
   0   4  15 14441.0 799.953   6
   0  -4 -15 16745.5 760.323   8
   0  -4 -16 502.862 439.227   8
   0   4  16-45.0392 342.454   6
   0   4  17 4502.30 459.238   6
   0  -4 -17-503.791 400.044   8
   0   4  18 4808.33 386.221   6
   0  -5   0 14.0540 242.541   0
   0  -5  -1 13743.3 552.433   0
   0  -5   1 12876.4 569.213   0
   0  -5  -2 23981.4 728.879   0
   0  -5   2 22932.9 764.787   0
   0  -5  -3 1020.18 276.167   0
   0  -5   3 808.192 273.295   0
   0  -5  -4 10942.0 521.617   0
   0  -5  -5 2261.18 349.342   0
   0   5  -5 2814.10 384.144   1
   0   5  -6 11251.6 680.538   1
   0  -5  -6 11716.8 544.880   0
   0   5  -7 18145.0 794.699   1
   0  -5  -8 1186.49 627.147   5
   0  -5  -9 2775.02 592.882  10
   0   5   9 2417.59 611.634   9
   0  -5  -9 2977.21 662.245   5
   0   5  10 329.411 497.641   9
   0  -5 -10 1252.98 592.535   5
   0   5  11 357.806 515.676   9
   0   5  12 7100.13 604.657   6
   0   5  13 3734.58 507.989   6
   0   5  14 7925.63 612.970   6
   0   5  15 1325.42 378.472   6
   0   5  16 4967.59 481.251   6
   0   5  17 1625.29 301.260   6
   0  -6   0 69459.8 1345.10   0
   0  -6   1 817.901 455.072   0
   0  -6   2 6276.60 466.707   0
   0  -6  -3 4820.96 468.891   5
   0  -6  -4 751.342 530.382   5
   0  -6   4 1811.64 521.866  10
   0  -6  -5 308.380 509.136   5
   0  -6   5-1033.22 617.899  10
   0  -6  -6 270.737 531.568   5
   0  -6  -7 2059.24 508.043   5
   0  -6  -8 349.526 531.502   5
   0  -6  -9 2390.17 498.812   5
   0  -6 -10 8814.13 664.139   5
   0   6  11 61.0281 409.986   6
   0  -6 -11 528.295 552.782   5
   0   6  12 193.299 375.296   6
   0   6  13 7755.11 593.291   6
   0   6  14 305.793 322.483   6
   0   6  15 450.913 281.468   6
   0  -6  16 642.961 254.351  10
   0   6  16 1140.68 231.326   6
   0  -7   0-11.9407 471.926   5
   0  -7  -1 6334.54 564.720   5
   0  -7   1 5075.88 496.814   5
   0  -7  -2 7195.25 644.406   5
   0  -7   2 8004.08 606.211  10
   0  -7   2 7431.39 586.044   5
   0  -7   3 9207.58 634.125  10
   0  -7   3 8457.06 586.919   5
   0  -7  -3 7417.64 618.304   5
   0  -7   4 315.548 519.938  10
   0  -7  -4 677.879 438.501   5
   0  -7  -5 10302.2 780.068   5
   0  -7   5 12080.8 723.984  10
   0  -7   6 515.365 496.584  10
   0  -7  -6 886.175 500.646   5
   0  -7   7 473.048 490.104  10
   0  -7  -7 946.422 417.419   5
   0  -7  -8 6094.47 602.315   5
   0  -7   8 4856.25 565.396  10
   0  -7   9 598.971 485.767  10
   0   7   9 236.851 445.509   6
   0  -7  -9 1331.88 453.653   5
   0  -7 -10-341.577 448.096   5
   0   7  10-354.877 400.531   6
   0  -7  10-468.796 428.546  10
   0  -7  11 4250.16 480.258  10
   0  -7 -11 4803.38 475.564   5
   0   7  11 4391.21 468.694   6
   0   7  12-344.835 328.194   6
   0  -7  12 57.4832 372.433  10
   0  -7  13 222.982 318.887  10
   0   7  13 140.809 294.347   6
   0  -7  14 287.115 288.362  10
   0   7  14 591.790 258.506   6
   0   7  15 56.7029 212.413   6
   0  -8   0 100.895 455.490   5
   0  -8  -1 14758.6 825.169   5
   0  -8   1 15279.7 796.507   5
   0  -8  -2 1349.65 450.187   5
   0  -8   2 1396.11 467.856   5
   0  -8   3 8056.14 598.366   5
   0  -8  -3 6257.94 606.804   5
   0  -8   4 23332.8 927.834  10
   0  -8  -4 19363.4 961.650   5
   0  -8  -5 3602.23 555.970   5
   0  -8   5 3557.04 488.334  10
   0  -8   6 107.445 476.274  10
   0  -8  -6-66.6660 392.475   5
   0  -8   7 1295.92 453.193  10
   0  -8  -7 1346.20 409.041   5
   0  -8   8 1570.45 434.805  10
   0  -8  -8 1828.89 405.203   5
   0  -8   9 2692.83 400.825  10
   0  -8  -9 2824.35 451.338   5
   0   8  10 4842.90 387.577   6
   0  -8  10 5974.97 452.090  10
   0  -8 -10 5357.48 466.766   5
   0  -8  11 452.318 344.483  10
   0   8  11 1042.61 331.267   6
   0  -9   0 333.190 377.187   5
   0  -9  -1 10570.4 665.832   5
   0  -9   1 10716.9 626.540   5
   0  -9   2 2901.32 432.639   5
   0  -9  -2 2070.83 415.160   5
   0  -9  -3 253.048 372.737   5
   0  -9  -4 474.831 385.539   5
   0  -9  -5-99.4533 346.453   5
   0  -9  -6 13.8548 365.270   5
   0  -9  -7 1812.82 378.352   5
   0  -9  -8 452.731 309.851   5
   0  -9  -9 3231.69 352.446   5
   0 -10   0 1687.35 354.906   5
   0 -10  -1 381.670 331.713   5
   0 -10  -2 2410.11 317.602   5
   0 -10  -3-113.646 278.753   5
   0 -10  -4 771.982 289.288   5
   0 -10  -5 110.841 279.387   5
   1   0 -20 169.255 250.367   8
   1   0 -19 3691.96 395.812   8
   1   0 -18 339.152 320.324   8
   1   0 -17 4985.44 516.004   8
   1   0 -16 102.898 399.535   8
  -1   0  15 26074.2 1026.96   6
   1   0 -15 23716.4 1021.50   8
  -1   0  14-127.049 494.470   6
   1   0 -14-199.590 462.141   8
  -1   0  13 51821.9 1332.98   6
   1   0 -13 50209.9 1379.38   8
  -1   0  12-395.683 436.365   3
   1   0 -12 165.903 445.266   1
   1   0 -11 468.875 292.369   1
  -1   0  11 490.728 329.832   3
  -1   0  10 226.487 261.971   3
   1   0 -10-201.222 316.182   1
   1   0  -9 145017. 1964.98   1
   1   0  -8 25.2845 297.843   1
   1   0  -7 324602. 2583.11   1
   1   0  -6 98.2675 279.834   1
   1   0  -5 8966.46 444.167   1
   1   0  -4-46.8752 233.165   1
   1   0  -2 56.4517 123.882   1
  -1   0   2 59.1452 115.394   1
  -1   0   1 155407. 588.522   0
   1   0  -1 154902. 777.995   1
   1   0   0 632.105 67.1563   0
  -1   0   0 686.820 67.1569   0
   1   0   1 428579. 3571.95   1
  -1   0  -2 316.518 83.6177   1
   1   0   2 349.351 104.717   2
   1   0   2 404.910 91.1980   1
   1   0   3 290523. 1244.55   2
  -1   0  -3 292295. 1288.50   1
  -1   0  -4 3.38213 146.399   1
   1   0   4 109.300 100.058   2
   1   0   4 82.8118 93.7964   3
  -1   0  -5 5180.82 279.850   1
   1   0   5 5425.55 221.249   3
  -1   0  -6 44.4691 176.781   1
   1   0   6-17.2236 109.294   3
   1   0   7 33553.1 593.124   3
  -1   0  -7 30028.0 700.961   1
  -1   0  -8 38.0867 182.702   1
   1   0   8 85.5397 141.116   3
   1   0   9 79360.0 1051.14   3
   1   0   9 78086.4 1134.62   4
  -1   0 -10 227.801 233.837   1
  -1   0 -11 291.748 279.372   1
  -1   0 -12 206.475 363.286   1
   1   0  12 196.276 388.103  11
   1   0  13 2812.41 425.050  11
   1   0  14 269.566 383.522  11
   1   0  15 4934.26 547.131  11
  -1   0 -16 119.978 379.550   8
  -1   0 -17 206.388 401.181   8
  -1   0 -18-203.009 350.152   8
  -1   0 -19 5538.00 466.036   8
  -1   0 -20-187.119 226.943   8
   1   1 -20 0.00000 248.023   8
   1  -1 -20-142.218 238.030   8
   1   1 -19 3831.60 399.394   8
   1  -1 -19 4380.52 433.752   8
   1  -1 -18 2025.67 393.688   8
   1   1 -18 2091.90 362.218   8
   1  -1 -17 756.753 393.814   8
   1   1 -17 1040.24 404.514   8
   1  -1 -16 1380.62 370.684   8
  -1   1  16 504.001 403.703   6
   1   1 -16 1217.30 440.695   8
   1   1 -15 3082.20 471.133   8
  -1   1  15 3605.28 496.542   6
   1  -1 -15 3651.59 473.188   8
   1   1 -14 13710.9 817.564   8
  -1   1  14 13994.6 812.273   6
   1  -1 -14 13026.4 780.486   8
   1   1 -13 1244.01 521.179   8
   1  -1 -13 526.840 451.872   8
  -1   1  13 589.213 399.701   6
   1   1 -12 8793.99 638.147   1
   1  -1 -12 9064.60 587.162   8
   1  -1 -12 10315.5 662.252   0
  -1   1  12 10391.0 637.848   3
  -1  -1  12 9447.93 542.883   3
  -1  -1  11 44562.8 1109.91   3
   1   1 -11 42696.1 1221.71   1
   1   1 -10 106657. 1807.53   1
  -1  -1  10 103305. 1638.87   3
   1  -1 -10 103578. 1733.34   1
   1   1  -9 246.512 299.548   1
   1  -1  -9 73.8893 245.265   1
  -1  -1   9 251.796 241.985   3
  -1  -1   8 19002.3 666.421   3
   1   1  -8 19284.2 735.444   1
   1  -1  -8 18801.7 692.015   1
   1   1  -7 14970.0 612.711   1
  -1  -1   7 15037.8 569.815   3
   1  -1  -7 14301.6 587.196   1
   1   1  -6 10094.9 491.937   1
   1  -1  -6 10198.9 475.675   1
  -1  -1   6 9791.70 451.734   3
   1   1  -5 211982. 1810.00   1
  -1  -1   5 213529. 1790.03   3
   1  -1  -5 216907. 1749.62   1
   1  -1  -4 538628. 2457.42   1
   1   1  -4 547291. 2631.99   1
  -1  -1   4 541117. 2549.53   3
   1   1  -3 87215.5 951.752   1
   1  -1  -3 86548.6 874.467   1
  -1  -1   3 86913.6 936.855   3
   1  -1  -3 86835.0 502.771   2
  -1  -1   3 85148.7 838.423   0
   1  -1  -2 238777. 829.606   0
  -1  -1   2 243080. 1286.36   0
   1  -1  -2 240411. 1209.78   1
   1  -1  -2 241680. 945.849   2
  -1   1   1 20845.9 313.707   2
   1  -1  -1 20389.6 161.869   0
  -1   1   1 20774.8 309.899   4
   1  -1  -1 20265.7 311.706   2
  -1  -1   1 21183.2 379.519   0
   1  -1   0 21789.6 368.308   4
   1  -1   0 22458.2 355.510   2
  -1   1   0 23355.7 232.134   1
  -1  -1   0 23334.8 378.645   0
  -1   1   0 23848.3 346.281   2
  -1   1   0 23680.9 350.464   4
  -1   1   0 24191.7 218.855   0
   1   1   0 25388.8 333.633   3
  -1   1  -1 180276. 806.943   0
   1  -1   1 175377. 1086.95   4
  -1  -1  -1 181425. 1074.96   0
   1  -1   1 174744. 1034.58   2
   1  -1   2 199863. 1256.44   4
  -1   1  -2 198231. 919.842   1
  -1   1  -3 217562. 1174.10   1
   1  -1   3 217286. 1415.54   4
  -1  -1  -3 213583. 1441.33   0
  -1   1  -4 602043. 2276.18   1
  -1  -1  -4 603440. 2674.07   0
   1  -1   4 603920. 2498.68   4
  -1   1  -5 107791. 1117.58   1
  -1  -1  -5 100490. 1101.65   1
   1   1   5 103160. 702.956   2
   1  -1   5 106372. 1124.00   4
  -1  -1  -5 101877. 1240.73   0
  -1   1  -6 80251.7 1062.72   1
  -1  -1  -6 77820.4 1058.53   1
  -1  -1  -6 77791.0 1179.30   0
   1  -1   7 36621.2 739.616   4
  -1   1  -7 36684.6 800.913   1
   1  -1   8 797.246 196.874   4
  -1  -1  -8 1351.95 338.229   0
  -1  -1  -8 827.004 234.587   1
  -1   1  -8 879.454 230.730   1
  -1  -1  -9 542.412 243.932   1
  -1   1  -9 904.540 232.542   1
   1  -1   9 572.297 187.301   4
  -1  -1  -9 758.351 319.586   0
  -1  -1 -10 651.314 271.052   1
  -1  -1 -10 954.082 350.693   0
  -1   1 -10 729.080 281.089   1
  -1   1 -11 17591.6 694.704   1
  -1  -1 -11 16895.8 804.252   0
   1  -1  12 28661.2 993.288  11
  -1   1 -12 27838.7 928.945   1
   1   1  12 28395.1 1015.41  11
   1  -1  13 17399.0 836.966  11
   1   1  13 19962.8 857.855   6
   1   1  13 19202.3 892.103  11
   1  -1  14 208.953 476.987  11
   1   1  14 73.3444 374.393  11
   1   1  14-668.591 488.766   6
   1   1  15 8309.78 661.307  11
   1   1  15 9070.83 647.800   6
  -1  -1 -15 7265.02 642.504   8
  -1   1 -16 1050.86 400.221   8
  -1  -1 -16 730.534 408.986   8
   1   1  16 1691.69 470.219   6
   1   1  17 2039.27 463.615   6
  -1   1 -17 2157.86 427.928   8
  -1  -1 -17 2347.31 431.445   8
  -1  -1 -18 151.186 343.246   8
  -1   1 -18-266.428 335.513   8
  -1   1 -19 1051.57 310.316   8
  -1  -1 -19 1600.57 317.602   8
  -1  -1 -20 270.732 231.322   8
  -1   1 -20 278.894 226.753   8
   1  -2 -20 358.478 224.188   8
   1   2 -19 727.618 291.681   8
   1  -2 -19 861.662 278.159   8
   1  -2 -18 1059.69 369.487   8
   1   2 -18 871.411 331.838   8
  -1   2  17 1921.50 402.340   6
   1   2 -17 2808.06 426.870   8
   1  -2 -17 2312.62 455.956   8
  -1   2  16 1291.16 409.006   6
   1   2 -16 1202.26 451.616   8
   1  -2 -16 1217.85 384.389   8
   1   2 -15 4855.43 560.161   8
  -1   2  15 4768.72 535.380   6
   1  -2 -15 4311.07 503.359   8
   1   2 -14-155.265 473.845   8
   1  -2 -14 459.256 388.110   8
  -1   2  14 265.040 402.925   6
  -1   2  13 15903.9 798.890   6
   1   2 -13 16362.7 812.553   8
   1  -2 -13 14303.7 791.238   8
  -1   2  12 45487.0 1249.67   6
   1  -2 -12 46354.9 1270.66   8
   1   2 -11 10636.9 643.942   1
   1  -2 -11 9880.96 610.078   0
   1  -2 -11 10674.6 651.756   1
   1   2 -10 33225.2 1069.93   1
   1  -2 -10 33195.3 1028.72   1
   1  -2 -10 34815.7 979.639   0
   1   2  -9 8867.25 584.730   1
   1  -2  -9 8664.36 510.269   0
   1  -2  -9 8551.89 540.624   1
   1  -2  -8 108456. 1623.58   1
   1   2  -8 108570. 1676.77   1
   1  -2  -7 4155.41 331.403   0
   1  -2  -7 3475.85 346.118   1
   1  -2  -6 13147.9 456.262   0
   1   2  -6 12464.0 564.262   1
   1  -2  -6 13074.8 537.475   1
   1  -2  -5 156109. 1568.27   1
   1   2  -5 153475. 1665.65   1
   1  -2  -5 157738. 1309.51   0
   1   2  -4 110388. 1307.16   1
  -1  -2   4 111556. 1234.01   0
  -1  -2   3 17282.8 496.802   0
   1  -2  -3 16768.4 346.156   0
  -1  -2   2 852261. 3011.45   0
  -1   2   2 845226. 2061.66   0
   1  -2  -1 869751. 8176.95   0
  -1  -2   1 870885. 2993.49   0
  -1   2   1 879361. 1992.36   0
  -1  -2   0 992345. 3084.54   0
  -1   2   0 999999. 2217.56   0
   1  -2   1 620577. 1983.20   0
  -1  -2  -1 616217. 2463.65   0
  -1  -2  -2 552739. 2440.22   0
  -1   2  -3 1727.34 179.354   1
  -1  -2  -3 1638.22 236.720   0
  -1   2  -4 55758.9 792.225   1
  -1  -2  -4 54212.4 880.347   0
  -1  -2  -5 58731.5 995.584   0
  -1   2  -5 60116.9 891.887   1
  -1  -2  -6 275146. 2298.86   0
  -1   2  -6 274954. 2029.38   1
   1   2   6 281134. 1026.59   2
  -1   2  -7 30467.3 759.521   1
  -1  -2  -7 30564.9 871.517   0
  -1   2  -8 8078.30 450.373   1
  -1  -2  -8 7476.87 505.726   0
  -1   2  -9 2022.00 335.025   1
  -1  -2  -9 1597.08 344.887   0
  -1  -2 -10 1227.88 406.146   0
  -1   2 -10 1540.05 350.890   1
  -1   2 -11 676.373 450.029   1
  -1  -2 -11 147.879 524.365   0
   1  -2  12 17865.9 790.396  11
   1   2  12 17057.2 818.157  11
   1   2  12 18485.0 846.122   9
   1   2  12 19180.0 843.355   6
   1   2  13 745.026 458.297  11
  -1  -2 -13 716.192 528.038   8
   1   2  13-107.094 441.082   6
   1   2  14 62214.0 1569.44   6
   1   2  14 58985.2 1539.91  11
  -1  -2 -14 58070.7 1511.04   8
  -1  -2 -15 8036.03 623.502   8
   1   2  15 7962.41 650.590   6
   1   2  15 8513.21 672.749  11
  -1  -2 -16 1166.88 434.064   8
  -1   2 -16 553.796 374.344   8
   1   2  16 546.827 418.496   6
   1   2  17 1839.15 392.612   6
  -1  -2 -17 1841.44 386.850   8
  -1   2 -17 1120.85 364.028   8
   1   2  18 1472.22 372.027   6
  -1   2 -18 1487.15 310.685   8
  -1  -2 -18 1570.59 344.359   8
  -1   2 -19 628.462 266.934   8
  -1  -2 -19 625.024 286.085   8
   1  -3 -19 1697.80 278.165   8
   1  -3 -18 1930.82 355.852   8
  -1   3  17 7885.32 572.671   6
   1  -3 -17 9532.46 590.785   8
   1   3 -17 9715.19 539.235   8
   1  -3 -16 870.236 386.626   8
  -1   3  16 656.931 351.765   6
   1   3 -16 1475.77 446.354   8
  -1   3  15 260.180 392.309   6
   1   3 -15 1025.92 496.081   8
   1  -3 -15 606.126 405.627   8
  -1   3  14 1715.95 378.982   6
   1   3 -14 1253.96 525.931   8
   1  -3 -14 1018.60 452.331   8
   1  -3 -13 44167.6 1299.05   8
  -1   3  13 39323.2 1264.34   6
  -1   3  12-231.414 404.061   6
   1  -3 -12 381.610 515.001   8
   1  -3 -11 12802.0 674.760   8
  -1   3  11 13659.9 728.620   6
   1   3 -10 693.209 434.669   1
   1  -3  -9 17924.1 668.667   0
   1   3  -9 16465.8 771.143   1
   1  -3  -8 15270.0 585.051   0
   1   3  -8 13601.5 700.718   1
   1   3  -7 25840.4 867.631   1
   1  -3  -7 31813.5 751.667   0
   1   3  -6 16308.7 675.441   1
   1  -3  -6 18890.1 549.468   0
   1  -3  -5 17305.5 477.556   0
  -1  -3   5 16666.4 613.359   0
   1   3  -5 15755.3 611.741   1
   1  -3  -4 26218.7 537.674   0
  -1  -3   4 24874.9 693.732   0
  -1  -3   3 229714. 1955.67   0
   1  -3  -3 228132. 1461.66   0
   1  -3  -2 27072.2 503.993   0
  -1  -3   2 26328.7 668.379   0
  -1  -3   1 6845.91 387.996   0
   1  -3  -1 7122.17 272.972   0
  -1  -3   0 18299.7 551.813   0
   1  -3   0 18781.4 440.690   0
  -1  -3  -1 4459.59 320.514   0
   1  -3   1 4488.80 261.448   0
   1  -3   2 10667.8 384.837   0
  -1  -3  -2 11681.9 450.855   0
  -1  -3  -3 331.847 218.514   0
  -1   3  -4 3347.00 274.059   1
  -1  -3  -4 3215.05 329.430   0
  -1  -3  -5 65266.7 1155.54   0
  -1   3  -5 67141.4 1054.96   1
  -1  -3  -6 9576.10 522.217   0
  -1   3  -6 9862.11 467.764   1
  -1  -3  -7 47909.6 1120.51   0
  -1   3  -7 47735.2 983.762   1
  -1   3  -8 27660.8 816.547   1
  -1  -3  -8 26767.2 911.417   0
  -1   3  -9 3847.78 378.201   1
  -1  -3  -9 2713.30 463.170   0
  -1  -3 -10 1482.97 490.081   0
   1   3  11 11201.6 694.048   9
   1   3  11 11045.7 665.382  11
  -1  -3 -12 20762.9 888.823   8
   1   3  12 20968.6 933.313  11
   1   3  12 20714.1 944.411   9
   1   3  13 25306.0 1077.90   9
   1   3  13 24680.9 1024.44  11
   1   3  13 25840.4 1041.38   6
  -1  -3 -13 26722.9 1023.28   8
   1   3  14 8969.27 656.986  11
   1   3  14 9500.32 711.850   6
  -1  -3 -14 10761.6 725.679   8
   1   3  15-47.2567 417.907   6
  -1  -3 -15-39.8908 441.946   8
   1   3  15 188.619 415.949  11
   1   3  16 448.185 367.644   6
  -1  -3 -16 956.715 412.017   8
  -1   3 -16-271.807 421.912   8
  -1   3 -17 1282.73 354.798   8
  -1  -3 -17 1061.95 386.493   8
   1   3  17 821.371 332.591   6
  -1   3 -18 496.645 316.321   8
  -1  -3 -18-302.318 345.995   8
   1   3  18 381.017 308.161   6
   1  -4 -18 367.190 345.529   8
  -1   4  17 381.813 300.779   6
   1  -4 -17 167.458 375.216   8
  -1   4  16 906.212 362.854   6
   1  -4 -16 756.910 424.323   8
  -1   4  15-206.047 374.237   6
   1  -4 -15-142.659 445.933   8
  -1   4  14 1327.90 396.585   6
   1  -4 -14 1396.41 486.333   8
  -1   4  13 2498.81 428.552   6
   1  -4 -13 3715.38 503.831   8
   1  -4 -12 29842.6 1056.25   8
  -1   4  12 24493.0 1003.66   6
   1  -4 -11 1593.13 622.012   8
  -1   4  11 446.474 452.925   6
  -1   4  10 4708.96 484.875   6
   1   4  -9 9140.01 609.971   1
   1   4  -8 2440.04 374.112   1
   1   4  -7 1727.43 347.471   1
   1  -4  -6 36506.3 767.607   0
   1   4  -6 33875.2 1012.34   1
  -1  -4   5 1839.55 300.094   0
   1  -4  -5 1885.84 230.951   0
   1   4  -5 1691.11 363.880   1
  -1  -4   4 103179. 1552.56   0
   1  -4  -4 113271. 1220.36   0
   1  -4  -3 28591.1 618.546   0
  -1  -4   3 26740.3 782.009   0
   1  -4  -2 46685.8 764.477   0
  -1  -4   2 42212.0 942.895   0
  -1  -4   1 57290.8 1063.49   0
   1  -4  -1 63139.9 892.523   0
   1  -4   0 280.705 168.545   0
  -1  -4   0 380.350 210.074   0
  -1  -4  -1 44092.8 933.804   0
   1  -4   1 46791.9 833.228   0
   1  -4   2 44406.8 858.295   0
  -1  -4  -2 41653.5 900.667   0
  -1  -4  -3 13278.6 578.660   0
  -1   4  -4 5029.72 351.812   1
  -1  -4  -4 4506.56 382.023   0
  -1  -4  -5 2107.52 322.026   0
  -1   4  -5 994.427 245.985   1
  -1   4  -6 17609.6 667.618   1
  -1  -4  -6 15854.5 687.171   0
  -1   4  -7 21406.4 732.170   1
  -1  -4  -7 21109.9 796.173   0
  -1  -4  -8 32381.9 1046.24   0
   1   4   9 644.242 437.463   9
  -1  -4  -9 842.336 538.034   0
   1   4  10 20687.3 891.491   9
   1   4  11 8453.58 590.058  11
   1   4  11 8185.08 630.967   9
   1   4  12 2571.53 441.096   9
   1   4  12 3618.09 476.165  11
   1   4  13 5132.71 560.654   6
   1   4  13 5833.00 589.781   9
   1   4  13 4823.58 505.593  11
   1   4  14 10372.3 694.557   6
   1   4  14 12227.9 701.671  11
   1   4  15 22982.7 980.799   6
   1   4  16 2983.85 456.645   6
   1   4  17 406.665 312.574   6
   1   4  18 1612.82 255.902   6
  -1  -5  18 1603.01 211.244  10
  -1   5  17 656.093 251.319   6
  -1   5  16-109.366 286.828   6
  -1   5  15 527.201 322.010   6
  -1   5  14 3434.19 476.050   6
  -1   5  13 7467.94 585.033   6
  -1   5  12 21880.9 956.471   6
  -1   5  11 3509.81 489.536   6
   1  -5 -11 4906.69 626.712   5
   1  -5 -10 192.525 543.880   5
  -1   5  10 278.764 445.057   6
   1  -5  -9 3213.76 537.298   5
   1  -5  -8 1698.15 547.493   5
   1   5  -7 31600.6 1092.56   1
   1  -5  -7 32678.4 1070.02   5
   1   5  -6 53287.5 1354.10   1
   1   5  -5 2898.49 428.185   1
  -1  -5   4 4441.08 407.122   0
  -1  -5   3 45012.3 1120.75   0
  -1  -5   2 88.0266 288.708   0
   1  -5  -1 16383.0 543.078   0
  -1  -5   1 13676.8 607.108   0
   1  -5   0 13288.0 507.240   0
  -1  -5   0 12209.9 590.997   0
  -1  -5  -1 3043.99 321.258   0
   1  -5   1 3610.30 324.544   0
  -1  -5  -2 22342.9 779.862   0
  -1  -5  -3 18590.6 725.616   0
  -1  -5  -4 2846.32 355.650   0
  -1   5  -4 2694.99 363.319   1
  -1  -5  -5 26778.4 878.657   0
  -1  -5  -6 6108.97 472.372   0
  -1  -5  -7 10625.3 610.415   5
  -1  -5  -7 9803.10 635.101   0
  -1  -5  -8 8522.15 613.545  10
  -1  -5  -8 7411.85 560.962   5
   1   5   8 8602.85 586.154   9
  -1  -5  -9 21322.7 950.924  10
   1   5   9 18738.3 846.250   9
  -1  -5  -9 20147.3 850.879   5
   1   5  10 251.857 426.315   9
   1   5  11 11310.3 749.429   9
   1   5  12 6326.22 586.303   9
   1   5  13 1448.19 406.799   6
   1   5  14 909.751 368.696   6
   1   5  15 453.148 364.765   6
   1   5  16 631.033 312.926   6
   1   5  17 1653.12 277.953   6
  -1  -6  16 773.620 249.210  10
  -1   6  16 971.234 231.161   6
  -1   6  15 250.596 277.892   6
  -1   6  14-236.210 317.986   6
  -1   6  13 1727.07 367.999   6
  -1   6  12 784.465 399.458   6
  -1   6  11 5080.37 528.760   6
   1  -6 -11 5525.08 609.058   5
   1  -6 -10 3487.76 596.919   5
  -1   6  10 2526.91 431.684   6
  -1   6   9 1284.12 491.042   6
   1  -6  -9 153.276 484.775   5
   1  -6  -8 18058.4 917.741   5
   1  -6  -7 1781.20 499.859   5
   1  -6  -6 6827.97 576.889   5
  -1  -6   5 419.318 527.015  10
   1  -6  -5 954.265 470.580   5
   1  -6  -4 9338.81 662.010   5
  -1  -6   4 9639.17 710.525  10
   1  -6  -3 37735.8 1175.28   5
  -1  -6   3 39635.0 1189.72  10
   1  -6  -2 23166.6 910.500   5
  -1  -6   2 22763.1 868.549   0
  -1  -6   1 9774.47 583.524   0
  -1  -6   0 1964.21 475.827   0
  -1  -6  -1 1829.11 331.207   7
  -1  -6  -1 1428.24 404.885   0
  -1  -6  -2 962.575 491.846   0
  -1  -6  -2 868.192 352.023   7
  -1  -6  -3 8995.43 579.540  10
  -1  -6  -3 8086.62 566.356   7
  -1  -6  -4 4924.64 562.789  10
  -1  -6  -5 19622.9 824.273  10
  -1  -6  -6 16718.0 812.514   5
  -1  -6  -6 17346.7 891.273  10
  -1  -6  -7 4607.04 535.499  10
  -1  -6  -7 6221.69 569.153   5
   1   6   8 2767.90 518.832   9
  -1  -6  -8 2787.95 482.468  10
  -1  -6  -8 2047.37 541.966   5
   1   6   9 5298.38 525.685   9
  -1  -6  -9 5134.90 554.407  10
  -1  -6  -9 4350.11 546.358   5
  -1  -6 -10 4059.59 593.046   5
   1   6  10 3893.68 494.444   9
   1   6  11 2234.28 427.517   9
   1   6  12 1280.35 371.934   6
   1   6  13 8777.89 625.565   6
   1   6  14 113.130 305.155   6
   1   6  15 46.0441 256.241   6
   1   6  16-256.574 228.079   6
  -1  -7  15 451.843 225.960  10
  -1   7  14 2592.17 271.345   6
  -1  -7  14 3077.93 335.346  10
  -1   7  13 200.471 312.624   6
  -1  -7  13 260.009 316.337  10
  -1   7  12 6147.53 452.437   6
  -1  -7  12 6397.79 531.128  10
  -1  -7  11 679.029 384.712  10
  -1   7  11 981.812 386.239   6
   1  -7 -11 850.762 427.972   5
  -1  -7  10 145.721 402.393  10
   1  -7 -10 411.344 430.713   5
  -1   7  10-202.688 435.925   6
   1  -7  -9 8438.81 698.659   5
  -1   7   9 9943.29 589.730   6
  -1  -7   9 8743.25 695.672  10
  -1  -7   8 699.193 464.558  10
   1  -7  -8 1208.80 494.098   5
   1  -7  -7 5581.70 571.378   5
  -1  -7   7 5703.66 606.709  10
   1  -7  -6 14511.0 830.572   5
  -1  -7   6 14908.0 822.244  10
   1  -7  -5 1475.20 496.575   5
  -1  -7   5 509.018 509.225  10
  -1  -7   4 3536.55 488.601  10
   1  -7  -4 3144.23 514.983   5
   1  -7  -3 5332.13 612.247   5
  -1  -7   3 5137.23 551.236  10
  -1  -7   2 18808.0 928.906  10
   1  -7  -2 17262.2 884.556   5
  -1  -7   1 52256.6 1417.56  10
   1  -7  -1 49800.5 1404.96   5
  -1  -7   0 2.10416 479.451  10
   1  -7   0 661.395 494.200   5
  -1  -7  -1 242.193 527.740  10
   1  -7   1 1769.00 543.525   5
  -1  -7  -2 632.692 532.872  10
   1  -7   2 1273.50 546.614   5
  -1  -7  -3 10425.1 729.589   5
  -1  -7  -3 9958.82 676.028  10
  -1  -7  -4 4096.20 513.301  10
  -1  -7  -4 3604.82 498.962   5
  -1  -7  -5 6597.26 612.689   5
  -1  -7  -5 7494.70 629.803  10
  -1  -7  -6 2888.80 493.890  10
  -1  -7  -6 2761.61 456.655   5
  -1  -7  -7 12822.5 819.295   5
  -1  -7  -7 14205.3 823.744  10
  -1  -7  -8 1631.53 492.379  10
  -1  -7  -8 1462.06 439.451   5
  -1  -7  -9-196.905 478.658   5
   1  -7   9 312.097 488.315  10
   1  -7  10 313.983 481.206  10
  -1  -7 -10 240.561 474.590   5
  -1  -7 -11 554.157 457.779   5
   1  -7  11-351.536 429.751  10
   1   7  11-96.0006 325.207   6
   1   7  12 363.048 308.172   6
   1  -7  12 129.526 397.510  10
   1  -7  13-217.871 351.151  10
   1   7  13 2614.02 337.995   6
   1   7  14 1249.72 243.628   6
  -1  -8  12 4599.22 341.852  10
  -1  -8  11 8129.31 478.791  10
  -1  -8  10-264.916 349.028  10
   1  -8 -10-49.6027 358.093   5
  -1  -8   9 2524.33 374.278  10
   1  -8  -9 2832.75 456.356   5
   1  -8  -8 4766.86 553.690   5
  -1  -8   8 4241.58 481.886  10
   1  -8  -7 27.2366 434.213   5
  -1  -8   7 145.628 416.417  10
   1  -8  -6 4095.90 541.915   5
  -1  -8   6 5322.05 547.942  10
  -1  -8   5 158.450 471.016  10
   1  -8  -5 405.389 438.136   5
  -1  -8   4 5971.43 560.908  10
   1  -8  -4 5585.02 591.855   5
  -1  -8   4 5634.17 530.764   5
  -1  -8   3-437.944 464.903   5
  -1  -8   3 304.594 460.121  10
   1  -8  -3 363.052 431.641   5
  -1  -8   2 2252.59 458.304  10
   1  -8  -2 3411.93 466.106   5
  -1  -8   2 1982.45 484.778   5
   1  -8  -1 5888.17 590.422   5
  -1  -8   1 4898.02 510.534   5
  -1  -8   1 6106.42 567.296  10
  -1  -8   0 1256.33 465.859  10
   1  -8   0 2209.27 501.061   5
  -1  -8   0 1677.40 457.315   5
  -1  -8  -1 4332.44 491.607  10
  -1  -8  -1 3630.50 494.054   5
   1  -8   1 4222.41 491.914   5
  -1  -8  -2 2685.25 470.357  10
   1  -8   2 3994.93 526.153   5
  -1  -8  -2 3862.71 533.221   5
  -1  -8  -3 717.862 497.308  10
  -1  -8  -3 1016.90 467.164   5
  -1  -8  -4-540.930 477.754   5
  -1  -8  -4-615.992 486.283  10
  -1  -8  -5 5693.98 521.259  10
  -1  -8  -5 4975.81 562.130   5
  -1  -8  -6 10580.1 728.060   5
  -1  -8  -6 11333.7 652.656  10
  -1  -8  -7 538.685 422.901   5
  -1  -8  -8 4747.10 514.626   5
   1   8   9 922.935 360.534   6
  -1  -8  -9 752.192 394.103   5
   1   8  10 155.712 320.663   6
  -1  -8 -10-68.1827 384.985   5
   1   8  11 291.126 295.418   6
   1   8  12 651.393 257.291   6
  -1  -9   8-426.704 346.726  10
   1  -9  -8 5860.70 446.976   5
  -1  -9   7 822.518 360.750  10
   1  -9  -7 1392.35 328.009   5
  -1  -9   6 84.3703 360.911  10
   1  -9  -6-45.1991 319.509   5
   1  -9  -5 1553.39 405.863   5
  -1  -9   5 1096.21 396.169  10
   1  -9  -4 785.400 361.263   5
  -1  -9   4 1255.25 399.548  10
  -1  -9   3 493.664 433.886  10
   1  -9  -3 623.063 393.576   5
  -1  -9   3-5.45688 454.000   5
   1  -9  -2 4982.60 501.649   5
  -1  -9   2 5604.36 441.258  10
  -1  -9   2 5297.01 442.967   5
  -1  -9   1 7246.90 478.977  10
   1  -9  -1 6535.56 525.511   5
  -1  -9   1 5553.40 477.806   5
  -1  -9   0 2185.96 419.766   5
   1  -9   0 2032.92 403.798   5
   1  -9   1 281.571 421.472   5
  -1  -9  -1-46.6941 385.190   5
  -1  -9  -2 1869.99 422.025   5
  -1  -9  -3 537.349 373.434   5
  -1  -9  -4 2649.80 462.883   5
  -1  -9  -5 3258.86 434.416   5
  -1  -9  -6 14479.9 719.099   5
  -1  -9  -7 454.434 320.135   5
  -1  -9  -8 582.561 308.310   5
  -1  -9  -9 1129.25 316.811   5
   1 -10  -3 1627.22 289.474   5
   1 -10  -2-360.991 309.551   5
  -1 -10   0 581.208 330.740   5
  -1 -10  -1 88.5441 306.584   5
  -1 -10  -2 758.661 298.327   5
  -1 -10  -3 2079.57 313.937   5
  -1 -10  -4 192.829 287.133   5
  -1 -10  -5 3720.51 320.520   5
   2   0 -20 3485.91 307.751   8
   2   0 -19 118.481 270.076   8
   2   0 -18 220.102 310.410   8
   2   0 -17 262.329 358.609   8
   2   0 -16 6389.02 592.519   8
   2   0 -15 47.9921 462.358   8
   2   0 -14 13074.8 765.790   8
   2   0 -13 447.325 499.085   8
  -2   0  13-275.791 433.489   6
  -2   0  12 13282.8 716.976   6
   2   0 -12 11444.4 701.277   8
  -2   0  12 12676.4 697.899   3
   2   0 -11-484.504 414.409   1
  -2   0  11 405.921 391.766   3
  -2   0  10 79237.7 1612.07   3
   2   0 -10 78679.2 1590.77   1
   2   0  -9 23.6125 318.542   1
   2   0  -8 31820.4 933.659   1
   2   0  -7-57.7524 279.789   1
   2   0  -6 853110. 4098.18   1
   2   0  -5-55.1262 254.813   1
   2   0  -4 50385.9 842.752   1
   2   0  -3 195.970 186.002   1
   2   0  -3 202.264 59.5214   4
   2   0  -2 4002.12 234.490   1
  -2   0   2 3685.10 159.134   0
   2   0  -1 24.6439 119.175   1
  -2   0   1 32.2615 91.4222   0
   2   0   0 798737. 1936.10   0
  -2   0   0 786778. 7690.28   0
  -2   0  -1 36.6357 121.784   0
  -2   0  -3 289.044 189.358   0
   2   0   3 28.4511 171.231   2
   2   0   3 152.044 108.045   1
   2   0   4 518365. 2280.74   2
  -2   0  -5 103.867 133.318   1
   2   0   5 59.1645 130.566   2
  -2   0  -6 7024.38 309.786   1
   2   0   6 6906.78 304.032   2
  -2   0  -7-20.6767 145.552   1
  -2   0  -8 222677. 1897.05   1
  -2   0  -9-83.3464 218.867   1
  -2   0 -10 268.055 255.145   1
   2   0  10 324.954 320.708   4
  -2   0 -11 386.172 474.911   0
   2   0  12 75407.6 1614.64  11
   2   0  13 361.746 501.808  11
   2   0  14 450.886 382.406  11
   2   0  15-438.342 438.740  11
   2   0  16 397.679 396.801  11
  -2   0 -17 344.118 373.817   8
  -2   0 -18 152.947 335.331   8
  -2   0 -19-231.979 262.496   8
  -2   0 -20 749.600 200.689   8
   2  -1 -20 582.292 226.774   8
   2   1 -20 702.751 241.605   8
   2  -1 -19 432.722 272.122   8
   2   1 -19 338.493 287.442   8
   2  -1 -18 315.058 344.178   8
   2   1 -18 210.805 328.228   8
   2   1 -17 878.810 402.270   8
   2  -1 -17 794.652 395.942   8
   2  -1 -16 4597.10 498.864   8
   2   1 -16 5125.48 548.992   8
   2  -1 -15 5632.44 574.131   8
   2   1 -15 6831.99 607.133   8
  -2   1  15 5454.83 526.470   6
   2   1 -14 571.659 501.355   8
  -2   1  14 368.951 432.988   6
   2  -1 -14 488.398 440.942   8
  -2   1  13 7592.25 603.733   6
   2  -1 -13 7983.61 641.397   8
   2   1 -13 8271.79 603.810   8
   2  -1 -12 239.679 383.324   8
  -2   1  12 314.003 477.534   6
   2   1 -12-264.682 488.075   8
   2  -1 -11 868.752 425.530   1
  -2  -1  11 776.397 307.393   3
   2   1 -11 1075.70 434.060   1
  -2  -1  10 2477.69 355.397   3
   2  -1 -10 3416.40 406.172   1
   2   1 -10 2610.39 445.794   1
   2   1  -9 4015.41 444.419   1
   2  -1  -9 3553.39 393.455   1
  -2  -1   9 3652.23 409.494   3
   2   1  -8 76287.9 1431.80   1
  -2  -1   8 78430.7 1426.95   3
  -2  -1   7 10116.8 533.411   3
   2   1  -7 9732.01 540.512   1
   2  -1  -7 9823.30 519.549   1
   2   1  -6 33266.5 854.288   1
   2  -1  -6 33010.1 816.887   1
  -2  -1   6 34521.1 881.332   3
   2   1  -5 3241.24 356.040   1
   2  -1  -5 4001.22 189.394   2
  -2  -1   5 3181.19 336.664   3
   2  -1  -5 3004.46 293.106   1
  -2  -1   4 24119.1 656.869   3
   2  -1  -4 25183.4 454.705   2
   2  -1  -4 23439.0 575.291   1
  -2  -1   4 23385.5 527.145   0
   2   1  -4 23540.5 635.863   1
   2  -1  -3 63014.5 736.348   2
   2  -1  -3 64539.9 800.508   1
  -2  -1   3 63122.3 786.660   0
   2   1  -3 62313.9 893.896   1
   2  -1  -3 64490.1 401.209   0
  -2  -1   2 28299.4 513.593   0
   2  -1  -2 28594.2 446.373   1
   2  -1  -2 28453.0 523.338   2
  -2   1   1 1123.17 109.161   1
   2  -1  -1 1064.80 186.334   2
  -2  -1   1 1232.72 167.527   3
   2  -1  -1 1274.82 96.3279   1
  -2  -1   1 1398.29 181.797   0
   2  -1  -1 1163.30 161.641   4
  -2   1   0 175835. 596.123   0
  -2  -1   0 176608. 1198.25   0
   2  -1   1 134287. 1171.21   2
   2  -1   1 131531. 1189.74   4
  -2  -1  -1 134924. 1112.03   0
   2  -1   2 158310. 1308.70   2
  -2  -1  -2 156236. 1253.06   0
   2  -1   2 153867. 1387.61   4
   2  -1   3 14993.0 441.680   2
  -2  -1  -3 15238.0 474.690   0
  -2   1  -3 15000.7 232.735   1
   2  -1   3 14409.3 496.500   4
   2   1   3 13940.0 155.668   3
  -2  -1  -4 131839. 1367.39   0
   2  -1   4 129934. 1249.27   2
  -2   1  -4 130901. 872.644   1
   2  -1   4 130546. 1435.20   4
   2   1   5 1331.75 173.212   2
  -2  -1  -5 1276.38 251.251   0
  -2   1  -5 1814.08 162.289   1
   2  -1   5 1451.58 250.014   4
  -2  -1  -6 4948.40 391.577   0
   2   1   6 4690.65 235.502   2
  -2   1  -6 4643.49 256.806   1
   2  -1   6 4566.63 343.128   4
   2   1   7 2130.39 170.862   2
  -2  -1  -7 1983.07 337.602   0
  -2   1  -7 2304.87 228.722   1
   2  -1   7 2353.10 279.783   4
  -2   1  -8 100134. 1233.59   1
   2  -1   8 98770.0 1446.88   4
  -2  -1  -9 6561.26 508.581   0
  -2   1  -9 6254.89 375.371   1
   2  -1   9 6795.38 423.686   4
  -2  -1 -10 5712.06 544.575   0
   2  -1  10 7149.66 431.933   4
  -2  -1 -11 793.698 408.913   0
   2  -1  12 36432.3 1136.67  11
   2   1  12 34607.4 1156.97   9
   2   1  12 33457.6 1151.11  11
   2  -1  13-87.4134 465.375  11
   2   1  13-159.369 614.952   6
   2   1  13 285.507 434.077  11
   2   1  14 21200.5 963.907  11
   2  -1  14 23889.9 996.750  11
   2  -1  15 55.1185 421.150  11
   2   1  15 82.7467 416.960  11
   2   1  16 364.337 412.068  11
  -2  -1 -16 716.127 392.904   8
  -2   1 -17 172.824 351.432   8
  -2  -1 -17 804.425 366.880   8
  -2  -1 -18 616.267 328.618   8
  -2   1 -18 592.744 301.463   8
  -2   1 -19 261.286 278.930   8
  -2  -1 -19-10.5064 279.096   8
  -2   1 -20 388.372 195.141   8
   2  -2 -20 80.9280 225.451   8
   2  -2 -19 31.3700 281.171   8
   2   2 -19 225.052 319.217   8
   2  -2 -18 688.829 332.593   8
   2   2 -18 888.530 358.037   8
   2  -2 -17 745.237 347.510   8
   2   2 -17 1649.29 400.067   8
  -2   2  16 297.455 385.576   6
   2   2 -16-59.3745 447.282   8
   2  -2 -16-275.439 392.561   8
  -2   2  15 15478.8 836.150   6
   2  -2 -15 15079.0 822.089   8
   2   2 -15 17755.2 826.013   8
  -2   2  14 26512.9 1045.09   6
   2  -2 -14 24907.2 1043.07   8
  -2   2  13 2436.88 437.273   6
   2  -2 -13 3533.35 465.644   8
   2   2 -13 3020.15 511.861   8
  -2   2  12 1326.09 455.171   6
   2   2 -12 1228.80 590.925   8
   2   2 -11 13822.7 797.234   1
   2  -2 -11 12729.8 709.035   1
   2   2 -10 17885.8 846.706   1
   2  -2 -10 17472.3 788.021   1
  -2  -2   9 32557.6 998.846   3
   2   2  -9 31264.4 1028.10   1
   2  -2  -9 30097.2 951.637   1
  -2  -2   8 43551.4 1105.40   3
   2   2  -8 42429.3 1120.76   1
   2  -2  -8 43058.4 1065.78   1
   2  -2  -7 8939.45 497.335   1
  -2  -2   7 8698.08 498.275   3
   2   2  -7 9178.18 555.449   1
   2  -2  -7 9254.27 367.790   0
  -2  -2   6 57520.3 1131.39   3
   2   2  -6 57118.9 1170.20   1
   2  -2  -6 55807.3 1038.64   1
  -2  -2   5 141789. 1541.01   0
   2   2  -5 140679. 1715.98   1
  -2  -2   5 139879. 1648.52   3
   2  -2  -5 138422. 1477.86   1
   2   2  -4 3592.15 345.860   1
   2  -2  -4 3743.79 281.878   1
   2  -2  -4 4008.06 143.400   0
  -2  -2   4 3815.80 316.105   0
   2  -2  -3 13561.8 164.398   0
  -2  -2   3 14700.4 490.088   0
  -2  -2   2 63771.0 920.353   0
  -2  -2   1 130080. 1284.62   0
  -2   2   0 605535. 1342.81   0
  -2   2   0 598738. 1575.38   1
  -2   2  -1 575344. 1378.55   1
  -2  -2  -1 555568. 2644.78   0
  -2   2  -2 458603. 1423.94   1
  -2  -2  -2 457927. 2500.48   0
   2  -2   2 453381. 2611.06   4
  -2  -2  -3 109.303 210.964   0
  -2   2  -3 15.8783 83.8636   1
   2  -2   3 27.5410 206.270   4
  -2  -2  -4 117841. 1412.46   0
   2  -2   4 117120. 1471.14   4
  -2   2  -5 98922.0 981.093   1
   2  -2   5 97205.5 1385.78   4
   2   2   6 19179.2 465.605   2
  -2   2  -6 19234.8 502.610   1
  -2   2  -7 1783.00 227.091   1
  -2  -2  -7 1890.11 354.161   0
   2  -2   7 1920.89 307.150   4
  -2  -2  -8 67754.6 1380.72   0
   2  -2   8 71053.6 1301.97   4
  -2  -2  -9 15798.4 769.973   0
   2  -2   9 16331.7 659.414   4
  -2  -2 -10 14768.0 759.052   0
   2   2  11 1696.20 470.585  11
   2   2  11 995.981 500.238   9
   2   2  12 2746.36 496.664  11
   2   2  12 2468.78 465.836   9
   2  -2  12 2572.51 622.004  11
   2   2  13 9823.11 689.980  11
   2   2  13 10235.5 713.634   9
   2   2  13 11336.3 689.814   6
  -2  -2 -14 11359.6 712.495   8
   2   2  14 11301.9 738.963  11
   2   2  15 355.284 464.348   6
  -2  -2 -15 701.965 428.213   8
   2   2  15 354.476 416.836  11
  -2  -2 -16 347.989 429.890   8
   2   2  16-24.9831 380.996  11
   2   2  16 373.573 452.615   6
   2   2  17 1727.84 411.004   6
  -2  -2 -17 1368.34 388.371   8
  -2   2 -17 1641.87 369.459   8
  -2   2 -18 476.511 320.866   8
  -2  -2 -18 699.955 330.147   8
  -2   2 -19 134.358 248.359   8
  -2  -2 -19 247.124 269.010   8
   2  -3 -19 54.3806 254.451   8
   2  -3 -18 549.535 348.547   8
   2  -3 -17 3587.10 439.100   8
  -2   3  16 4175.18 513.307   6
   2  -3 -16 5332.62 501.288   8
  -2   3  15-70.7862 387.510   6
   2  -3 -15 32.9675 384.654   8
  -2   3  14 10176.2 709.287   6
   2  -3 -14 10402.0 697.036   8
  -2   3  13 861.391 375.543   6
   2  -3 -13 526.898 467.631   8
  -2   3  12 4013.31 462.856   6
   2  -3 -12 4638.45 471.062   8
  -2   3  11 712.576 474.589   6
   2  -3 -11 637.252 513.510   8
   2   3 -10 8642.15 625.433   1
   2   3  -9 6592.28 575.690   1
   2   3  -8 98797.9 1784.75   1
   2   3  -7 11547.1 652.099   1
   2   3  -6 3532.11 388.318   1
   2   3  -5 13341.0 621.920   1
  -2  -3   5 12978.0 577.706   0
  -2  -3   4 121315. 1569.16   0
   2  -3  -3 3799.25 140.631   0
  -2  -3   3 3614.29 329.061   0
  -2  -3   2 1176.17 237.663   0
   2  -3  -2 1395.31 96.3956   0
  -2  -3   1 902.936 258.672   0
  -2  -3   0 96811.2 1289.10   0
  -2  -3  -1 32016.1 774.029   0
  -2  -3  -2 3467.59 332.387   0
  -2   3  -3 6826.87 284.355   1
  -2  -3  -3 6352.18 401.854   0
  -2   3  -4 154346. 1288.70   1
  -2  -3  -4 147588. 1759.52   0
  -2   3  -5 143678. 1316.04   1
  -2  -3  -5 133673. 1766.94   0
  -2  -3  -6 860.245 307.293   0
  -2  -3  -7 14357.8 702.320   0
  -2  -3  -8 6922.54 538.343   0
  -2  -3  -9 25399.3 982.171   0
   2   3  10 22383.2 935.503   9
   2   3  10 24329.5 887.577  11
   2   3  11 39094.9 1257.46   9
   2   3  11 40562.9 1232.19  11
   2   3  12 2974.60 459.577   9
   2   3  12 3203.29 483.699  11
  -2  -3 -13-215.168 570.753   8
   2   3  13-321.593 399.063  11
   2   3  13-240.175 435.534   6
   2   3  13 916.131 364.602   9
   2   3  14 6435.52 603.348   6
  -2  -3 -14 6307.50 552.824   8
   2   3  14 5756.37 566.042  11
   2   3  15 2075.20 411.901  11
  -2  -3 -15 1745.05 472.398   8
   2   3  15 1384.89 437.145   6
   2   3  16 553.600 391.286   6
   2   3  16 319.313 345.435  11
  -2  -3 -16 882.256 430.333   8
  -2   3 -17-61.4472 335.570   8
   2   3  17-163.998 344.060   6
  -2  -3 -17 302.539 397.254   8
   2   3  18-97.3221 323.325   6
  -2   3 -18 1456.35 286.593   8
   2  -4 -18 1575.80 304.626   8
   2  -4 -17 42.3429 339.336   8
   2  -4 -16 2496.75 421.180   8
  -2   4  16 2364.77 401.626   6
   2  -4 -15 7338.46 563.054   8
  -2   4  15 6824.54 576.294   6
  -2   4  14 5974.92 579.093   6
   2  -4 -14 5072.29 566.503   8
   2  -4 -13 46676.1 1334.37   8
  -2   4  13 43562.6 1314.24   6
   2  -4 -12 7519.81 585.615   8
  -2   4  12 7543.29 637.901   6
  -2   4  11 1084.16 456.164   6
   2  -4 -11 1107.80 536.580   8
  -2   4  10 21960.0 908.402   6
   2  -4 -10 23852.7 944.480   5
   2  -4 -10 23419.8 943.128   8
   2  -4  -9 11459.5 757.661   5
  -2   4   9 11882.7 669.371   6
   2   4  -8 4286.44 470.557   1
   2   4  -7 77446.2 1643.20   1
   2   4  -6 21884.3 858.227   1
   2   4  -5 81360.0 1550.09   1
  -2  -4   5 80289.1 1477.10   0
  -2  -4   4 118694. 1733.83   0
  -2  -4   3 728.001 303.031   0
  -2  -4   2 157.939 216.568   0
  -2  -4   1 91.9925 288.523   0
  -2  -4   0 355220. 2834.21   0
  -2  -4  -1 244584. 2319.66   0
  -2  -4  -2 93772.6 1450.92   0
  -2  -4  -3 199462. 2174.08   0
  -2  -4  -4 56719.1 1211.83   0
  -2  -4  -5 2520.26 341.473   0
  -2  -4  -6 17838.5 779.401   0
  -2  -4  -7 51697.4 1311.37   0
  -2  -4  -8 1553.18 476.391   0
   2   4   9 20768.0 931.511   9
  -2  -4  -9 20588.0 969.410  10
   2   4   9 20664.8 847.281  11
   2   4  10 30633.0 1040.83  11
  -2  -4 -10 30704.2 1175.73  10
   2   4  10 29556.7 1118.07   9
   2   4  11 3835.95 517.661   9
   2   4  11 4016.58 498.894  11
   2   4  12 7627.34 653.658   9
   2   4  12 8725.09 670.533  11
   2   4  13 1080.22 440.133  11
   2   4  13 905.892 377.240   9
   2   4  14 16586.7 873.971   6
   2   4  14 17670.5 811.518  11
   2   4  15 5388.46 526.336   6
   2   4  15 5075.48 459.751  11
   2   4  16 551.542 339.381   6
  -2   4 -16 654.235 388.714   8
   2   4  17 82.7364 306.029   6
  -2   5  16 2954.76 361.795   6
  -2   5  15 3577.93 423.881   6
  -2   5  14 120.021 366.810   6
  -2   5  13 7960.47 589.798   6
  -2   5  12 59.5364 399.639   6
   2  -5 -11 648.971 596.664   5
  -2   5  11 206.027 463.584   6
  -2   5  10 3661.82 493.535   6
   2  -5 -10 3842.63 548.747   5
  -2   5   9 31.1121 496.758   6
   2  -5  -9 223.074 596.004   5
  -2   5   8 18968.7 816.261   6
   2  -5  -8 18847.0 904.567   5
   2  -5  -7 20831.2 938.356   5
   2   5  -6 6358.36 570.846   1
  -2  -5   5 351.684 419.241   0
   2   5  -5 112.671 340.652   1
  -2  -5   4 3272.30 380.279   0
  -2  -5   3 10668.9 606.683   0
  -2  -5   2 195.752 259.688   0
  -2  -5   1 9591.95 580.552   0
  -2  -5   0 32652.9 977.352   0
  -2  -5  -1 16765.0 727.244   0
  -2  -5  -2 11250.4 605.370   0
  -2  -5  -3 781.956 324.513   0
  -2  -5  -4 1341.58 355.529   0
  -2  -5  -5-319.790 384.024   0
  -2  -5  -6 5404.57 484.248   7
  -2  -5  -6 5481.10 556.546  10
  -2  -5  -7 20493.0 925.094  10
  -2  -5  -8 5451.24 589.958  10
  -2  -5  -8 5415.83 587.366   5
  -2  -5  -9 6259.85 606.761  10
   2   5   9 5317.95 570.868   9
  -2  -5 -10 865.313 429.778  10
   2   5  10 960.334 469.524   9
   2   5  11 212.161 456.697   9
   2   5  12 6.37980 423.997   9
   2   5  13 6565.06 601.373   6
   2   5  13 6496.46 604.738   9
   2   5  13 7592.40 528.890  11
   2   5  14 234.132 350.636   6
   2   5  15 1599.15 365.051   6
   2   5  16 584.656 288.552   6
   2   5  17 662.386 230.217   6
  -2  -6  16 1292.10 236.284  10
  -2   6  15 504.711 274.219   6
  -2  -6  15 132.492 272.448  10
  -2   6  14 2902.80 336.950   6
  -2  -6  14 3104.25 425.983  10
  -2   6  13 1318.73 366.666   6
  -2   6  12 964.586 405.464   6
  -2   6  11 10177.8 643.619   6
   2  -6 -10-317.843 482.716   5
  -2   6  10 0.00000 503.801   6
   2  -6  -9 3939.75 575.025   5
   2  -6  -8 507.410 468.124   5
  -2  -6   7 11628.3 751.971  10
   2  -6  -7 11242.3 766.528   5
  -2  -6   6 886.483 436.109  10
   2  -6  -6 272.475 499.442   5
  -2  -6   5 8660.05 573.082   7
  -2  -6   5 7941.39 660.906  10
   2  -6  -5 7110.57 617.365   5
  -2  -6   4 6097.48 548.850  10
   2  -6  -4 6893.96 602.735   5
  -2  -6   4 7999.00 532.518   7
  -2  -6   3 6112.42 467.602   7
  -2  -6   3 7066.12 555.871  10
   2  -6  -3 6834.00 614.682   5
  -2  -6   2 19504.3 807.055   7
  -2  -6   2 19990.4 875.586  10
  -2  -6   1 9200.81 613.264   7
  -2  -6   1 9557.63 631.969  10
   2  -6  -1 10424.1 708.609   5
  -2  -6   0 3841.64 452.882   7
   2  -6   0 5229.72 635.232   5
  -2  -6   0 4234.76 473.713  10
  -2  -6  -1 1078.14 440.672   7
  -2  -6  -1 464.128 427.227  10
  -2  -6  -2 24196.0 949.378  10
  -2  -6  -2 22884.7 910.101   7
  -2  -6  -3 295.500 424.936   7
  -2  -6  -3-94.3112 482.657  10
  -2  -6  -4 38047.3 1191.87   7
  -2  -6  -4 40469.0 1273.41  10
  -2  -6  -5 5664.15 522.650   7
  -2  -6  -5 6916.57 627.653  10
  -2  -6  -6 7699.48 684.938  10
  -2  -6  -7 9476.85 682.113   5
  -2  -6  -7 9771.06 730.355  10
  -2  -6  -8 1990.96 488.825  10
   2   6   8 1547.04 500.359   9
  -2  -6  -8 1949.91 573.840   5
  -2  -6  -9 2622.17 496.013  10
   2   6   9 2998.14 486.059   9
  -2  -6  -9 3623.41 531.149   5
   2   6  10 19492.4 893.125   9
   2   6  11-573.256 424.887   9
   2   6  12 312.590 360.009   9
   2   6  13-160.418 330.451   6
   2   6  14 420.253 280.752   6
   2   6  15 1910.84 320.044   6
   2   6  16 817.402 207.589   6
  -2  -7  15 1534.14 206.778  10
  -2  -7  14-189.347 246.870  10
  -2  -7  13 5578.15 465.917  10
  -2  -7  12-55.7756 303.144  10
  -2  -7  11 10112.3 636.399  10
  -2  -7  10 147.815 364.021  10
   2  -7 -10-28.8095 418.381   5
  -2  -7   9 4644.86 573.148  10
   2  -7  -9 4407.95 588.823   5
   2  -7  -8 49.9016 477.341   5
  -2  -7   8-27.1828 437.280  10
  -2  -7   7 2231.41 443.741  10
   2  -7  -7 1844.19 529.551   5
  -2  -7   6 4657.09 525.657  10
   2  -7  -6 4573.24 593.329   5
  -2  -7   5 4456.71 524.438  10
  -2  -7   5 4553.61 447.953   7
   2  -7  -5 3815.49 585.696   5
  -2  -7   4 1677.04 482.888  10
   2  -7  -4 1748.98 449.027   5
  -2  -7   4 1708.80 448.048   7
  -2  -7   3 6562.60 595.971  10
  -2  -7   3 6166.82 526.488   7
   2  -7  -3 6912.61 662.266   5
  -2  -7   2 322.302 357.020   7
  -2  -7   2 46.9245 404.075  10
   2  -7  -2 15.0890 525.607   5
  -2  -7   1-357.390 460.176  10
  -2  -7   1 79.3399 428.546   7
   2  -7  -1 151.510 512.237   5
   2  -7   0 3917.56 564.368   5
  -2  -7   0 3788.19 491.880  10
  -2  -7   0 3127.55 446.494   7
  -2  -7  -1-212.564 318.508   7
  -2  -7  -1-464.503 456.285  10
   2  -7   1 287.199 524.156   5
  -2  -7  -2 361.316 349.625   7
  -2  -7  -2-249.524 444.996  10
  -2  -7  -3 1823.26 483.770  10
  -2  -7  -4 7892.43 662.868  10
  -2  -7  -5 1819.11 470.561  10
  -2  -7  -5 1749.89 424.159   5
   2   7   6 7668.15 525.024   9
  -2  -7  -6 5661.45 592.379  10
  -2  -7  -6 5852.96 619.292   5
  -2  -7  -7 827.421 442.366  10
   2   7   7 245.466 475.729   9
  -2  -7  -7 469.855 467.676   5
  -2  -7  -8 2197.90 476.982  10
   2   7   8 2801.51 472.878   9
  -2  -7  -8 2269.12 495.684   5
  -2  -7  -9 10215.3 673.828  10
  -2  -7  -9 10443.5 682.737   5
   2   7   9 9239.15 598.585   9
   2   7  10-80.2474 405.054   9
  -2  -7 -10 471.014 481.939   5
   2   7  11 873.542 363.494   9
   2   7  12 349.135 291.288   6
   2   7  13-36.3766 267.498   6
   2   7  14 354.610 231.625   6
  -2  -8  12 370.746 258.503  10
  -2  -8  11 6688.75 442.677  10
  -2  -8  10 2745.13 374.579  10
  -2  -8   9 3738.68 428.083  10
   2  -8  -8 825.379 379.191   5
  -2  -8   8 830.487 398.707  10
   2  -8  -7 8359.03 711.618   5
  -2  -8   7 9856.37 689.091  10
   2  -8  -6 108.512 396.939   5
  -2  -8   6 166.979 376.735  10
   2  -8  -5 3998.67 543.472   5
  -2  -8   5 3884.63 490.271   5
  -2  -8   5 3399.29 469.534  10
  -2  -8   4 5525.47 557.174  10
   2  -8  -4 7011.58 673.810   5
   2  -8  -3 577.882 471.797   5
  -2  -8   3 1152.18 402.155  10
  -2  -8   2 1242.47 419.750  10
   2  -8  -2 1600.50 462.860   5
  -2  -8   1 2085.89 443.358  10
   2  -8  -1 3323.20 521.009   5
  -2  -8   0 61.1355 401.370  10
   2  -8   0 9.55933 469.493   5
  -2  -8  -1 7494.98 625.339   5
  -2  -8  -1 9249.63 668.551  10
   2  -8   1 8416.29 612.783   5
  -2  -8  -2 1503.38 432.561  10
  -2  -8  -2 1574.75 426.248   5
  -2  -8  -3 27153.2 1088.29   5
  -2  -8  -3 28459.9 1069.27  10
  -2  -8  -4 1583.87 449.990  10
  -2  -8  -4 1677.70 454.074   5
  -2  -8  -5 428.536 444.507  10
  -2  -8  -5 240.868 401.048   5
  -2  -8  -6 1002.74 427.341   5
  -2  -8  -6 913.885 428.343  10
  -2  -8  -7 7238.28 563.065  10
  -2  -8  -7 7187.68 605.654   5
  -2  -8  -8-52.2964 377.194   5
  -2  -8  -9-175.394 391.860   5
  -2  -8 -10-478.394 404.401   5
   2   8  10 128.547 278.897   6
   2   8  11 3635.47 309.576   6
   2   8  12 30.3644 228.129   6
  -2  -9   9 241.966 261.402  10
  -2  -9   8 1604.61 292.133  10
  -2  -9   7 331.279 322.513  10
  -2  -9   6 3538.68 371.741  10
   2  -9  -6 3301.94 413.274   5
  -2  -9   5 84.8098 351.932  10
   2  -9  -5 409.215 335.637   5
  -2  -9   4 4779.23 445.209  10
   2  -9  -4 4825.37 527.613   5
  -2  -9   3 1566.07 378.267  10
   2  -9  -3 1273.37 384.745   5
  -2  -9   3 967.336 408.078   5
  -2  -9   2 1847.05 377.368  10
   2  -9  -2 2168.00 403.828   5
  -2  -9   2 1855.36 397.567   5
  -2  -9   1-36.6286 390.174  10
   2  -9  -1 397.012 407.914   5
  -2  -9   1-36.8739 362.973   5
  -2  -9   0 1333.27 388.303  10
   2  -9   0 1502.92 412.474   5
  -2  -9   0 1172.31 361.588   5
  -2  -9  -1-88.7841 386.831  10
  -2  -9  -1 268.356 361.712   5
  -2  -9  -2 706.625 408.080  10
  -2  -9  -2 203.686 359.924   5
  -2  -9  -3 3178.63 399.152  10
  -2  -9  -3 2771.94 433.793   5
  -2  -9  -4 4449.27 464.886   5
  -2  -9  -4 4939.18 437.992  10
  -2  -9  -5 6114.61 507.535   5
  -2  -9  -5 4251.89 388.417  10
  -2  -9  -6 7396.29 516.178   5
  -2  -9  -7 1099.24 312.672   5
  -2  -9  -8 1588.35 301.243   5
  -2 -10   0 175.763 304.873   5
  -2 -10  -1 586.470 303.268   5
  -2 -10  -2 1567.20 299.741   5
  -2 -10  -3 465.688 272.719   5
   3   0 -20 125.227 219.093   8
   3   0 -19-171.848 268.633   8
   3   0 -18 162.513 307.121   8
   3   0 -17 1496.39 407.200   8
   3   0 -16 437.616 381.423   8
   3   0 -15 6170.46 564.956   8
   3   0 -14 727.850 434.927   8
   3   0 -13 1576.32 506.713   8
   3   0 -12 237.857 407.940   8
   3   0 -11 10308.9 659.308   1
  -3   0  11 10059.4 693.926   3
  -3   0  10 242.815 373.698   3
   3   0 -10 14.9727 398.465   1
   3   0  -9 126063. 1974.70   1
   3   0  -8 239.738 312.211   1
   3   0  -7 25410.9 820.385   1
   3   0  -6 36.7273 239.927   1
   3   0  -5 136194. 1579.60   1
   3   0  -4 52.6167 58.8822   4
   3   0  -4 170.583 199.965   1
   3   0  -3 64283.9 904.361   1
   3   0  -3 64392.8 677.167   4
  -3   0   3 62421.4 643.908   0
  -3   0   2 338.456 112.372   0
   3   0  -2 74.3802 148.792   1
  -3   0   1 312315. 1396.79   0
   3   0  -1 314051. 1505.27   1
  -3   0   0 2688.46 179.144   0
   3   0   0 6.38735 80.7152   1
  -3   0  -1 520893. 2072.62   0
   3   0   1 528051. 1320.76   1
  -3   0  -2 3.05968 144.957   0
   3   0   2-29.2461 76.8440   1
   3   0   3 264062. 2020.53   2
  -3   0  -3 256364. 1747.49   0
  -3   0  -4 66.6239 193.300   0
   3   0   4 76.9678 188.910   2
   3   0   5 31359.3 722.631   2
  -3   0  -5 32346.9 763.111   0
   3   0   6 31.4873 158.559   2
  -3   0  -6-246.312 234.798   0
  -3   0  -7 67918.2 1259.21   0
   3   0   7 74499.6 1117.13   2
  -3   0  -8-64.6277 293.063   0
  -3   0  -9 61484.3 1348.02   0
  -3   0 -10-239.854 459.685   0
   3   0  10 337.736 408.150   4
   3   0  11-1060.01 511.791   9
   3   0  11-100.198 512.947  11
   3   0  12-220.906 507.872  11
   3   0  13 379.165 491.807  11
   3   0  14 1016.72 460.069  11
   3   0  15 392.306 423.170  11
   3   0  16 172.993 373.876  11
  -3   0 -17 4206.12 475.772   8
  -3   0 -18-32.3076 313.044   8
  -3   0 -19 84.6513 227.802   8
   3  -1 -20 607.512 223.763   8
   3  -1 -19 942.459 292.162   8
   3   1 -19 1021.87 298.625   8
   3  -1 -18 800.065 310.800   8
   3   1 -18 641.130 331.237   8
   3  -1 -17 5029.77 511.679   8
   3   1 -17 4971.64 516.582   8
   3  -1 -16 256.182 364.276   8
   3   1 -16 291.829 399.212   8
   3  -1 -15 10367.4 725.028   8
   3   1 -15 11298.0 716.056   8
   3  -1 -14 842.348 448.010   8
   3   1 -14 1178.83 495.363   8
  -3   1  13 16301.6 870.694   6
   3  -1 -13 16450.6 828.773   8
   3   1 -13 16852.1 820.216   8
  -3   1  12 10671.5 668.839   6
   3  -1 -12 9425.43 633.654   8
   3   1 -12 11079.0 696.731   8
   3  -1 -11 853.160 385.837   8
  -3   1  11 1171.98 462.741   6
   3   1 -10 1306.93 366.567   1
  -3  -1  10 1978.75 351.778   3
   3  -1 -10 1575.80 403.467   1
  -3  -1   9 2182.20 348.109   3
   3  -1  -9 2610.91 365.359   1
   3   1  -9 2009.37 376.185   1
   3   1  -8 81699.3 1540.84   1
   3  -1  -8 82193.3 1456.20   1
  -3  -1   8 81667.3 1564.21   3
  -3  -1   7 17830.7 745.198   3
   3   1  -7 18287.2 717.031   1
   3  -1  -7 17178.3 666.840   1
   3   1  -6 12839.3 590.108   1
   3  -1  -6 13828.0 556.403   1
  -3  -1   6 12956.0 637.058   3
   3  -1  -6 14504.6 426.629   2
   3  -1  -5 56596.9 864.696   2
   3   1  -5 56588.7 1077.94   1
   3  -1  -5 58082.9 990.873   1
  -3  -1   5 55530.7 1132.34   3
   3  -1  -4 3725.34 273.726   2
  -3  -1   4 3752.80 355.684   3
   3   1  -4 3990.17 346.210   1
   3  -1  -4 3909.79 280.960   1
  -3  -1   4 3752.58 270.901   0
   3  -1  -3 42338.6 796.779   2
  -3  -1   3 42796.0 714.045   0
   3  -1  -3 43953.4 671.455   1
   3   1  -3 42720.8 815.219   1
  -3  -1   2 130232. 1178.42   0
   3   1  -2 131182. 1293.84   1
   3  -1  -2 135127. 947.215   1
   3  -1  -2 134661. 1178.44   4
  -3  -1   2 131710. 1325.87   3
  -3  -1   1 61352.8 816.912   0
   3  -1  -1 62156.6 444.101   1
   3  -1  -1 61797.5 868.107   4
   3  -1   0 123670. 1367.54   2
  -3   1   0 132602. 633.069   0
  -3  -1   0 131367. 1194.79   0
   3  -1   0 123890. 1297.61   4
  -3   1  -1 162241. 933.791   0
  -3  -1  -1 161578. 1367.74   0
  -3   1  -2 45607.2 615.989   0
   3  -1   2 47717.4 877.454   2
  -3  -1  -2 47755.9 801.993   0
  -3   1  -3 127748. 1172.02   0
   3  -1   3 126389. 1442.57   2
  -3  -1  -3 125831. 1349.32   0
  -3  -1  -4 4354.37 334.607   0
   3  -1   4 4675.89 340.745   2
   3  -1   4 4039.05 356.682   4
   3   1   5 1936.39 255.239   2
   3  -1   5 1921.57 268.861   2
  -3  -1  -5 1365.68 264.744   0
   3  -1   5 1703.47 264.009   4
  -3  -1  -6 213241. 2142.61   0
   3  -1   6 213716. 2245.58   4
  -3  -1  -7 73745.0 1357.18   0
   3  -1   7 74756.7 1377.40   4
  -3  -1  -8 50785.6 1185.55   0
   3  -1   8 54116.6 1217.94   4
  -3  -1  -9 4065.07 411.991   0
   3  -1   9 4642.12 429.317   4
  -3   1 -10 4056.14 482.850   0
  -3  -1 -10 3882.36 513.287   0
   3  -1  10 3295.01 379.642   4
   3  -1  11-156.397 487.731  11
   3   1  11-569.376 517.168   9
   3   1  11-78.4776 442.206  11
   3   1  12 775.429 457.024  11
   3   1  12 693.015 451.282   9
   3  -1  12 1191.26 452.105  11
   3  -1  13 17472.6 842.085  11
   3   1  13 17162.6 875.962  11
   3  -1  14 2269.37 427.027  11
   3   1  14 3026.71 496.801  11
   3  -1  15 2984.74 465.472  11
   3   1  15 3420.48 519.784  11
   3   1  16-144.363 349.364  11
  -3  -1 -16-404.069 391.137   8
  -3  -1 -17 1460.46 361.272   8
  -3  -1 -18 170.383 288.792   8
  -3   1 -18-335.298 295.621   8
  -3  -1 -19 334.926 238.177   8
  -3   1 -19 321.341 215.507   8
   3  -2 -19 1461.51 278.908   8
   3  -2 -18-23.6174 313.439   8
   3   2 -18-54.5499 338.457   8
   3  -2 -17 8841.75 623.879   8
   3   2 -17 7945.48 488.784   8
   3  -2 -16 400.158 348.661   8
   3   2 -16 0.00000 452.131   8
   3  -2 -15 102.771 415.274   8
   3   2 -15 229.687 462.461   8
  -3   2  14 26240.1 1041.77   6
   3  -2 -14 27674.4 1092.21   8
   3  -2 -13 2967.85 469.514   8
   3   2 -13 3005.28 602.926   8
  -3   2  13 2023.72 474.577   6
  -3   2  12 26130.3 1003.31   6
   3  -2 -12 26337.0 1017.87   8
  -3   2  11 445.818 477.763   6
   3  -2 -11 967.912 493.738   8
  -3  -2  10 33333.8 1094.06   3
   3   2 -10 32723.1 1126.48   1
   3  -2 -10 35372.0 1077.59   1
  -3  -2   9 23744.9 928.321   3
   3   2  -9 23731.6 932.099   1
   3  -2  -9 22755.4 838.003   1
   3   2  -8 5797.62 495.034   1
   3  -2  -8 4707.22 403.955   1
  -3  -2   8 5011.12 472.809   3
   3   2  -7 60596.7 1340.02   1
  -3  -2   7 62272.4 1330.80   3
   3  -2  -7 62306.7 1189.35   1
   3   2  -6 53947.6 1198.32   1
   3  -2  -6 55559.0 1034.27   1
  -3  -2   6 51767.1 1158.59   3
  -3  -2   5 86079.2 1258.07   0
  -3  -2   5 84656.2 1392.45   3
   3   2  -5 88346.9 1446.35   1
   3  -2  -5 89879.9 1184.87   1
   3  -2  -4 41753.6 756.316   2
   3   2  -4 39155.9 927.757   1
  -3  -2   4 39588.4 838.296   0
   3  -2  -4 40153.9 733.122   1
   3  -2  -3 199404. 1692.82   2
  -3  -2   3 192505. 1757.16   0
   3  -2  -2 52000.7 907.627   2
  -3  -2   2 51357.3 897.715   0
   3  -2  -1 186405. 1732.92   2
  -3  -2   1 189376. 1693.94   0
   3  -2   0 41652.2 850.271   2
   3  -2   0 41870.6 856.927   4
   3  -2   1 115103. 1420.05   2
  -3   2  -1 115623. 701.371   0
  -3  -2  -1 112593. 1321.57   0
   3  -2   1 112651. 1440.41   4
   3  -2   2 13483.1 530.431   2
   3  -2   2 13709.2 558.178   4
  -3  -2  -2 13431.6 507.868   0
  -3  -2  -3 55280.4 1018.23   0
   3  -2   3 53330.3 1088.92   4
  -3  -2  -4 25094.9 740.797   0
   3  -2   4 23910.7 765.620   4
   3  -2   5 78870.3 1398.01   4
  -3  -2  -5 75908.7 1300.58   0
  -3  -2  -6 2133.65 323.152   0
   3   2   6 2461.65 261.136   2
   3  -2   6 2708.09 366.911   4
  -3  -2  -7 10665.6 574.045   0
   3  -2   7 9099.28 553.542   4
  -3  -2  -8 91143.4 1642.37   0
   3  -2   8 93019.5 1658.26   4
  -3  -2  -9 1367.42 427.371   0
   3  -2   9 1603.85 367.946   4
   3   2  10 20858.9 923.132   9
   3   2  10 20675.8 889.985  11
   3   2  11 2021.01 434.548  11
   3   2  11 1594.92 406.500   9
   3   2  12 3622.24 492.970   9
   3   2  12 2933.69 454.054  11
   3   2  13 26.1715 402.509  11
   3   2  13 85.0445 518.742   6
   3   2  13 474.331 456.675   9
   3  -2  13 1265.51 590.671  11
   3   2  14 1906.15 499.446   6
   3  -2  14 2450.51 561.973  11
   3   2  14 1810.75 446.514  11
  -3  -2 -15 901.397 425.388   8
   3   2  15 1049.72 404.420  11
  -3  -2 -16 8982.57 593.331   8
   3   2  16 8469.96 632.273  11
  -3  -2 -17 330.283 341.194   8
  -3  -2 -18 1351.36 300.830   8
  -3   2 -18 1090.18 261.161   8
  -3   2 -19 143.588 205.838   8
   3  -3 -19 1434.64 229.452   8
   3  -3 -18 1899.41 311.935   8
   3  -3 -17 4016.06 457.533   8
   3  -3 -16 1045.07 356.738   8
  -3   3  15-214.327 380.449   6
   3  -3 -15-1.91327 412.794   8
  -3   3  14 1003.38 378.123   6
   3  -3 -14 1316.73 431.843   8
  -3   3  13-519.271 386.291   6
   3  -3 -13 567.290 378.258   8
  -3   3  12 1807.41 456.859   6
   3  -3 -12 1464.51 443.890   8
  -3   3  11 67910.9 1542.48   6
   3  -3 -11 67506.4 1555.44   8
  -3   3  10-548.914 469.299   6
   3  -3 -10 343.236 416.198   8
   3   3  -9 39440.0 1247.06   1
   3   3  -8 33743.3 1114.64   1
   3   3  -7 194.264 360.745   1
  -3  -3   6 599.730 248.198   0
   3   3  -6 919.346 326.650   1
   3   3  -5 35661.2 1016.58   1
  -3  -3   5 38525.4 968.147   0
  -3  -3   4 69.3583 221.219   0
   3   3  -4 1.32188 260.237   1
  -3  -3   3 3679.90 365.263   0
  -3  -3   2 4247.58 355.200   0
  -3  -3   1 196825. 1988.27   0
  -3  -3   0 84841.5 1301.24   0
  -3  -3  -1 5985.62 407.774   0
  -3  -3  -2 75082.6 1260.64   0
  -3  -3  -3 8910.60 495.799   0
  -3  -3  -4 9637.67 525.429   0
  -3  -3  -5 433.585 297.239   0
  -3  -3  -6 7824.65 514.534   0
  -3  -3  -7 764.155 324.018   0
  -3  -3  -8 1035.25 390.845   0
   3   3   9 405.149 478.517  11
  -3  -3  -9 610.305 506.013  10
   3   3  10 267.692 464.500  11
   3   3  10 518.837 482.348   9
   3   3  11 582.240 439.221  11
   3   3  11 964.828 467.720   9
   3   3  12-74.4328 397.107  11
   3   3  12 462.604 386.412   9
   3   3  13 15476.5 822.028   6
   3   3  13 14150.6 860.847   9
   3   3  13 13304.3 796.246  11
   3   3  14 346.493 360.683  11
   3   3  14 310.156 459.699   6
   3   3  14 407.812 403.727   9
   3   3  15 1281.77 416.577   6
   3   3  15 167.608 379.282  11
   3   3  16 361.067 387.995   6
   3   3  16 487.174 304.590  11
  -3   3 -17 459.274 317.767   8
  -3   3 -18-100.927 250.802   8
  -3  -4  18-164.862 223.917  10
   3  -4 -18 129.061 267.887   8
   3  -4 -17 588.492 313.072   8
   3  -4 -16 12526.8 624.423   8
  -3   4  15 460.333 344.659   6
   3  -4 -15 136.388 394.485   8
  -3   4  14 1807.51 389.032   6
   3  -4 -14 1520.87 450.225   8
  -3   4  13 10715.0 688.817   6
   3  -4 -13 10886.1 706.952   8
  -3   4  12 1216.48 425.216   6
   3  -4 -12 710.864 425.763   8
  -3   4  11 9671.66 678.936   6
   3  -4 -11 9386.11 649.460   8
  -3   4  10 8944.85 646.410   6
   3  -4 -10 8994.48 604.024   8
  -3   4   9 1497.71 518.681   6
   3  -4  -9 1988.14 563.948   5
   3  -4  -9 2122.27 476.351   8
   3  -4  -8 552.798 593.622   5
   3   4  -7 10945.1 732.635   1
  -3  -4   6 6397.25 499.103   0
   3   4  -6 5665.50 507.533   1
  -3  -4   5 13434.3 692.686   0
   3   4  -5 13431.9 682.027   1
  -3  -4   4 18857.8 766.064   0
  -3  -4   3 40821.3 1049.21   0
  -3  -4   2-181.915 232.867   0
  -3  -4   1 255621. 2519.33   0
  -3  -4   0 230368. 2429.00   0
  -3  -4  -1 174032. 2104.00   0
  -3  -4  -2 40602.2 1029.23   0
  -3  -4  -3 21719.1 806.780   0
  -3  -4  -4 12784.9 640.281   0
  -3  -4  -5 15898.6 732.865   0
  -3  -4  -6-336.818 396.255   0
  -3  -4  -7 509.816 488.588  10
  -3  -4  -8 4793.51 503.253  10
   3   4   8 4964.64 577.028  11
  -3  -4  -9 7177.60 637.920  10
   3   4   9 7648.79 620.369  11
  -3  -4 -10 6899.36 694.087  10
   3   4  10 7533.28 653.702   9
   3   4  10 8309.44 613.965  11
   3   4  11 5315.70 559.112  11
   3   4  11 4349.08 544.701   9
   3   4  12-370.176 455.215  11
   3   4  12-211.750 421.306   9
   3   4  13 1925.69 407.050  11
   3   4  13 1464.89 415.876   9
   3   4  14 578.531 381.090   6
   3   4  14 787.821 377.146   9
   3   4  14-5.26254 398.996  11
   3   4  15 5429.63 497.074   6
   3   4  15 5353.50 449.193  11
   3   4  16 3891.12 371.347   6
  -3   4 -16 3737.38 343.591   8
   3   4  17-8.91049 294.468   6
  -3  -5  17 871.356 211.406  10
  -3  -5  16 473.274 250.661  10
   3  -5 -16-123.844 368.387   8
   3  -5 -15 1914.63 397.334   8
  -3   5  14 2939.47 412.819   6
   3  -5 -14 2817.22 432.856   8
  -3   5  13 26.1444 404.044   6
   3  -5 -13 216.989 474.997   8
  -3   5  12 34706.7 1127.83   6
   3  -5 -12 37450.6 1154.11   8
  -3   5  11 388.660 467.762   6
   3  -5 -11 1059.90 503.282   8
  -3   5  10 16499.8 811.022   6
   3  -5 -10 17838.4 825.631   8
   3  -5  -9 1156.06 552.330   5
   3  -5  -9 2247.81 626.915   8
   3  -5  -8 1506.33 505.360   5
   3  -5  -7 1866.03 568.383   5
  -3  -5   6 19691.0 877.818  10
   3  -5  -6 18877.6 921.257   5
  -3  -5   5 2652.10 406.500  10
   3  -5  -5 3926.69 486.140   5
  -3  -5   4 20383.9 859.540   0
  -3  -5   3 3280.54 390.158   0
  -3  -5   2 8382.94 566.658   0
  -3  -5   1 4496.41 453.391   0
  -3  -5   0 747.955 306.891   0
  -3  -5  -1 3246.96 420.795   0
  -3  -5  -2 16113.5 753.870   0
  -3  -5  -3-23.8456 467.798   0
  -3  -5  -4-34.1954 482.574   7
  -3  -5  -4-373.749 480.221  10
  -3  -5  -5 4839.06 439.360   7
  -3  -5  -5 4557.39 493.256  10
  -3  -5  -6 337.110 472.807   7
  -3  -5  -6 1083.82 483.084  10
  -3  -5  -7 11796.5 642.949   7
  -3  -5  -7 10362.7 725.238  10
  -3  -5  -8 4460.92 631.276  10
  -3  -5  -9 6404.20 658.815  10
   3   5   9 6811.15 623.264   9
  -3  -5 -10 1148.23 452.831  10
   3   5  10 825.552 381.461   9
   3   5  10 1094.80 532.577  11
   3   5  11 3895.50 515.106  11
   3   5  11 3209.17 472.617   9
   3   5  12 1398.42 440.314   9
   3   5  12 2532.38 471.948  11
   3   5  13 621.548 370.783   6
   3   5  13 629.758 337.651   9
   3   5  13 985.162 434.670  11
   3   5  14 136.962 347.201   6
   3   5  14-218.730 376.180  11
   3   5  15 661.492 294.367   6
   3   5  16 544.030 252.850   6
  -3  -6  16 103.825 205.501  10
  -3  -6  15-40.0737 236.081  10
  -3  -6  14 539.951 286.010  10
  -3   6  13 3892.19 378.198   6
  -3  -6  13 3737.12 479.263  10
  -3   6  12 2017.69 428.312   6
  -3  -6  12 1731.47 414.194  10
  -3  -6  11 2658.83 465.588  10
  -3  -6  10 8355.24 678.040  10
  -3  -6   9 16030.9 906.886  10
   3  -6  -9 15005.6 892.196   5
  -3  -6   8 16307.5 889.702  10
   3  -6  -8 15325.1 913.576   5
  -3  -6   7 5845.66 571.586  10
   3  -6  -7 4939.50 600.404   5
  -3  -6   6 6485.51 522.973   7
  -3  -6   6 5767.46 567.236  10
   3  -6  -6 5469.68 634.473   5
  -3  -6   5-187.822 432.799   7
  -3  -6   5 298.667 464.606  10
   3  -6  -5 155.049 487.240   5
  -3  -6   4 2092.12 460.367   7
  -3  -6   4 1483.00 444.927  10
   3  -6  -4 1900.15 533.967   5
  -3  -6   3 409.648 464.875  10
   3  -6  -3-109.333 550.063   5
  -3  -6   3 48.3083 464.074   7
  -3  -6   2 1051.98 350.540   7
  -3  -6   2 1093.98 425.713  10
   3  -6  -2 1329.28 475.342   5
  -3  -6   1 719.799 377.775   7
  -3  -6   1 692.173 411.515  10
   3  -6  -1 803.809 491.664   5
  -3  -6   0 9542.29 636.981   7
   3  -6   0 8160.66 671.018   5
  -3  -6  -1 150692. 2404.11  10
  -3  -6  -1 153748. 2361.75   7
  -3  -6  -2 28915.0 1068.63   7
  -3  -6  -2 29932.0 1125.54  10
  -3  -6  -3 37098.0 1184.05   7
  -3  -6  -3 35655.0 1222.13  10
  -3  -6  -4 1134.31 438.671   7
  -3  -6  -4 1249.33 475.622  10
  -3  -6  -5 593.419 471.169  10
  -3  -6  -5 471.294 383.921   7
  -3  -6  -6 10441.0 750.230  10
  -3  -6  -7 558.845 409.835  10
  -3  -6  -8 11444.4 694.793   5
   3   6   8 10469.4 699.697   9
  -3  -6  -9 380.359 424.195  10
   3   6   9 192.480 392.745   9
   3   6  10 878.122 373.813   9
   3   6  11 172.912 350.593   9
   3   6  12 1573.99 368.592   9
   3   6  13 1808.94 351.408   6
   3   6  14 909.951 261.331   6
   3   6  15 2067.08 251.992   6
  -3  -7  14 2427.04 264.394  10
  -3  -7  13 229.309 269.034  10
  -3  -7  12 251.426 286.131  10
  -3  -7  11-152.188 323.870  10
  -3  -7  10 1585.68 385.493  10
  -3  -7   9-408.184 360.044  10
   3  -7  -8 4966.89 573.103   5
  -3  -7   8 3914.21 521.738  10
  -3  -7   7 11767.7 769.191  10
   3  -7  -7 10405.1 809.588   5
  -3  -7   6 2297.68 413.487   7
  -3  -7   6 2159.73 503.368  10
   3  -7  -6 2650.53 510.906   5
  -3  -7   5 416.434 433.729   7
  -3  -7   5 738.304 408.521  10
   3  -7  -5 417.710 503.344   5
  -3  -7   4 527.468 440.640   7
  -3  -7   4 491.490 395.832  10
   3  -7  -4 537.112 441.767   5
  -3  -7   3 5727.73 500.786   7
  -3  -7   3 6130.96 556.359  10
   3  -7  -3 6199.15 638.480   5
  -3  -7   2 37.7010 412.561   7
  -3  -7   2-147.418 415.248  10
   3  -7  -2 342.705 534.137   5
  -3  -7   1 706.289 351.464   7
  -3  -7   1 1331.42 420.432  10
   3  -7  -1 1192.70 531.563   5
  -3  -7   0 10524.0 716.962   7
  -3  -7   0 9777.18 730.622  10
   3  -7   0 11915.7 759.119   5
  -3  -7  -1 10746.2 703.569   7
  -3  -7  -1 9761.33 734.612  10
  -3  -7  -2 1883.62 398.347   7
  -3  -7  -2 1528.07 409.975  10
  -3  -7  -3 9867.31 708.101   7
  -3  -7  -3 10370.2 739.551  10
  -3  -7  -4 6142.81 578.590  10
  -3  -7  -5 2498.39 454.930  10
  -3  -7  -6 49409.2 1458.08  10
  -3  -7  -6 48856.0 1379.51   5
  -3  -7  -7 18296.6 916.853  10
  -3  -7  -7 19651.1 913.823   5
   3   7   7 18148.2 844.729   9
  -3  -7  -8 1459.70 448.877  10
   3   7   8 1452.38 419.575   9
  -3  -7  -8 725.858 485.814   5
  -3  -7  -9 1115.28 390.811  10
   3   7   9 1193.96 385.678   9
  -3  -7  -9 1071.09 467.838   5
   3   7  10-210.483 335.330   9
   3   7  11 1276.18 337.112   9
   3   7  12 7.14406 258.517   6
   3   7  13 138.555 243.280   6
  -3  -8  12 1607.97 221.851  10
  -3  -8  11 290.527 265.441  10
  -3  -8  10 6211.98 458.313  10
  -3  -8   9 365.040 301.806  10
  -3  -8   8 957.974 328.893  10
  -3  -8   7 903.011 381.772  10
   3  -8  -6 2370.22 489.920   5
  -3  -8   6 2154.31 446.679  10
  -3  -8   5 2306.89 455.973  10
   3  -8  -5 2665.13 544.951   5
  -3  -8   4-50.7650 388.853  10
   3  -8  -4 61.7397 426.795   5
  -3  -8   3 1894.48 452.936  10
   3  -8  -3 1357.97 472.982   5
  -3  -8   2 2065.53 478.972  10
   3  -8  -2 2595.81 475.018   5
  -3  -8   1 2607.31 478.755  10
   3  -8  -1 2216.74 463.974   5
  -3  -8   0 1424.53 417.668  10
   3  -8   0 904.037 479.131   5
  -3  -8  -1 8789.47 689.690  10
  -3  -8  -2 5250.89 578.768  10
  -3  -8  -3 233.149 365.816  10
  -3  -8  -3 168.143 424.412   5
  -3  -8  -4-83.8337 403.008  10
  -3  -8  -4-72.8779 419.973   5
  -3  -8  -5 5579.77 544.488  10
  -3  -8  -5 5459.00 564.018   5
  -3  -8  -6 1276.63 375.609  10
  -3  -8  -6 1680.95 422.846   5
  -3  -8  -7 1391.22 361.949  10
  -3  -8  -7 1845.17 379.961   5
  -3  -8  -8 3077.87 399.485   5
  -3  -8  -9 2669.50 395.131   5
   3   8  10 333.325 257.470   6
   3   8  11 102.600 211.078   6
  -3  -9   8 111.726 249.984  10
  -3  -9   7 3107.46 348.682  10
  -3  -9   6-13.4871 285.924  10
  -3  -9   5 6874.07 493.548  10
  -3  -9   4 1930.66 362.336  10
  -3  -9   4 1667.33 386.995   5
  -3  -9   3 545.967 322.026  10
  -3  -9   3 1035.07 359.884   5
  -3  -9   2 715.426 341.684  10
  -3  -9   2 630.337 352.505   5
  -3  -9   1 1818.62 350.902  10
  -3  -9   1 1018.76 361.332   5
  -3  -9   0 2289.57 410.002  10
  -3  -9   0 2282.23 392.701   5
  -3  -9  -1 807.151 347.123  10
  -3  -9  -1 775.802 358.603   5
  -3  -9  -2 966.244 333.949  10
  -3  -9  -2 1284.52 369.565   5
  -3  -9  -3 1034.92 327.356  10
  -3  -9  -3 807.141 350.285   5
  -3  -9  -4-293.040 320.984  10
  -3  -9  -4 181.778 351.936   5
  -3  -9  -5 3535.61 357.544  10
  -3  -9  -5 3971.46 389.225   5
  -3  -9  -6 908.544 316.900   5
  -3  -9  -7 15.4409 300.310   5
   4   0 -19-330.005 265.662   8
   4   0 -18 3306.88 384.492   8
   4   0 -17 98.9230 346.318   8
   4   0 -16 674.478 413.309   8
   4   0 -15 543.765 406.633   8
   4   0 -14 2027.14 469.161   8
   4   0 -13-56.3039 492.405   8
   4   0 -12 2252.53 471.644   8
   4   0 -11-613.077 534.702   8
   4   0 -10 413.431 524.910   1
  -4   0   9 372.157 364.946   3
   4   0  -9 195.160 422.258   1
   4   0  -8 10832.8 616.313   1
   4   0  -7-34.5175 282.871   1
   4   0  -6 198361. 2102.86   1
   4   0  -5 85.7627 222.703   1
   4   0  -4 94180.0 1252.23   1
   4   0  -3 107.146 154.493   1
   4   0  -3-5.60871 127.508   4
  -4   0   3-176.196 117.476   0
   4   0  -2 34094.2 612.236   1
  -4   0   2 33784.1 504.502   0
  -4   0   1 61.5459 108.203   0
   4   0  -1 64.4675 114.328   1
  -4   0   0 56510.4 749.203   3
  -4   0   0 54164.8 695.766   0
  -4   0  -1 36.8130 145.380   0
   4   0   2 79711.9 1314.26   2
  -4   0  -2 85985.4 1028.56   0
  -4   0  -3-96.0578 181.148   0
   4   0   3-61.6478 198.395   2
   4   0   4 154416. 1789.08   2
  -4   0  -4 152704. 1552.19   0
   4   0   5-34.0949 215.229   2
  -4   0  -5-231.052 212.871   0
  -4   0  -6 100806. 1477.50   0
   4   0   6 101792. 1504.11   2
   4   0   7 28.5427 266.157   2
  -4   0  -7 252.574 325.449   0
  -4   0  -8 4364.54 396.223   0
  -4   0  -9-74.1978 401.430   0
   4   0   9-350.885 458.116   4
   4   0  10 4526.72 493.974  11
   4   0  11 711.570 512.756  11
   4   0  12 96.2478 425.483  11
   4   0  13-189.445 446.668  11
   4   0  14 38309.3 1263.92  11
   4   0  15 64.8183 404.177  11
   4   0  16 1547.82 389.472  11
  -4   0 -17-14.7096 314.153   8
  -4   0 -18-5.62595 239.094   8
   4  -1 -19-71.7106 232.505   8
   4   1 -18 729.652 323.929   8
   4  -1 -18 479.891 287.992   8
   4   1 -17-15.4240 359.608   8
   4  -1 -17 202.857 322.432   8
   4  -1 -16 10704.3 681.672   8
   4   1 -16 11397.9 665.449   8
   4  -1 -15 421.044 404.787   8
   4   1 -15 401.427 465.044   8
   4  -1 -14 3460.59 489.160   8
   4   1 -14 2859.32 515.302   8
   4  -1 -13 29106.1 1126.74   8
   4   1 -13 32458.9 1110.86   8
   4  -1 -12 560.207 478.629   8
   4   1 -12 722.594 490.642   8
   4  -1 -11 5697.29 560.196   8
   4   1 -11 5400.98 624.497   8
   4  -1 -10 1024.06 522.259   1
   4  -1 -10 1595.46 521.550   8
   4   1  -9 10675.3 658.869   1
  -4  -1   9 11515.5 680.500   3
   4  -1  -9 9995.73 588.831   1
   4   1  -8 11337.4 643.211   1
   4  -1  -8 11874.9 602.800   1
  -4  -1   8 12436.4 685.626   3
   4   1  -7 3749.04 418.196   1
   4  -1  -7 4472.17 362.762   1
  -4  -1   7 4507.88 428.263   3
   4  -1  -6 42646.5 867.093   2
   4   1  -6 40572.7 1022.63   1
   4  -1  -6 40781.5 903.071   1
  -4  -1   6 41130.3 1095.79   3
   4  -1  -5 33023.1 798.222   2
   4  -1  -5 35362.9 761.858   1
   4   1  -5 32688.8 864.044   1
  -4  -1   5 32570.1 928.893   3
   4  -1  -4 29900.4 769.385   2
   4   1  -4 31922.3 804.312   1
   4  -1  -4 30429.1 627.615   1
  -4  -1   4 31746.2 857.915   3
  -4  -1   4 29822.4 652.188   0
   4  -1  -3 678.593 127.157   1
   4  -1  -3 865.685 237.873   2
  -4  -1   3 638.519 220.249   3
   4   1  -3 269.549 193.488   1
  -4  -1   3 582.505 164.309   0
  -4  -1   2 4054.63 295.506   3
   4  -1  -2 3016.50 297.435   2
  -4  -1   2 3491.78 252.691   0
   4   1  -2 3495.42 294.557   1
   4  -1  -2 3797.91 278.621   4
  -4  -1   1 58304.8 884.241   0
   4   1  -1 58844.6 882.531   1
   4  -1  -1 56101.6 964.170   4
  -4  -1   1 58663.1 852.023   3
   4  -1   0 72905.7 1154.25   4
  -4  -1   0 73145.5 990.858   0
  -4  -1  -1 40558.7 768.163   0
   4  -1   1 39250.7 900.401   4
   4  -1   2 14315.6 585.880   2
  -4   1  -2 16201.5 398.168   0
  -4  -1  -2 15134.3 511.291   0
   4  -1   2 14530.9 586.892   4
  -4   1  -3 78242.1 945.980   0
  -4  -1  -3 77141.9 1160.04   0
   4  -1   3 77539.2 1355.95   4
   4   1   4 41488.7 975.278   2
   4  -1   4 42368.7 986.385   2
  -4  -1  -4 42279.5 922.320   0
   4  -1   4 41426.6 1047.96   4
   4   1   5 40273.5 948.195   2
   4  -1   5 39031.7 969.223   2
  -4   1  -5 39283.2 833.734   0
  -4  -1  -5 37988.5 915.990   0
   4  -1   5 36660.4 1014.44   4
   4   1   6 14126.0 575.655   2
  -4   1  -6 14760.6 575.373   0
  -4  -1  -6 13106.2 594.239   0
   4  -1   6 13318.8 645.103   4
   4   1   7 929.802 284.396   2
  -4   1  -7 252.845 333.449   0
  -4  -1  -7 964.306 339.426   0
   4  -1   7 301.648 250.043   4
  -4   1  -8 23246.5 804.081   0
  -4  -1  -8 23399.5 839.773   0
   4  -1   8 21995.6 853.660   4
   4   1   9 685.036 509.979  11
  -4   1  -9 509.995 522.001   0
   4   1  10 4046.95 499.616  11
   4  -1  10 5373.49 573.731  11
   4   1  10 4469.79 525.329   9
   4   1  11 2800.06 506.695  11
   4   1  11 1902.99 562.025   9
   4   1  12 17722.1 878.848   9
   4  -1  12 18021.4 893.783  11
   4   1  12 15245.5 833.522  11
   4   1  13 626.664 396.157  11
   4  -1  13-26.9074 469.279  11
   4  -1  14 6930.59 584.562  11
   4   1  14 6157.76 612.069  11
   4   1  15 304.729 354.935  11
   4  -1  15 64.4786 426.614  11
   4   1  16 124.050 325.393  11
  -4  -1 -16-565.801 355.887   8
  -4  -1 -17 298.794 321.060   8
  -4  -1 -18 341.761 250.863   8
  -4   1 -18 18.0487 244.046   8
   4  -2 -19-336.487 224.118   8
   4  -2 -18 866.498 282.788   8
   4  -2 -17 1637.43 392.094   8
   4  -2 -16 1257.37 406.247   8
   4  -2 -15 105.711 381.519   8
   4  -2 -14 1714.57 442.045   8
   4  -2 -13 3080.63 480.429   8
   4  -2 -12 565.754 461.477   8
  -4   2  11 27565.0 1042.30   6
   4  -2 -11 27144.2 1048.36   8
  -4   2  10 9299.77 627.660   6
   4  -2 -10 10733.9 675.871   8
   4  -2  -9 167.400 391.820   1
  -4  -2   9-438.023 416.011   3
   4  -2  -9-202.876 428.127   8
   4   2  -9 354.828 493.769   1
   4   2  -8 7391.64 545.729   1
   4  -2  -8 7133.09 467.761   1
  -4  -2   8 7546.31 551.232   3
   4  -2  -7 2514.80 297.388   1
  -4  -2   7 2575.98 405.476   3
   4   2  -7 2000.17 347.717   1
  -4  -2   6 16236.1 706.816   3
   4   2  -6 15609.2 719.710   1
   4  -2  -6 16216.3 555.993   1
  -4  -2   5 2420.94 285.744   0
   4  -2  -5 2938.23 272.063   2
   4   2  -5 1918.51 347.756   1
   4  -2  -4 27253.6 737.316   2
   4   2  -4 27441.8 819.430   1
  -4  -2   4 25811.1 717.396   0
   4   2  -3 159673. 1838.08   1
  -4  -2   3 158616. 1708.75   0
  -4  -2   2 1935.34 249.290   0
   4  -2  -2 1739.95 288.697   2
  -4  -2   1 63325.5 1080.15   0
   4  -2  -1 57230.4 1125.36   2
  -4  -2   0 58632.1 1029.44   0
   4  -2   0 58349.3 1152.05   2
   4  -2   1 12062.5 568.932   2
   4  -2   1 12093.5 566.494   4
  -4  -2  -1 11435.7 489.074   0
   4  -2   2 14055.5 618.787   2
  -4  -2  -2 14207.7 571.304   0
   4  -2   2 15259.8 649.829   4
   4  -2   3 5548.35 425.098   2
  -4  -2  -3 5080.86 380.206   0
   4  -2   3 5358.37 442.080   4
  -4  -2  -4 21961.1 728.461   0
   4  -2   4 21547.4 807.513   4
  -4  -2  -5 18456.9 738.179   0
   4  -2   5 17799.1 763.331   4
  -4  -2  -6 11911.8 599.463   0
   4  -2   6 11755.8 647.355   4
  -4  -2  -7 17162.0 764.470   0
   4  -2   7 15751.8 746.884   4
  -4  -2  -8 15883.7 743.706   0
   4  -2   8 17670.9 801.953   4
   4   2   8 18909.4 860.198  11
   4   2   9 4415.55 490.482  11
   4   2   9 4203.46 532.265   9
   4   2  10 231.224 454.015  11
   4   2  10 821.401 498.097   9
   4   2  11 17369.3 903.476   9
   4   2  11 16211.4 877.401  11
   4   2  12 1288.71 434.141  11
   4   2  12 1504.06 460.626   9
   4   2  13 15415.1 845.662   9
   4   2  13 13169.5 795.810  11
   4   2  14 24.7250 394.786  11
  -4  -2 -15 1287.37 417.828   8
   4   2  15 1706.25 376.432  11
  -4  -2 -16 256.033 381.990   8
   4   2  16 655.574 325.158  11
  -4  -2 -17 241.754 337.206   8
  -4   2 -18 487.448 227.875   8
   4  -3 -18 828.889 261.752   8
  -4  -3  17-415.878 313.489  10
   4  -3 -17 104.367 289.491   8
   4  -3 -16 2642.02 394.031   8
   4  -3 -15 9969.17 669.500   8
   4  -3 -14 4266.19 563.151   8
   4  -3 -13 1445.90 441.777   8
  -4   3  12 525.939 406.445   6
   4  -3 -12 129.887 463.520   8
  -4   3  11 423.264 481.021   6
   4  -3 -11 532.564 455.413   8
  -4   3  10 8793.91 579.275   6
   4  -3 -10 7777.89 626.537   8
  -4   3   9 606.521 522.078   6
   4  -3  -9-21.3397 493.905   8
   4  -3  -8 9913.37 619.630   8
   4   3  -7 4446.14 493.750   1
  -4  -3   6 58419.5 1259.04   0
   4   3  -6 54385.6 1351.44   1
   4   3  -5 16847.4 761.214   1
  -4  -3   5 16277.3 680.474   0
  -4  -3   4 82.5890 298.538   0
   4   3  -4 231.670 282.398   1
   4   3  -3 23416.5 809.561   1
  -4  -3   3 21692.3 758.432   0
  -4  -3   2 28069.7 812.617   0
  -4  -3   1 42962.8 1007.67   0
  -4  -3   0 25670.9 797.998   0
  -4  -3  -1 88.3740 205.228   0
  -4  -3  -2 21475.3 749.345   0
  -4  -3  -3 211.259 252.650   0
  -4  -3  -4 6668.10 475.589   0
  -4  -3  -5 8932.09 576.824   0
  -4  -3  -6 4256.67 470.892   0
   4   3   7 3206.16 547.006  11
  -4  -3  -7 3018.69 575.700  10
  -4  -3  -8 23295.0 1015.19  10
   4   3   8 23759.3 969.494  11
   4   3   9 449.870 439.256  11
  -4  -3  -9 601.708 417.212  10
   4   3  10 563.796 470.855  11
   4   3  10 1429.31 396.745   9
   4   3  11-656.601 466.263  11
   4   3  11 163.903 461.219   9
   4   3  12 1579.14 413.106   9
   4   3  12 2439.21 492.896  11
   4   3  13 924.030 375.514  11
   4   3  13 748.838 470.783   6
   4   3  13 1126.72 437.568   9
   4   3  14 14257.1 700.580   6
   4   3  14 11944.5 733.559  11
   4   3  15 2655.00 431.543  11
   4   3  16 0.00000 292.963  11
  -4   3 -17 374.348 254.264   8
  -4  -4  17 681.239 253.939  10
   4  -4 -17 267.031 256.369   8
  -4  -4  16 100.130 296.959  10
   4  -4 -16 318.032 326.284   8
   4  -4 -15 1604.70 338.288   8
   4  -4 -14 11158.9 674.923   8
   4  -4 -13 14382.8 784.452   8
  -4   4  12 118.880 437.415   6
   4  -4 -12 338.477 421.411   8
  -4   4  11 19601.4 873.619   6
   4  -4 -11 19539.3 925.246   8
  -4   4  10 48056.6 1285.51   6
   4  -4 -10 41298.2 1264.85   8
   4  -4  -9 1030.06 435.928   8
   4  -4  -8 9570.72 639.288   8
   4  -4  -7 756.927 546.392   8
  -4  -4   6 72410.9 1503.62  10
   4   4  -5 9853.82 671.587   1
  -4  -4   5 10524.1 588.598   0
   4   4  -4 15447.4 758.756   1
  -4  -4   4 15863.4 716.840   0
  -4  -4   3 30645.5 965.931   0
  -4  -4   2 4956.06 425.697   0
  -4  -4   1 9866.34 571.020   0
  -4  -4   0 93304.4 1627.24   0
  -4  -4  -1-104.392 364.539   0
  -4  -4  -2 3421.15 365.908   0
  -4  -4  -3 789.533 276.773   0
  -4  -4  -4 2728.84 447.730   0
  -4  -4  -5 10675.4 688.867  10
  -4  -4  -6 21910.4 984.537  10
   4   4   6 23632.3 928.393  11
   4   4   7-267.646 552.702  11
  -4  -4  -7 950.169 459.610  10
   4   4   8 34680.3 1160.96  11
  -4  -4  -8 33469.1 1241.99  10
   4   4   9 0.00000 494.967  11
  -4  -4  -9 126.592 475.191  10
   4   4  10 1297.89 486.670  11
   4   4  10 1052.97 443.607   9
   4   4  11-225.826 480.385  11
   4   4  11 216.576 397.032   9
   4   4  12-11.0861 409.140   9
   4   4  12 429.663 415.562  11
   4   4  13 428.634 371.077   9
   4   4  13-394.708 364.101  11
   4   4  14-92.5042 365.976   6
   4   4  14 0.00000 353.424  11
   4   4  15 2660.12 340.765   6
   4   4  15 2106.18 318.367  11
  -4   4 -16 388.114 282.778   8
  -4  -5  16 219.407 237.655  10
   4  -5 -16 534.917 308.284   8
  -4  -5  15 4637.28 363.215  10
   4  -5 -15 5475.55 385.632   8
  -4  -5  14 429.260 305.358  10
   4  -5 -14 610.461 358.972   8
  -4  -5  13-36.2292 328.346  10
   4  -5 -13 31.7965 403.126   8
  -4  -5  12-119.028 356.567  10
   4  -5 -12 232.849 431.670   8
  -4  -5  11 119.660 397.837  10
   4  -5 -11 78.9957 451.311   8
  -4  -5  10 10274.1 680.688  10
   4  -5 -10 10610.7 682.193   8
  -4  -5   9-389.837 441.752  10
   4  -5  -9-293.789 475.565   8
  -4  -5   8 3777.41 452.148  10
   4  -5  -8 3020.04 542.381   8
  -4  -5   7 1599.41 428.575  10
   4  -5  -7 1769.23 563.288   8
  -4  -5   6 8908.12 643.380  10
   4  -5  -6 9617.34 613.062   8
  -4  -5   5 14350.3 755.278  10
   4  -5  -5 15709.1 876.540   5
   4  -5  -5 15940.0 770.696   8
  -4  -5   4 8284.62 584.486  10
   4  -5  -4 8611.76 664.623   5
   4  -5  -4 9344.36 587.403   8
  -4  -5   3 628.256 465.323  10
   4  -5  -3-98.6597 607.404   5
  -4  -5   2 1011.36 475.564  10
   4  -5  -2 693.042 618.524   5
  -4  -5   1 4077.29 500.628  10
   4  -5  -1 5092.22 618.910   5
  -4  -5   0 14211.3 735.700  10
  -4  -5  -1 11606.7 697.738  10
  -4  -5  -2 6770.64 578.291   7
  -4  -5  -2 7085.41 611.188  10
  -4  -5  -3 204.860 379.533   7
  -4  -5  -3 102.399 474.593  10
  -4  -5  -4 34115.4 1116.32   7
  -4  -5  -4 31299.3 1144.19  10
  -4  -5  -5 35598.4 1119.04   7
  -4  -5  -5 35444.1 1233.72  10
  -4  -5  -6 21695.8 861.375   7
  -4  -5  -6 17824.4 940.534  10
  -4  -5  -7 26327.1 1103.52  10
   4   5   7 28915.3 1017.55  11
  -4  -5  -8 6296.04 628.963  10
   4   5   8 7941.35 589.963  11
   4   5   9 288.892 524.631  11
   4   5   9 1271.75 436.321   9
  -4  -5  -9 401.844 432.849  10
   4   5  10-311.082 489.000  11
   4   5  10-40.2274 434.368   9
   4   5  11-383.109 459.944  11
   4   5  11 437.535 355.064   9
   4   5  12-546.049 362.988   9
   4   5  12-83.9960 396.606  11
   4   5  13 81.6891 349.699   6
   4   5  13-61.3916 303.388   9
   4   5  13-355.745 368.223  11
   4   5  14 620.775 315.105   6
   4   5  14 746.782 333.291  11
   4   5  15 7338.05 364.399   6
  -4  -6  15 1187.86 217.409  10
  -4  -6  14 948.854 246.210  10
  -4  -6  13 1805.66 312.940  10
  -4  -6  12 6445.18 521.616  10
  -4  -6  11 223.626 322.878  10
  -4  -6  10 3210.98 471.826  10
  -4  -6   9 2388.34 427.251  10
  -4  -6   8 14858.6 820.139  10
  -4  -6   7 2908.44 465.778   7
  -4  -6   7 2898.53 521.100  10
  -4  -6   6 3167.17 411.519   7
  -4  -6   6 3311.98 497.505  10
  -4  -6   5 6736.86 595.594   7
  -4  -6   5 6929.45 633.471  10
   4  -6  -5 6886.77 634.270   5
  -4  -6   4 5080.42 500.304   7
  -4  -6   4 5264.30 564.010  10
   4  -6  -4 4349.29 548.868   5
  -4  -6   3 5105.25 520.453   7
  -4  -6   3 3797.42 530.380  10
   4  -6  -3 4715.42 572.230   5
  -4  -6   2 31642.5 1170.44  10
   4  -6  -2 33042.3 1211.37   5
  -4  -6   2 30740.7 1142.60   7
  -4  -6   1 41692.1 1329.26   7
  -4  -6   1 41047.6 1309.88  10
  -4  -6   0 3863.22 479.170   7
  -4  -6   0 4835.68 583.667  10
   4  -6   0 4570.23 592.172   5
  -4  -6  -1 82503.8 1828.31   7
  -4  -6  -1 82967.7 1842.99  10
  -4  -6  -2 2874.38 501.415   7
  -4  -6  -2 3687.38 538.158  10
  -4  -6  -3 8976.08 659.630   7
  -4  -6  -3 9226.79 709.477  10
  -4  -6  -4 33751.8 1214.07  10
  -4  -6  -4 36443.0 1199.45   7
  -4  -6  -5 7357.09 569.535   7
  -4  -6  -5 8342.91 669.755  10
  -4  -6  -6 955.487 444.108   7
  -4  -6  -6 1487.67 423.740  10
  -4  -6  -7 1076.95 450.768  10
  -4  -6  -8 59.2831 408.378  10
   4   6   8 565.000 406.015   9
  -4  -6  -9 513.752 368.078  10
   4   6   9 891.087 400.594   9
   4   6  10 548.383 377.792   9
   4   6  11 441.115 318.600   9
   4   6  12 157.839 295.157   9
   4   6  13 3561.75 367.636   6
   4   6  14 486.004 237.210   6
  -4  -7  13 2830.59 283.389  10
  -4  -7  12 225.129 249.983  10
  -4  -7  11 2910.41 374.360  10
  -4  -7  10 288.405 314.454  10
  -4  -7   9 2195.99 399.560  10
  -4  -7   8 2852.43 464.271  10
  -4  -7   7 651.778 430.472   7
  -4  -7   7 1248.54 399.682  10
  -4  -7   6 8408.80 634.872  10
  -4  -7   6 8214.21 585.318   7
  -4  -7   5 862.634 374.016  10
  -4  -7   5 813.325 370.044   7
  -4  -7   4 140.403 398.548   7
  -4  -7   4-378.363 396.644  10
  -4  -7   3 31432.3 1138.87   7
  -4  -7   3 28810.9 1127.01  10
  -4  -7   2 9280.48 697.551   7
  -4  -7   2 10102.1 715.024  10
  -4  -7   1 1534.84 416.651   7
  -4  -7   1 1092.56 417.497  10
  -4  -7   0 296.473 373.760   7
  -4  -7   0 141.700 385.846  10
  -4  -7  -1 1041.21 389.678   7
  -4  -7  -1 1182.57 410.291  10
  -4  -7  -2 332.491 361.236   7
  -4  -7  -2 113.580 388.499  10
  -4  -7  -3 11954.5 755.867   7
  -4  -7  -3 10916.8 739.790  10
  -4  -7  -4 9203.52 636.035   7
  -4  -7  -4 10025.9 726.806  10
  -4  -7  -5-561.338 371.943  10
  -4  -7  -6 268.461 386.476  10
  -4  -7  -6 56.5578 421.686   5
  -4  -7  -7 1925.85 482.822  10
   4   7   7 2270.05 378.023   9
  -4  -7  -7 1947.32 438.332   5
  -4  -7  -8 123.474 380.774  10
   4   7   8 16.8205 335.453   9
  -4  -7  -8-99.1930 442.624   5
   4   7   9-343.774 310.819   9
   4   7  10-375.167 309.931   9
   4   7  11-5.46957 277.394   9
   4   7  12 1188.65 240.339   6
  -4  -8  11 162.492 202.046  10
  -4  -8  10 902.769 267.942  10
  -4  -8   9-42.5614 257.810  10
  -4  -8   8 1692.87 364.774  10
  -4  -8   7 1747.26 374.780  10
  -4  -8   6 2456.33 402.642  10
  -4  -8   5 260.016 314.796  10
  -4  -8   4 348.879 361.211   7
  -4  -8   4 163.480 334.806  10
  -4  -8   3 2154.37 349.239   7
  -4  -8   3 1981.02 427.012  10
  -4  -8   2 10397.7 662.346   7
  -4  -8   2 11658.7 725.916  10
  -4  -8   1 3226.72 463.945   7
  -4  -8   1 4036.07 488.910  10
  -4  -8   0 288.052 382.764   7
  -4  -8   0 847.478 365.588  10
  -4  -8  -1 19491.2 892.766  10
  -4  -8  -2 4745.56 570.413  10
  -4  -8  -3-37.9547 397.279  10
  -4  -8  -4 994.008 380.609  10
  -4  -8  -4 1618.17 444.630   5
  -4  -8  -5 3969.71 484.297  10
   4   8   5 3989.32 386.190   9
  -4  -8  -5 3792.59 440.549   5
  -4  -8  -6 209.629 302.568  10
   4   8   6 368.120 344.746   9
  -4  -8  -6 57.4426 374.528   5
   4   8   7 2426.05 322.111   9
  -4  -8  -7 2213.00 359.396   5
  -4  -8  -7 2476.35 349.995  10
   4   8   8-300.964 306.479   9
  -4  -8  -8 626.081 371.530   5
   4   8  10 431.938 199.658   6
  -4  -9   7-141.217 227.803  10
  -4  -9   6 304.633 250.496  10
  -4  -9   5-117.519 246.208  10
  -4  -9   4 1997.10 316.830  10
  -4  -9   4 1182.01 338.830   5
  -4  -9   3 2643.52 353.934  10
  -4  -9   3 2247.51 324.722   5
  -4  -9   2 102.380 292.155  10
  -4  -9   2 159.827 343.123   5
  -4  -9   1 192.311 284.581  10
  -4  -9   1 305.243 338.353   5
  -4  -9   0 19.5326 294.231  10
  -4  -9   0 23.8466 320.013   5
  -4  -9  -1 7.69550 299.801  10
  -4  -9  -1-13.2086 324.685   5
  -4  -9  -2 772.029 302.235  10
  -4  -9  -2 108.767 285.027   5
  -4  -9  -3 902.184 297.249  10
  -4  -9  -3 756.037 313.914   5
  -4  -9  -4-59.6917 258.972  10
  -4  -9  -4 379.055 290.957   5
  -4  -9  -5 532.242 260.535  10
  -4  -9  -5 188.089 276.313   5
   5   0 -18-57.4516 279.272   8
   5   0 -17 138.595 344.000   8
   5   0 -16 1285.59 361.406   8
   5   0 -15 945.839 423.755   8
   5   0 -14 97.5776 439.337   8
   5   0 -13 5938.96 587.481   8
   5   0 -12-361.187 441.013   8
   5   0 -11 1698.70 494.773   8
   5   0 -10-159.302 527.317   8
   5   0  -9 10618.8 691.183   8
  -5   0   8 89.4231 441.262   3
  -5   0   7 222.935 412.748   3
  -5   0   6-26.9591 369.576   3
  -5   0   5 74117.1 1462.23   3
  -5   0   4 322.621 264.294   3
  -5   0   3 96943.4 1459.67   3
  -5   0   2-11.5532 215.156   3
   5   0  -2 164.512 199.584   4
   5   0  -1 148045. 1700.72   4
   5   0   0 278.612 206.095   2
   5   0   1 114758. 1745.05   2
   5   0   2 39.7371 221.822   2
   5   0   3 194434. 2262.99   2
   5   0   4 127.310 274.399   2
   5   0   5 37990.9 1024.43   2
   5   0   6 14.3785 299.721   2
   5   0   7 34552.7 987.718   2
   5   0   7 37677.2 1164.68  11
   5   0   8 553.886 453.144  11
   5   0   9-305.235 504.211  11
   5   0  10-949.817 502.491  11
   5   0  11 39464.3 1298.19  11
   5   0  12 624.180 478.912  11
   5   0  13 7720.70 601.653  11
   5   0  14 92.3757 376.521  11
   5   0  15 669.466 355.375  11
   5   0  16 316.719 315.623  11
  -5   0 -17-231.003 258.820   8
   5  -1 -18 973.732 260.780   8
   5   1 -17 1927.85 356.270   8
   5  -1 -17 1799.50 332.641   8
   5   1 -16 4632.35 433.766   8
   5  -1 -16 4420.19 468.351   8
   5   1 -15 1623.06 432.802   8
   5  -1 -15 1215.23 403.050   8
   5   1 -14 1467.05 475.862   8
   5  -1 -14 685.994 427.880   8
   5   1 -13-83.7190 499.078   8
   5  -1 -13-155.729 465.406   8
   5   1 -12 5064.18 515.950   8
   5  -1 -12 4656.42 536.542   8
   5   1 -11 14609.1 762.981   8
   5  -1 -11 13467.7 804.206   8
   5   1 -10 8205.56 653.846   8
   5  -1 -10 5562.86 592.947   8
   5  -1  -9 8096.43 602.997   8
   5   1  -8 13310.9 695.147   1
   5  -1  -8 13201.5 730.305   8
   5   1  -7 25732.2 913.393   1
  -5  -1   7 25743.6 943.599   3
   5   1  -6 23690.5 817.174   1
  -5  -1   6 22289.0 838.631   3
   5   1  -5 64071.6 1220.94   1
  -5  -1   5 64905.7 1328.07   3
   5  -1  -4 3907.72 377.542   2
  -5  -1   4 4611.28 382.874   3
   5  -1  -3 2804.36 340.977   2
  -5  -1   3 3566.53 337.991   3
   5  -1  -2 1931.31 334.360   2
   5  -1  -2 1500.83 223.924   4
   5  -1  -1 8715.40 504.677   2
   5  -1  -1 10124.2 494.210   4
   5  -1   0 449.155 243.509   2
  -5  -1   0 555.598 223.876   0
   5  -1   0 163.095 230.972   4
  -5  -1  -1 23817.1 626.756   0
   5  -1   1 22087.1 775.041   2
   5  -1   1 23413.0 777.172   4
   5  -1   2 16805.3 706.345   2
  -5  -1  -2 18091.9 585.419   0
   5  -1   2 17328.9 688.866   4
   5   1   3 58670.4 1288.17   2
   5  -1   3 57230.6 1250.09   2
  -5  -1  -3 61636.1 1098.08   0
   5  -1   3 60307.8 1302.12   4
   5   1   4 5275.10 435.914   2
   5  -1   4 5634.12 443.863   2
  -5  -1  -4 4605.96 368.173   0
   5  -1   4 4780.67 421.970   4
   5   1   5 4391.21 382.297   2
   5  -1   5 4295.29 399.542   2
  -5  -1  -5 3739.72 366.925   0
   5  -1   5 3107.01 376.190   4
   5   1   6 3793.28 394.825   2
  -5  -1  -6 3498.26 457.154   0
   5  -1   6 3535.49 414.999   4
  -5  -1  -7 9986.33 604.485   0
   5   1   7 10358.5 704.067  11
   5   1   8 17859.7 844.920   9
   5  -1   8 18899.0 893.866  11
   5   1   8 17836.9 885.306  11
   5  -1   9 5458.97 557.512  11
   5   1   9 6480.37 614.756   9
   5   1  10 31049.2 1078.19   9
   5  -1  10 29470.1 1082.07  11
   5  -1  11-135.367 537.848  11
   5   1  11-52.6380 521.488   9
   5   1  11 477.100 446.788  11
   5  -1  12 872.640 475.801  11
   5   1  12 1108.77 425.831  11
   5   1  12 376.233 514.223   9
   5   1  13 2901.66 479.153  11
   5  -1  13 2847.84 450.324  11
   5  -1  14 339.273 429.595  11
   5   1  14-444.816 412.872  11
   5   1  15 425.845 364.288  11
   5  -1  15 381.331 373.670  11
   5   1  16-331.221 303.660  11
  -5  -1 -16-151.998 307.681   8
  -5   1 -17 15.5539 251.788   8
   5  -2 -18 101.937 242.205   8
   5  -2 -17 936.717 273.072   8
   5  -2 -16 870.118 345.651   8
   5  -2 -15 2947.91 442.280   8
   5  -2 -14 4084.99 530.141   8
   5  -2 -13 2824.11 500.657   8
   5  -2 -12 10458.9 743.298   8
   5  -2 -11 2715.94 508.623   8
   5  -2 -10 17560.2 895.177   8
   5  -2  -9 22703.2 945.500   8
   5  -2  -8 2555.05 514.505   8
   5   2  -7 36737.2 1100.48   1
   5  -2  -7 33588.9 1094.50   8
   5   2  -6 131.692 407.138   1
   5   2  -5 23305.6 826.532   1
   5  -2  -4 5244.31 413.209   2
   5   2  -4 6031.04 429.010   1
   5  -2  -3 34035.8 955.965   2
   5   2  -3 36271.3 940.442   1
  -5  -2   3 35599.4 855.579   0
   5  -2  -2-45.6131 292.178   2
  -5  -2   2 54.4275 263.237   0
   5   2  -2 199.712 283.464   1
   5  -2  -1 11221.5 583.624   2
  -5  -2   1 10357.2 492.841   0
   5  -2   0 3181.78 343.791   4
  -5  -2   0 3714.64 351.740   0
   5  -2   1 2747.43 378.660   2
   5  -2   1 2124.41 352.553   4
  -5  -2  -1 3295.74 305.653   0
   5  -2   2 6677.52 493.870   2
   5  -2   2 6772.60 511.479   4
  -5  -2  -2 7360.43 451.896   0
  -5  -2  -3 2500.74 335.785   0
   5  -2   3 2694.64 348.111   2
   5  -2   3 2775.20 350.780   4
  -5  -2  -4 57281.8 1190.24   0
   5  -2   4 55914.2 1345.51   4
   5   2   5 4970.15 440.330   2
  -5  -2  -5 4969.90 453.649   0
   5  -2   5 4624.93 438.573   4
   5   2   6 5720.59 565.449  11
  -5  -2  -6 6718.49 526.275   0
  -5  -2  -7 3153.45 631.291  10
   5   2   7 4005.26 504.176  11
   5   2   8-23.9382 490.142  11
   5   2   9 11249.6 755.233   9
   5   2   9 11342.0 754.008  11
   5   2  10 133.643 458.869  11
   5   2  10 759.184 444.789   9
   5   2  11 145.936 459.739  11
   5   2  11 533.377 489.747   9
   5   2  12 2018.32 462.773  11
   5   2  12 2376.33 468.141   9
   5   2  13 2048.74 418.404  11
   5   2  13 1641.90 414.505   9
   5   2  14 2446.37 436.508  11
   5   2  15 2881.47 418.564  11
   5   2  16-340.302 267.885  11
  -5   2 -17-43.7800 214.291   8
   5  -3 -17 27.4358 257.030   8
   5  -3 -16 1059.04 325.789   8
   5  -3 -15 906.395 325.199   8
   5  -3 -14 9933.04 666.510   8
   5  -3 -13 371.190 365.878   8
   5  -3 -12 13791.2 809.913   8
   5  -3 -11 59.2527 440.619   8
   5  -3 -10 6399.26 606.077   8
   5  -3  -9 15107.5 825.421   8
   5  -3  -8 1938.74 408.310   8
   5  -3  -7 74444.0 1629.23   8
   5  -3  -6 453.684 516.941   8
  -5  -3   5 1439.49 506.109   0
   5  -3  -5 882.041 491.942   8
   5   3  -5 999.587 496.145   1
  -5  -3   4 1005.41 448.775   0
   5   3  -4 1059.59 371.981   1
  -5  -3   3 551.082 366.913   0
   5   3  -3 121.008 388.093   1
   5   3  -2 8047.61 530.388   1
  -5  -3   2 7642.44 494.736   0
  -5  -3   1 252.962 374.020   0
  -5  -3   0-39.4043 361.178   0
  -5  -3  -1 75764.7 1416.46   0
  -5  -3  -2 1554.44 388.290   0
  -5  -3  -3 94.6307 436.621   0
  -5  -3  -4 6928.07 497.065   0
   5   3   4 6959.22 579.797  11
  -5  -3  -5 29857.4 1045.97  10
   5   3   5 30095.3 1049.72  11
   5   3   6 3477.98 528.356  11
  -5  -3  -6 3294.34 534.174  10
   5   3   7 47770.4 1401.87  11
  -5  -3  -7 45283.6 1396.28  10
   5   3   8 636.285 407.376  11
  -5  -3  -8 255.324 511.401  10
   5   3   9 21089.8 985.816   9
   5   3   9 20000.3 973.238  11
   5   3  10-362.527 465.401  11
   5   3  10-18.6766 462.775   9
   5   3  11 2177.73 454.016  11
   5   3  11 2843.63 480.178   9
   5   3  12 2380.61 417.197  11
   5   3  12 2728.71 452.835   9
   5   3  13 845.341 376.812  11
   5   3  13 1917.38 384.030   9
   5   3  14 4060.86 474.671  11
   5   3  15 853.693 285.755  11
   5   3  16 93.7067 236.401  11
   5  -4 -16-303.528 270.967   8
   5  -4 -15 111.853 304.779   8
  -5  -4  14 1298.37 355.024  10
   5  -4 -14 987.772 326.701   8
  -5  -4  13 4505.89 414.881  10
   5  -4 -13 4873.28 500.237   8
  -5  -4  12 9488.56 593.356  10
   5  -4 -12 8604.81 636.507   8
  -5  -4  11 3596.18 446.786  10
   5  -4 -11 3387.95 468.390   8
  -5  -4  10 3313.93 434.550  10
   5  -4 -10 1568.48 416.810   8
  -5  -4   9 27868.1 990.561  10
   5  -4  -9 23940.3 995.060   8
  -5  -4   8 29974.9 1032.77  10
   5  -4  -8 28334.8 1074.20   8
  -5  -4   7 13803.4 712.051  10
   5  -4  -7 12897.8 766.176   8
  -5  -4   6-62.8750 462.087  10
   5  -4  -6 506.571 493.984   8
  -5  -4   5 2019.40 456.853  10
   5  -4  -5 2339.63 506.942   8
  -5  -4   4 79409.0 1570.22  10
   5  -4  -4 79693.7 1649.72   8
   5   4  -4 82014.9 1634.51  11
   5   4  -3 703.879 645.901  11
  -5  -4   3 1358.00 476.518  10
   5  -4  -3 900.391 536.700   8
   5   4  -2 5113.05 630.248  11
  -5  -4   2 6426.96 485.320  10
   5  -4  -2 6475.82 546.805   8
  -5  -4   1 6138.01 580.014  10
   5  -4  -1 8118.12 564.388   8
   5   4  -1 7299.20 597.511  11
  -5  -4   0 20062.9 826.644  10
   5   4   0 20052.4 835.586  11
   5   4   1 8470.38 566.960  11
  -5  -4  -1 7327.59 558.138  10
   5   4   2 285.524 494.097  11
  -5  -4  -2-117.295 511.431  10
   5   4   3 692.199 482.233  11
  -5  -4  -3 1566.72 516.046  10
  -5  -4  -4 11348.4 728.524  10
   5   4   4 9389.48 650.015  11
  -5  -4  -5 13068.6 819.781  10
   5   4   5 13261.5 775.072  11
  -5  -4  -6 9234.68 700.548  10
   5   4   6 9927.00 704.284  11
   5   4   7 2223.86 516.065  11
  -5  -4  -7 2479.09 473.666  10
   5   4   8 151.506 500.338  11
  -5  -4  -8 234.968 462.183  10
   5   4   9 4123.18 514.909  11
   5   4   9 4510.18 543.521   9
   5   4  10 13230.9 817.596   9
   5   4  10 13101.6 772.748  11
   5   4  11 926.270 386.876  11
   5   4  11 1145.09 403.778   9
   5   4  12 140.685 370.142  11
   5   4  12 63.9694 382.811   9
   5   4  13 4625.94 419.452   6
   5   4  13 5153.03 497.019   9
   5   4  13 4705.39 426.297  11
   5   4  14 1601.60 301.130  11
   5   4  15-13.7642 255.989  11
   5  -5 -15 328.488 267.530   8
  -5  -5  14 560.197 283.361  10
   5  -5 -14 490.600 317.901   8
  -5  -5  13 1116.42 315.019  10
   5  -5 -13 1330.40 326.831   8
  -5  -5  12 1390.66 348.157  10
   5  -5 -12 1371.76 368.240   8
  -5  -5  11 2478.55 404.161  10
   5  -5 -11 2484.09 412.409   8
  -5  -5  10 2184.87 372.237  10
   5  -5 -10 3082.12 471.241   8
  -5  -5   9 358.125 416.431  10
   5  -5  -9-358.639 436.543   8
  -5  -5   8 20145.2 894.867  10
   5  -5  -8 19422.7 898.208   8
  -5  -5   7 1767.47 392.799  10
   5  -5  -7 1989.44 469.321   8
  -5  -5   6 949.775 390.137  10
   5  -5  -6 1340.49 498.161   8
  -5  -5   5 10911.0 690.448  10
   5  -5  -5 12532.3 721.226   8
  -5  -5   4 22663.3 948.737  10
   5  -5  -4 22831.0 948.189   8
  -5  -5   3 38810.9 1214.30  10
   5  -5  -3 40170.1 1193.95   8
  -5  -5   2 1783.46 412.194  10
  -5  -5   1 3066.75 442.229  10
  -5  -5   0 4043.46 450.406  10
  -5  -5  -1 4675.17 509.098  10
  -5  -5  -2 4654.33 550.457  10
   5   5   3 1020.98 585.533  11
  -5  -5  -3 523.156 403.482   7
  -5  -5  -3 871.837 447.182  10
   5   5   4 4780.43 543.211  11
  -5  -5  -4 4299.31 453.122   7
  -5  -5  -4 4376.24 510.835  10
   5   5   5 184.557 518.601  11
  -5  -5  -5 181.475 417.527   7
  -5  -5  -5 500.293 445.346  10
  -5  -5  -6 8697.05 540.272   7
   5   5   6 8707.59 642.982  11
  -5  -5  -7 4848.68 569.999  10
   5   5   7 5569.70 555.171  11
   5   5   8 342.922 472.044  11
  -5  -5  -8 1715.97 492.605  10
   5   5   9 1698.78 462.136  11
   5   5   9 1280.55 395.799   9
   5   5  10 2613.04 432.118  11
   5   5  10 2388.13 459.309   9
   5   5  11 2188.98 369.393  11
   5   5  11 2040.64 451.288   9
   5   5  12 396.242 325.948   9
   5   5  12 573.586 337.752  11
   5   5  13 662.740 296.206   6
   5   5  13 514.818 273.775   9
   5   5  13 441.415 311.907  11
  -5  -6  13 1759.57 251.989  10
  -5  -6  12 832.714 274.021  10
  -5  -6  11 3870.10 397.470  10
   5  -6 -11 48.0507 395.023   8
  -5  -6  10 555.207 333.716  10
   5  -6 -10 520.597 417.045   8
  -5  -6   9 5749.89 510.715  10
   5  -6  -9 6486.40 482.330   8
  -5  -6   8 7154.22 521.310   7
  -5  -6   8 7320.38 554.547  10
   5  -6  -8 7975.63 563.444   8
  -5  -6   7 2199.87 390.876   7
  -5  -6   7 841.025 393.516  10
   5  -6  -7 1476.24 471.309   8
  -5  -6   6 4618.38 521.512   7
  -5  -6   6 3667.15 452.034  10
   5  -6  -6 4733.61 491.845   8
  -5  -6   5 2342.57 425.351  10
  -5  -6   4 457.912 414.686  10
  -5  -6   3 452.724 411.046  10
  -5  -6   2 15584.7 883.877   7
  -5  -6   2 16368.1 843.212  10
  -5  -6   1-6.87128 381.641   7
  -5  -6   1 668.819 392.134  10
  -5  -6   0 17802.2 923.112   7
  -5  -6   0 17846.7 895.783  10
  -5  -6  -1 16108.6 877.148   7
  -5  -6  -1 15673.2 863.299  10
  -5  -6  -2 6178.60 562.331   7
  -5  -6  -2 5518.26 566.361  10
  -5  -6  -3 2805.78 438.944   7
  -5  -6  -3 3345.86 491.350  10
  -5  -6  -4-17.8917 407.678   7
  -5  -6  -4 398.509 373.222  10
  -5  -6  -5 487.259 381.571   7
  -5  -6  -5 132.550 417.936  10
  -5  -6  -6 756.038 398.539   7
  -5  -6  -6-272.953 396.213  10
  -5  -6  -7 453.223 380.804  10
  -5  -6  -8 683.856 365.493  10
   5   6   8 1106.00 369.121   9
   5   6   9 1089.22 350.998   9
   5   6  10-27.1847 323.016   9
   5   6  11 922.607 301.411   9
   5   6  12 1057.74 251.490   6
   5   6  12 627.105 267.543   9
  -5  -7  12 397.722 211.067  10
  -5  -7  11 136.882 245.558  10
  -5  -7  10 292.836 278.147  10
  -5  -7   9 705.507 279.841  10
  -5  -7   8 317.533 310.531  10
  -5  -7   7 554.106 336.652   7
  -5  -7   7 580.455 320.172  10
  -5  -7   6 3402.26 405.698   7
  -5  -7   6 3132.11 467.184  10
  -5  -7   5-560.229 381.909   7
  -5  -7   5-321.478 339.956  10
  -5  -7   4 2830.07 395.034   7
  -5  -7   4 1931.03 369.308  10
  -5  -7   3 1436.18 355.957   7
  -5  -7   3 1285.18 364.114  10
  -5  -7   2 651.193 391.791   7
  -5  -7   2 282.738 359.233  10
  -5  -7   1 446.254 391.834   7
  -5  -7   1 602.918 367.422  10
  -5  -7   0 1166.93 364.275   7
  -5  -7   0 1326.85 406.400  10
  -5  -7  -1 611.564 332.028   7
  -5  -7  -1-241.689 353.820  10
  -5  -7  -2 31.2510 368.581   7
  -5  -7  -2 213.870 365.006  10
  -5  -7  -3 1263.35 376.742   7
  -5  -7  -3 1225.04 399.806  10
  -5  -7  -4 222.463 318.623   7
  -5  -7  -4 79.6500 362.734  10
  -5  -7  -5 1522.83 434.658  10
  -5  -7  -6-231.174 351.483  10
  -5  -7  -6-160.418 395.690   5
  -5  -7  -7 202.711 325.605  10
   5   7   7 7.77386 340.157   9
  -5  -7  -7 128.029 420.426   5
   5   7   8 1645.10 326.704   9
   5   7   9 586.660 263.699   9
   5   7  10 109.309 238.500   9
   5   7  11 1756.34 213.690   6
  -5  -8   9 351.790 223.702  10
  -5  -8   8 523.718 232.137  10
  -5  -8   7 333.668 246.595  10
  -5  -8   6 811.377 271.598  10
  -5  -8   5 1303.32 312.810   7
  -5  -8   5 1337.77 305.838  10
  -5  -8   4 813.934 279.592   7
  -5  -8   4 714.396 307.285  10
  -5  -8   3 309.564 327.612   7
  -5  -8   3 743.736 338.083  10
  -5  -8   2 7208.08 545.164   7
  -5  -8   2 9381.29 589.575  10
  -5  -8   1 366.182 316.972   7
  -5  -8   1 482.964 319.106  10
  -5  -8   0 2075.38 370.101   7
  -5  -8   0 2188.36 395.470  10
  -5  -8  -1 9092.13 617.403  10
  -5  -8  -2 17504.7 777.032  10
  -5  -8  -3 12933.9 675.520  10
  -5  -8  -3 12828.0 672.621   5
  -5  -8  -4 545.438 299.495  10
  -5  -8  -4 851.750 329.377   5
  -5  -8  -5 776.636 289.495  10
   5   8   5 681.867 288.513   9
  -5  -8  -5 743.228 315.152   5
  -5  -8  -6 575.478 277.712  10
   5   8   6 657.293 272.022   9
  -5  -8  -6 100.760 322.852   5
   5   8   7 635.378 254.280   9
  -5  -9   4 492.578 211.469  10
  -5  -9   3 450.222 236.419  10
  -5  -9   2-242.749 239.981  10
  -5  -9   2-93.8421 288.904   5
  -5  -9   1-51.9369 237.339  10
  -5  -9   1 98.4473 279.165   5
  -5  -9   0 250.943 233.953  10
  -5  -9   0-205.060 273.879   5
  -5  -9  -1 133.686 246.445  10
  -5  -9  -1-78.6433 272.398   5
  -5  -9  -2-93.9802 217.979  10
  -5  -9  -2 1.71352 252.228   5
   6   0 -17-188.617 276.787   8
   6   0 -16 8540.40 486.680   8
   6   0 -15 237.232 378.113   8
   6   0 -14 54.3369 417.462   8
   6   0 -13 923.520 414.196   8
   6   0 -12 3115.88 499.712   8
   6   0 -11 1347.82 517.936   8
   6   0 -10 11535.9 724.740   8
   6   0  -9 253.806 505.018   8
   6   0  -8 29643.3 1068.60   8
   6   0  -7 238.977 574.819   8
   6   0  -6 4042.85 613.693   8
   6   0  -5 295.064 484.148   2
   6   0  -4 4530.14 435.945   2
   6   0  -3-464.185 338.796   2
   6   0  -2 379.194 290.243   2
   6   0  -1 12.0423 347.057   2
   6   0   0 6356.02 479.919   2
   6   0   0 7205.31 476.490   4
   6   0   1 254.592 357.743   2
   6   0   1 335.040 369.815   4
   6   0   2 42828.3 1137.81   2
   6   0   2 46398.8 1175.15   4
   6   0   3 75.6731 417.259   4
   6   0   4 57523.0 1454.10  11
   6   0   5-264.685 555.702  11
   6   0   6 3088.40 446.182  11
   6   0   7 10.8752 527.749  11
   6   0   8 19613.2 936.699  11
   6   0   9 41.8581 473.066  11
   6   0  10 2079.94 493.538  11
   6   0  11-32.9768 426.563  11
   6   0  12-403.762 395.930  11
   6   0  13-319.291 357.182  11
   6   0  14 2011.52 371.065  11
   6   0  15-183.655 298.678  11
   6  -1 -17 121.242 252.176   8
   6  -1 -16 103.147 299.177   8
   6  -1 -15 4898.87 462.995   8
   6   1 -14 11830.9 590.355   8
   6  -1 -14 10356.4 667.008   8
   6   1 -13 4303.79 501.863   8
   6  -1 -13 3665.29 498.184   8
   6   1 -12 14170.8 756.468   8
   6  -1 -12 13216.4 816.349   8
   6   1 -11 19531.2 858.518   8
   6  -1 -11 15804.0 875.520   8
   6  -1 -10 3284.36 429.034   8
   6  -1  -9 280.287 420.598   8
   6  -1  -8 4207.72 540.075   8
   6  -1  -7 23268.3 976.355   8
   6  -1  -6 1.95078 417.955   8
   6  -1  -5 7598.51 551.250   8
   6  -1  -4 20004.5 770.194   2
   6  -1  -4 20187.0 857.580   8
   6  -1  -3 3000.41 354.208   2
   6  -1  -2-46.6129 391.392   2
   6  -1  -1 3691.10 409.320   2
   6  -1   0 24876.4 882.364   2
   6  -1   0 29601.7 896.138   4
   6   1   1 32836.0 1050.80   2
   6  -1   1 34871.4 1029.10   2
   6   1   2 1368.60 341.597   2
   6  -1   2 810.168 273.651   2
   6  -1   2 1146.66 378.520   4
   6   1   3 26831.6 993.010  11
   6   1   4 9872.66 691.346  11
   6  -1   4 10452.0 677.400  11
   6  -1   5 21.6443 579.043  11
   6   1   5-255.042 429.145  11
   6  -1   6 1299.40 551.659  11
   6   1   6-92.7500 513.870  11
   6  -1   7 72348.1 1618.78  11
   6   1   7 67208.2 1683.79  11
   6  -1   8 25577.6 1027.15  11
   6   1   8 21077.8 1030.32  11
   6  -1   9 1883.48 537.627  11
   6   1   9 2304.39 448.877  11
   6  -1  10 2678.13 488.226  11
   6   1  10 3098.83 514.424  11
   6  -1  11 799.912 461.573  11
   6   1  11 752.594 393.666  11
   6   1  12 153.748 424.400  11
   6  -1  12-54.2010 444.917  11
   6   1  13 475.041 385.604  11
   6  -1  13 913.969 415.934  11
   6   1  14 419.626 312.399  11
   6   1  15 631.790 275.552  11
  -6  -1 -15 18.6704 327.667   8
   6  -2 -17 246.539 227.149   8
   6  -2 -16 378.350 281.818   8
   6  -2 -15 1595.20 373.113   8
   6  -2 -14 219.254 371.931   8
   6  -2 -13 577.597 397.079   8
   6  -2 -12-272.075 397.770   8
   6  -2 -11 466.849 448.378   8
   6  -2 -10 10182.1 686.438   8
   6  -2  -9 24484.4 1039.05   8
   6  -2  -8 18492.5 927.770   8
   6  -2  -7 1574.80 466.747   8
   6  -2  -6 14820.4 792.394   8
   6  -2  -5-857.975 507.501   8
   6  -2  -4 2820.50 471.799   8
   6   2  -3 2552.67 461.832  11
   6  -2  -3 2375.80 500.210   2
   6  -2  -3 2045.68 510.929   8
   6  -2  -2 34729.3 1059.17   2
   6  -2  -2 35193.1 1094.14   8
   6   2  -2 34009.8 1096.84  11
   6   2  -1 15370.3 766.879  11
   6  -2  -1 15709.4 755.430   2
   6  -2  -1 16746.8 789.067   8
   6   2   0 9981.98 661.289  11
   6   2   1 1063.92 490.604  11
   6  -2   1 910.178 418.204   4
   6   2   2 5664.32 549.067  11
   6   2   3 555.837 507.736  11
   6   2   4 805.829 486.024  11
   6   2   5 592.012 399.793  11
   6   2   6 36081.2 1270.57  11
   6   2   7 11665.9 782.276  11
   6   2   8 1439.15 455.470  11
   6   2   8 3620.84 536.988   9
   6   2   9 295.568 403.246  11
   6   2   9 622.370 476.005   9
   6   2  10 1124.26 477.269  11
   6   2  10 1153.86 450.958   9
   6   2  11 2366.11 459.910  11
   6   2  11 1921.70 432.446   9
   6   2  12 1092.13 383.150  11
   6   2  12 898.390 436.202   9
   6   2  13 1610.17 375.173  11
   6   2  14 208.080 302.215  11
   6   2  15 2347.47 280.808  11
   6  -3 -16 5021.66 354.116   8
   6  -3 -15 5368.05 426.798   8
   6  -3 -14-272.985 310.045   8
   6  -3 -13 2959.61 462.122   8
   6  -3 -12 165.808 375.962   8
   6  -3 -11 425.609 411.543   8
   6  -3 -10 17370.7 859.666   8
   6  -3  -9 621.883 411.890   8
   6  -3  -8 247.501 403.186   8
   6  -3  -7 3066.87 485.227   8
   6  -3  -6 4073.84 501.137   8
   6  -3  -5 15567.9 808.554   8
   6  -3  -4 17132.2 833.706   8
   6   3  -4 17677.8 872.483  11
   6  -3  -3 21828.4 937.217   8
   6   3  -3 21070.0 904.656  11
   6  -3  -2 9963.64 657.269   8
   6   3  -2 9274.12 625.680  11
   6   3  -1 922.469 449.513  11
   6  -3  -1 2072.19 485.358   8
   6   3   0 613.782 516.531  11
   6   3   1 3624.77 467.289  11
   6   3   2-402.702 412.956  11
   6   3   3 499.073 458.557  11
  -6  -3  -4 15104.7 791.641  10
   6   3   4 14235.6 786.987  11
   6   3   5 462.882 445.652  11
  -6  -3  -5 67.6575 609.659  10
  -6  -3  -6 42887.5 1321.74  10
   6   3   6 36679.2 1262.59  11
   6   3   7 4969.25 578.164  11
   6   3   8 5311.26 555.541  11
   6   3   9 2643.48 496.277  11
   6   3   9 2366.06 474.469   9
   6   3  10 953.666 423.463  11
   6   3  10 303.545 421.688   9
   6   3  11 600.954 354.165  11
   6   3  11 190.154 389.446   9
   6   3  12 298.813 353.230  11
   6   3  12 557.856 371.044   9
   6   3  13-27.8085 320.959  11
   6   3  14 971.777 257.646  11
   6   3  15 982.157 227.521  11
   6  -4 -15 1713.95 269.788   8
   6   4 -14 306.717 321.050  11
   6  -4 -14 314.601 290.132   8
   6  -4 -13 806.419 315.574   8
   6  -4 -12 201.065 321.310   8
   6  -4 -11 13651.2 753.578   8
   6  -4 -10 2631.82 483.236   8
   6  -4  -9 4100.14 541.040   8
   6  -4  -8 130.050 434.738   8
   6   4  -7 2580.14 459.328  11
   6  -4  -7 2608.63 457.458   8
   6  -4  -6 10603.8 676.005   8
   6   4  -6 14829.9 778.683  11
   6  -4  -5 3533.30 497.600   8
   6   4  -5 4767.35 544.156  11
   6   4  -4 665.597 497.847  11
   6  -4  -4-64.2212 431.947   8
   6   4  -3 2661.26 434.810  11
  -6  -4   3 2445.18 541.101  10
   6  -4  -3 2865.22 403.637   8
   6   4  -2 4251.42 509.486  11
  -6  -4   2 3461.84 563.776  10
   6  -4  -2 3420.27 448.126   8
   6   4  -1 60.3992 521.528  11
  -6  -4   1 3.79588 535.767  10
   6   4   0 545.655 481.450  11
  -6  -4   0-217.805 549.389  10
  -6  -4  -1 13049.6 747.964  10
   6   4   1 11676.1 737.000  11
  -6  -4  -2 11977.9 717.719  10
   6   4   2 9863.36 717.262  11
   6   4   3-69.5237 468.442  11
  -6  -4  -3 89.0946 545.876  10
   6   4   4 451.231 421.748  11
  -6  -4  -4-351.232 510.891   7
  -6  -4  -4-16.9686 499.444  10
   6   4   5 61.8964 467.191  11
  -6  -4  -5-322.035 463.582  10
   6   4   6 576.183 494.182  11
  -6  -4  -6 669.266 501.934  10
   6   4   7 3650.74 495.511  11
  -6  -4  -7 4069.88 513.441  10
   6   4   8 533.229 437.113  11
   6   4   9-159.086 399.827  11
   6   4   9-80.8727 396.681   9
   6   4  10 266.216 354.328  11
   6   4  10 80.2815 354.430   9
   6   4  11 429.565 354.112  11
   6   4  11 1157.32 337.775   9
   6   4  12 94.2760 309.128  11
   6   4  12-67.2821 289.390   9
   6   4  13 1322.20 263.611  11
   6   4  14-96.6919 231.327  11
   6  -5 -14 811.027 238.144   8
   6  -5 -13-503.772 276.270   8
   6  -5 -12 7329.37 481.592   8
  -6  -5  11 3297.92 352.806  10
   6  -5 -11 3241.42 355.535   8
  -6  -5  10 598.826 383.417  10
   6  -5 -10 518.307 368.049   8
  -6  -5   9 297.434 399.605  10
   6  -5  -9 678.133 354.802   8
  -6  -5   8 1390.60 426.849  10
   6  -5  -8 1301.65 384.137   8
  -6  -5   7 577.198 427.693  10
   6  -5  -7 641.825 411.316   8
  -6  -5   6 7864.64 578.114  10
   6  -5  -6 7285.35 585.377   8
   6   5  -5 460.765 507.461  11
  -6  -5   5 969.628 462.003  10
   6  -5  -5 167.625 397.698   8
   6   5  -4-373.003 545.212  11
  -6  -5   4 835.466 435.596  10
   6  -5  -4 304.368 438.075   8
   6   5  -3 350.379 546.312  11
  -6  -5   3 101.527 426.380  10
  -6  -5   2 9036.84 601.967  10
   6   5  -2 10024.3 650.313  11
   6   5  -1 3043.73 545.811  11
  -6  -5   1 2493.52 457.909  10
  -6  -5   0 7791.86 603.547  10
   6   5   0 7584.04 591.900  11
   6   5   1 699.071 534.266  11
  -6  -5  -1 450.060 463.346  10
   6   5   2 920.099 534.959  11
  -6  -5  -2 862.864 444.159   7
  -6  -5  -2 1588.96 472.433  10
   6   5   3 2331.03 485.157  11
  -6  -5  -3 2717.94 443.254   7
  -6  -5  -3 2357.18 470.930  10
   6   5   4 3265.28 501.621  11
  -6  -5  -4 2196.86 440.488   7
  -6  -5  -4 3364.53 430.220  10
   6   5   5 1454.46 430.630  11
  -6  -5  -5 615.768 431.291   7
  -6  -5  -5 721.207 441.128  10
   6   5   6-554.250 453.759  11
  -6  -5  -6 323.995 391.162  10
  -6  -5  -7 5847.13 570.426  10
   6   5   7 5356.36 506.206  11
   6   5   8 1517.07 407.531  11
   6   5   8 1601.09 379.557   9
   6   5   9 2989.26 388.056  11
   6   5   9 1719.92 382.908   9
   6   5  10 623.754 350.407  11
   6   5  10 562.458 327.501   9
   6   5  11 598.616 274.388   9
   6   5  11-120.949 323.240  11
   6   5  12-94.3146 256.871   9
   6   5  12 244.990 275.967  11
  -6  -6  11 1294.32 291.301  10
  -6  -6  10 547.241 300.894  10
  -6  -6   9 113.205 329.643   7
  -6  -6   9 214.210 336.104  10
  -6  -6   8 3233.18 396.388   7
  -6  -6   8 3557.49 403.925  10
  -6  -6   7 264.892 377.120   7
  -6  -6   7 560.680 377.190  10
  -6  -6   6 1455.17 356.412   7
  -6  -6   6 1331.96 356.202  10
  -6  -6   5 1593.25 406.538   7
  -6  -6   5 1696.61 386.283  10
  -6  -6   4 6624.92 632.263   7
  -6  -6   4 5698.02 522.677  10
  -6  -6   3 651.975 388.761   7
  -6  -6   3 645.341 372.861  10
  -6  -6   2 2807.09 483.868   7
  -6  -6   2 2736.73 414.486  10
  -6  -6   1 5050.05 536.705   7
  -6  -6   1 5168.39 510.578  10
  -6  -6   0 4037.67 487.495   7
  -6  -6   0 5571.85 542.410  10
  -6  -6  -1 223.654 359.661   7
  -6  -6  -1 281.100 362.146  10
  -6  -6  -2 533.429 322.211   7
  -6  -6  -2-97.0703 371.693  10
  -6  -6  -3 170.174 392.519   7
  -6  -6  -3 641.816 367.970  10
  -6  -6  -4 228.777 370.624   7
  -6  -6  -4 323.240 352.221  10
  -6  -6  -5 73.7681 390.847   7
  -6  -6  -5 94.0543 366.812  10
  -6  -6  -6 373.906 341.076  10
  -6  -6  -7 343.190 311.106  10
   6   6   7 1066.80 370.020   9
   6   6   8 4370.64 454.282   9
   6   6   9 377.121 251.716   9
   6   6  10 1519.20 281.812   9
   6   6  11 375.299 220.609   9
  -6  -7   9 397.903 249.087  10
  -6  -7   8 140.238 290.886   7
  -6  -7   8-65.4358 269.239  10
  -6  -7   7 810.359 295.402   7
  -6  -7   7 953.692 271.692  10
  -6  -7   6-69.7991 289.596   7
  -6  -7   6-7.69359 288.572  10
  -6  -7   5 149.275 306.395   7
  -6  -7   5 342.294 304.598  10
  -6  -7   4 1381.13 329.774   7
  -6  -7   4 1224.11 325.504  10
  -6  -7   3 1672.19 376.747   7
  -6  -7   3 837.367 298.903  10
  -6  -7   2 1682.36 365.044   7
  -6  -7   2 1452.54 335.006  10
  -6  -7   1 270.145 312.203   7
  -6  -7   1 772.594 335.038  10
  -6  -7   0 333.185 351.102   7
  -6  -7   0-179.001 328.103  10
  -6  -7  -1 434.933 342.724   7
  -6  -7  -1 854.511 315.301  10
  -6  -7  -2 1137.80 333.131   7
  -6  -7  -2 1170.59 349.668  10
  -6  -7  -3-72.3172 319.061   7
  -6  -7  -3 86.3801 301.823  10
  -6  -7  -4 1805.04 355.526  10
  -6  -7  -5 37.2487 274.999  10
  -6  -7  -5-161.576 359.770   5
  -6  -7  -6 225.684 290.045  10
   6   7   6 95.9144 289.623   9
   6   7   7 858.108 262.860   9
   6   7   8-165.385 232.349   9
   6   7   9 2345.04 211.678   9
  -6  -8   6 2034.45 225.801  10
  -6  -8   5 735.479 242.010  10
  -6  -8   4 353.514 251.574  10
  -6  -8   3 267.659 246.614  10
  -6  -8   3-4.36464 249.515   7
  -6  -8   2 1500.75 285.867  10
  -6  -8   2 1135.24 250.793   7
  -6  -8   1 4325.62 376.908  10
  -6  -8   0 7173.27 439.795  10
  -6  -8  -1 7442.60 452.233  10
  -6  -8  -2 1081.87 240.291  10
  -6  -8  -2 519.130 296.997   5
  -6  -8  -3-378.145 242.255  10
   6   8   3 140.892 249.475   9
  -6  -8  -3-149.040 278.012   5
  -6  -8  -4 533.398 246.009  10
   6   8   4 925.260 232.764   9
  -6  -8  -4 470.558 285.762   5
   7   0 -15 595.103 313.380   8
   7   0 -14-778.028 351.871   8
   7   0 -13 107.581 380.738   8
   7   0 -12 484.112 410.716   8
   7   0 -11 1127.23 477.094   8
   7   0 -10-98.4241 473.116   8
   7   0  -9 20731.3 901.964   8
   7   0  -8 397.710 470.219   8
   7   0  -7 61049.4 1472.14   8
   7   0  -6-735.289 544.209   8
   7   0  -5 34641.3 1117.30   8
   7   0  -4 161.727 467.824  11
   7   0  -4 653.659 566.919   8
   7   0  -3 44307.8 1308.55  11
   7   0  -3 44186.6 1208.52   8
   7   0  -2-224.823 455.419  11
   7   0  -1 28042.0 1040.49  11
   7   0   0 473.671 507.817  11
   7   0   1-259.449 505.983  11
   7   0   2 334.166 512.571  11
   7   0   3 41422.1 1289.87  11
   7   0   4-129.628 446.519  11
   7   0   5 52750.3 1486.99  11
   7   0   6 787.660 511.522  11
   7   0   7 32224.6 1171.54  11
   7   0   8 612.727 460.849  11
   7   0   9 6511.55 577.681  11
   7   0  10-181.120 404.409  11
   7   0  11 1551.04 383.709  11
   7   0  12-144.645 355.955  11
   7   0  13 488.409 321.970  11
   7  -1 -15 1671.25 288.286   8
   7  -1 -14 3561.55 387.671   8
   7  -1 -13 5457.46 483.404   8
   7  -1 -12 1784.66 375.481   8
   7  -1 -11 4821.07 512.976   8
   7  -1 -10 974.855 401.106   8
   7  -1  -9 931.627 435.896   8
   7  -1  -8 600.668 431.423   8
   7  -1  -7 70.1264 420.145   8
   7  -1  -6 5516.21 522.546   8
   7  -1  -5 11760.0 706.399   8
   7  -1  -4 4920.06 543.119   8
   7  -1  -4 6265.75 555.874  11
   7   1  -4 5834.60 537.325  11
   7  -1  -3 325.728 547.527  11
   7   1  -3 600.746 480.723  11
   7  -1  -3 440.593 518.120   8
   7  -1  -2 24506.3 940.726  11
   7   1  -2 22026.5 958.745  11
   7  -1  -1 878.290 574.514  11
   7   1  -1 282.403 455.305  11
   7  -1   0 19893.1 897.205  11
   7   1   0 16803.9 881.516  11
   7  -1   1 6813.12 593.691  11
   7   1   1 5810.85 552.363  11
   7  -1   2 894.519 571.064  11
   7   1   2 1628.42 432.180  11
   7  -1   3 967.821 526.392  11
   7   1   3 679.882 465.243  11
   7  -1   4 13257.8 786.090  11
   7   1   4 12370.2 778.839  11
   7  -1   5 21451.3 934.307  11
   7   1   5 19116.3 944.535  11
   7  -1   6 1631.97 529.229  11
   7   1   6 1878.06 399.780  11
   7  -1   7 44607.7 1284.05  11
   7   1   7 39668.3 1328.28  11
   7  -1   8 392.987 481.294  11
   7   1   8 1137.70 460.090  11
   7  -1   9 7539.14 556.967  11
   7   1   9 6635.26 611.805  11
   7  -1  10 683.788 451.739  11
   7   1  10 13.3727 420.222  11
   7  -1  11 811.269 438.882  11
   7   1  11 980.176 371.497  11
   7   1  12 457.705 343.074  11
   7   1  13 174.300 281.911  11
   7   1  14 1084.27 242.433  11
   7  -2 -15 2617.72 292.842   8
   7  -2 -14-230.095 281.752   8
   7  -2 -13 2198.52 394.316   8
   7  -2 -12 865.526 395.505   8
   7  -2 -11 543.517 356.655   8
   7  -2 -10 1303.66 421.034   8
   7  -2  -9 15000.9 815.085   8
   7  -2  -8 45.5401 428.775   8
   7  -2  -7 806.422 394.398   8
   7  -2  -6 280.964 420.008   8
   7   2  -5 893.235 428.900  11
   7  -2  -5 876.881 453.842   8
   7  -2  -4 4625.33 551.726   8
   7   2  -4 5295.89 566.826  11
   7   2  -3 2595.56 454.113  11
   7  -2  -3 2945.21 425.673   8
   7   2  -2-466.049 468.827  11
   7   2  -1 691.831 448.679  11
   7   2   0 16430.9 876.482  11
   7   2   1-636.516 454.222  11
   7   2   2 32540.7 1187.79  11
   7   2   3-222.548 395.259  11
   7   2   4 2732.65 497.211  11
   7   2   5 499.820 444.942  11
   7   2   6 752.982 455.603  11
   7   2   7 2528.11 496.062  11
   7   2   7 2703.22 489.640   9
   7   2   8 817.676 397.318  11
   7   2   9 2676.07 479.185  11
   7   2  10 1213.63 405.455  11
   7   2  11 649.862 331.567  11
   7   2  12 339.089 305.792  11
   7   2  13-79.9760 261.886  11
   7   2  14 946.950 228.238  11
   7  -3 -15 455.652 214.618   8
   7   3 -14 208.626 266.189  11
   7  -3 -14 297.647 249.025   8
   7   3 -13 410.030 280.679  11
   7  -3 -13-79.8706 275.040   8
   7  -3 -12 3011.42 401.429   8
   7  -3 -11 729.281 388.470   8
   7  -3 -10 622.515 377.970   8
   7  -3  -9 822.382 393.813   8
   7   3  -8 1319.78 415.314  11
   7  -3  -8 868.911 397.393   8
   7   3  -7 3013.27 431.350  11
   7  -3  -7 2835.00 463.583   8
   7  -3  -6 7360.65 606.594   8
   7   3  -6 7149.36 607.408  11
   7  -3  -5 10894.9 717.104   8
   7   3  -5 11188.2 713.833  11
   7  -3  -4 5299.05 552.938   8
   7   3  -4 5531.57 555.972  11
   7  -3  -3 5360.50 537.564   8
   7   3  -3 5192.84 535.927  11
   7   3  -2 20541.6 957.183  11
   7   3  -1 4400.48 543.069  11
   7   3   0 8978.79 669.430  11
   7   3   1 1308.93 438.893  11
   7   3   2 3555.92 518.721  11
   7   3   3 21806.0 996.260  11
   7   3   4 1148.73 453.995  11
   7   3   5 377.583 421.706  11
   7   3   6 519.438 373.707  11
   7   3   7 719.455 383.220  11
   7   3   8 664.690 372.838  11
   7   3   8 771.942 401.849   9
   7   3   9 236.808 370.956  11
   7   3   9 612.925 384.573   9
   7   3  10 350.152 353.784  11
   7   3  10 382.908 368.220   9
   7   3  11 491.502 310.984  11
   7   3  11 914.018 356.060   9
   7   3  12 939.494 275.688  11
   7   3  13 652.975 234.667  11
   7  -4 -14-64.0458 218.410   8
   7   4 -13-60.9587 274.832  11
   7  -4 -13 385.872 260.118   8
   7   4 -12 897.989 299.181  11
   7  -4 -12 1281.49 282.484   8
   7   4 -11 140.438 337.235  11
   7  -4 -11 356.124 298.885   8
   7  -4 -10 4791.14 461.419   8
   7   4 -10 4472.65 432.236  11
   7   4  -9 2970.14 415.561  11
   7  -4  -9 3247.05 479.580   8
   7   4  -8-109.509 367.414  11
   7  -4  -8 24.9229 370.071   8
   7   4  -7 160.775 401.088  11
   7  -4  -7 125.588 357.178   8
   7  -4  -6 3930.48 498.531   8
   7   4  -6 4084.05 456.143  11
   7   4  -5 1128.02 394.736  11
   7  -4  -5 146.473 369.298   8
   7   4  -4 480.865 443.341  11
   7   4  -3 1503.50 460.339  11
   7   4  -2 24963.4 1018.17  11
   7   4  -1 5635.69 545.742  11
   7   4   0 18824.7 919.066  11
   7   4   1-352.559 449.908  11
   7   4   2 504.081 430.217  11
   7   4   3 917.615 399.450  11
   7   4   4-497.971 439.195  11
   7   4   5-49.4971 379.820  11
  -7  -4  -5-352.677 489.193  10
   7   4   6 869.201 376.560  11
   7   4   7 166.071 369.227  11
   7   4   8 129.639 361.670  11
   7   4   8 1322.11 357.437   9
   7   4   9 363.515 298.311  11
   7   4   9-108.094 338.704   9
   7   4  10 3.97452 319.317  11
   7   4  10-5.14213 302.662   9
   7   4  11-34.0598 274.991  11
   7   4  11 516.817 282.733   9
   7   4  12 1151.07 230.661  11
  -7  -5  10 1077.68 312.032   7
   7  -5 -10 1251.87 289.983   8
   7  -5  -9 495.832 297.768   8
   7   5  -8-54.2631 400.485  11
   7  -5  -8-124.888 320.143   8
   7   5  -7 839.876 418.099  11
   7   5  -6 2771.65 431.157  11
   7   5  -5 4519.09 460.373  11
   7   5  -4 3056.87 439.764  11
   7   5  -3 536.406 446.956  11
   7   5  -2 340.483 444.623  11
  -7  -5   2 633.052 443.941  10
   7   5  -1 939.646 471.809  11
  -7  -5   1 498.794 453.709  10
   7   5   0 613.237 435.538  11
  -7  -5   0 283.623 443.258  10
   7   5   1-234.852 451.599  11
  -7  -5  -1-267.782 383.582   7
  -7  -5  -1-167.194 445.663  10
   7   5   2-32.1913 461.005  11
  -7  -5  -2-26.9955 341.266   7
  -7  -5  -2 494.769 446.658  10
   7   5   3 176.703 434.506  11
  -7  -5  -3 18.1849 363.502   7
  -7  -5  -3 36.0846 427.467  10
   7   5   4 1414.32 393.772  11
  -7  -5  -4 1100.18 357.634   7
  -7  -5  -4 968.045 406.142  10
   7   5   5 1685.56 393.328  11
  -7  -5  -5 1074.90 399.858  10
   7   5   6 412.466 362.893  11
   7   5   7-345.556 336.884  11
   7   5   7-125.468 335.042   9
   7   5   8 2023.09 345.910  11
   7   5   8 1977.22 336.644   9
   7   5   9-428.527 300.648  11
   7   5   9 91.0225 271.354   9
   7   5  10 1138.90 259.016   9
   7   5  10 642.894 263.532  11
  -7  -6   9 97.7112 267.074   7
  -7  -6   8 66.9530 257.050   7
  -7  -6   7 1730.54 288.960   7
  -7  -6   6 481.212 283.657   7
  -7  -6   6 292.725 345.231  10
  -7  -6   5 4020.86 430.687   7
  -7  -6   5 4353.33 366.295  10
  -7  -6   4 701.932 313.025   7
  -7  -6   4 614.660 366.303  10
  -7  -6   3 140.948 336.191   7
  -7  -6   3 326.431 371.531  10
  -7  -6   2 375.055 338.795   7
  -7  -6   2 388.559 353.484  10
  -7  -6   1 636.312 324.863   7
  -7  -6   1 901.314 350.420  10
  -7  -6   0-41.8544 309.732   7
  -7  -6   0 258.674 354.018  10
  -7  -6  -1 550.917 320.823   7
  -7  -6  -1 94.0514 370.323  10
  -7  -6  -2 207.459 301.040   7
  -7  -6  -2 26.0680 344.827  10
  -7  -6  -3 285.950 307.046   7
  -7  -6  -3 524.322 336.009  10
  -7  -6  -4 1149.69 315.025   7
  -7  -6  -4 1673.01 332.073  10
  -7  -6  -5 8333.28 511.361  10
   7   6   6 750.418 299.851   9
   7   6   7 57.0482 266.740   9
   7   6   8 32.1548 243.650   9
   7   6   9-116.147 198.562   9
  -7  -7   6 226.570 238.451   7
  -7  -7   5 307.344 252.484   7
  -7  -7   5 488.686 273.253  10
  -7  -7   4 133.216 226.440   7
  -7  -7   4 713.095 288.100  10
  -7  -7   3 1332.78 288.540   7
  -7  -7   3 1373.44 284.848  10
  -7  -7   2 39.6546 273.152   7
  -7  -7   2 88.1103 284.573  10
  -7  -7   1 11.1594 260.394   7
  -7  -7   1 4.14265 287.134  10
  -7  -7   0 1243.78 273.126   7
  -7  -7   0 839.171 288.155  10
  -7  -7  -1 1903.10 294.814   7
  -7  -7  -1 1672.40 284.677  10
  -7  -7  -2 2077.16 284.359   7
  -7  -7  -2 1816.11 286.856  10
  -7  -7  -3 222.630 273.336  10
   7   7   5 310.991 226.320   9
   7   7   6 608.347 200.351   9
   8   0 -14 268.444 239.268  11
   8   0 -13-31.2927 282.461  11
   8   0 -12 486.817 294.481  11
   8   0 -12 221.226 352.624   8
   8   0 -11 289.744 328.477  11
   8   0 -11 195.300 379.798   8
   8   0 -10 12092.1 595.479   8
   8   0 -10 11545.1 670.120  11
   8   0  -9-415.445 338.744  11
   8   0  -9-158.331 446.194   8
   8   0  -8 18601.0 791.275   8
   8   0  -8 18177.3 846.476  11
   8   0  -7 386.060 428.434  11
   8   0  -7 461.422 459.621   8
   8   0  -6-239.746 419.468  11
   8   0  -5 74.8013 377.322  11
   8   0  -4 4039.48 502.788  11
   8   0  -3-171.578 404.003  11
   8   0  -2 483.189 465.397  11
   8   0  -1 362.422 462.636  11
   8   0   0 16481.8 857.899  11
   8   0   1 368.940 432.780  11
   8   0   2 2925.82 471.339  11
   8   0   3 221.439 419.381  11
   8   0   4-646.681 411.103  11
   8   0   5-361.427 414.724  11
   8   0   6 3424.57 465.788  11
   8   0   7 408.378 422.748  11
   8   0   8 2410.18 393.448  11
   8   0   9-512.333 355.541  11
   8   0  10 979.690 346.163  11
   8   0  11-242.441 298.652  11
   8   1 -14 390.336 213.680  11
   8  -1 -13 1885.52 287.736  11
   8   1 -13 1514.24 303.833  11
   8  -1 -13 1446.24 281.621   8
   8  -1 -12 1278.50 310.734  11
   8   1 -12 1244.00 322.531  11
   8  -1 -12 1423.80 318.260   8
   8  -1 -11 3697.03 397.080   8
   8  -1 -11 4324.68 393.577  11
   8   1 -11 3808.69 432.290  11
   8  -1 -10 3482.75 371.458  11
   8   1 -10 2405.09 435.763  11
   8  -1 -10 2479.05 364.224   8
   8  -1  -9 826.013 405.892  11
   8   1  -9 905.261 369.207  11
   8  -1  -9 1237.22 403.316   8
   8  -1  -8 1161.86 415.699  11
   8   1  -8 1441.82 393.020  11
   8  -1  -8 1797.58 421.232   8
   8  -1  -7 47.1862 429.578  11
   8   1  -7 242.577 387.251  11
   8  -1  -7 383.594 402.169   8
   8  -1  -6 2866.71 452.046  11
   8   1  -6 2676.04 428.797  11
   8  -1  -6 2293.99 427.804   8
   8  -1  -5 790.810 423.280  11
   8   1  -5 136.210 410.438  11
   8  -1  -4 9719.84 657.455  11
   8   1  -4 9495.22 674.655  11
   8  -1  -3 1030.29 476.693  11
   8   1  -3 1446.05 395.903  11
   8  -1  -2 41606.2 1222.64  11
   8   1  -2 37365.4 1262.74  11
   8  -1  -1 301.098 461.534  11
   8   1  -1 651.533 381.547  11
   8  -1   0 3900.61 507.949  11
   8   1   0 3433.86 477.596  11
   8  -1   1 465.161 471.751  11
   8   1   1 155.047 373.852  11
   8  -1   2 367.993 482.743  11
   8   1   2-132.000 434.330  11
   8  -1   3 608.492 470.757  11
   8   1   3 651.516 421.595  11
   8  -1   4 9244.53 624.765  11
   8   1   4 7893.38 667.865  11
   8  -1   5-220.441 485.774  11
   8   1   5 816.332 406.416  11
   8  -1   6 5305.25 478.393  11
   8   1   6 5499.01 556.976  11
   8  -1   7 1360.15 443.706  11
   8   1   7 959.714 414.833  11
   8   1   8 10633.8 661.294  11
   8   1   9 7738.02 576.139  11
   8   1  10 907.853 328.210  11
   8   1  11-417.455 269.168  11
   8   1  12 999.954 243.066  11
   8   2 -14 708.691 202.228  11
   8   2 -13 1042.19 231.855  11
   8  -2 -13 851.635 242.952   8
   8   2 -12 87.8688 262.608  11
   8  -2 -12-55.6708 274.703   8
   8   2 -11 725.833 312.462  11
   8  -2 -11 492.257 301.212   8
   8   2 -10 3098.17 400.380  11
   8  -2 -10 3090.87 436.080   8
   8   2  -9-444.582 366.430  11
   8  -2  -9-186.295 343.599   8
   8  -2  -8 6076.59 535.531   8
   8   2  -8 5430.93 556.109  11
   8  -2  -7 23333.2 943.393   8
   8   2  -7 24362.1 993.079  11
   8   2  -6 2937.54 481.389  11
   8  -2  -6 3302.72 485.659   8
   8   2  -5 4659.28 550.261  11
   8   2  -4-920.288 387.259  11
   8   2  -3 7267.36 632.399  11
   8   2  -2 615.546 391.703  11
   8   2  -1 31240.0 1148.40  11
   8   2   0 3034.18 496.403  11
   8   2   1 33.8070 407.164  11
   8   2   2 2488.87 438.515  11
   8   2   3-463.756 396.933  11
   8   2   4 1382.59 446.782  11
   8   2   5 3235.30 495.867  11
   8   2   6 3302.94 502.023  11
   8   2   7 7796.10 599.793  11
   8   2   8-142.433 317.807  11
   8   2   9 1552.88 364.120  11
   8   2  10 853.793 297.518  11
   8   2  11 1123.79 250.894  11
   8   2  12 912.117 214.699  11
   8   3 -13 2532.64 233.245  11
   8   3 -12-346.899 249.426  11
   8  -3 -12 300.619 239.057   8
   8  -3 -11 4321.79 392.267   8
   8   3 -11 4143.19 376.906  11
   8   3 -10 191.849 299.497  11
   8  -3 -10 125.938 304.642   8
   8   3  -9 2918.38 403.300  11
   8  -3  -9 2564.08 382.967   8
   8  -3  -8 5447.40 527.050   8
   8   3  -8 5328.51 501.488  11
   8   3  -7 1456.04 421.402  11
   8  -3  -7 1354.71 336.638   8
   8   3  -6 3911.40 485.227  11
   8   3  -5 2999.40 457.474  11
   8   3  -4 125.439 377.323  11
   8   3  -3 1126.06 361.072  11
   8   3  -2 2899.81 459.103  11
   8   3  -1-11.9861 376.875  11
   8   3   0 650.844 391.823  11
   8   3   1 2495.03 467.648  11
   8   3   2 1029.26 398.579  11
   8   3   3 984.036 408.750  11
   8   3   4 11.5299 365.208  11
   8   3   5 697.283 366.614  11
   8   3   6 1220.42 358.359  11
   8   3   6-427.875 417.041   9
   8   3   7-54.9670 321.855  11
   8   3   8-291.742 316.063  11
   8   3   9 853.179 279.101  11
   8   3  10 913.105 272.708  11
   8   3  11 522.089 221.499  11
   8   4 -11 20.8968 254.935  11
   8   4 -10 350.892 273.658  11
   8   4  -9 1502.65 304.253  11
   8   4  -8 2167.63 319.305  11
   8   4  -7 1768.23 347.579  11
   8   4  -6 7563.83 532.708  11
   8   4  -5 456.161 370.037  11
   8   4  -4 443.159 378.197  11
   8   4  -3 1126.10 355.060  11
   8   4  -2 407.460 346.451  11
   8   4  -1 441.362 345.380  11
   8   4   0 2865.70 477.113  11
   8   4   1 5879.54 549.143  11
   8   4   2 45.7577 358.392  11
  -8  -4  -2 154.107 345.185   7
   8   4   3 164.473 343.998  11
   8   4   4 587.954 330.234  11
   8   4   5 364.244 329.193  11
   8   4   6 2897.82 379.761  11
   8   4   6 2136.15 323.537   9
   8   4   7-55.8740 290.129  11
   8   4   7-20.6713 307.225   9
   8   4   8 1404.83 309.393  11
   8   4   8 1430.17 296.849   9
   8   4   9 160.211 238.369  11
   8   4  10-87.7101 213.072  11
  -8  -5   9 4275.64 278.291   7
  -8  -5   8 70.5830 227.516   7
   8   5  -7 428.546 326.058  11
   8   5  -6 1796.85 335.967  11
   8   5  -5 238.551 346.085  11
   8   5  -4 2585.79 354.644  11
   8   5  -3 1498.35 352.144  11
   8   5  -2-108.535 363.296  11
   8   5  -1 900.501 374.065  11
  -8  -5   1 354.049 279.047   7
   8   5   0 1009.65 349.374  11
  -8  -5   0 811.516 315.248   7
   8   5   1 278.871 344.665  11
  -8  -5  -1 47.0548 313.282   7
  -8  -5  -2 3514.45 351.363   7
   8   5   2 3044.70 351.832  11
   8   5   3 800.008 319.477  11
  -8  -5  -3 20.4295 309.254   7
   8   5   4 4238.16 376.112  11
   8   5   5 454.279 297.051  11
   8   5   5 658.329 297.641   9
   8   5   6 5.71505 280.620  11
   8   5   6 110.975 264.765   9
   8   5   7 237.382 255.931  11
   8   5   7 736.313 254.326   9
  -8  -6   7 1027.78 202.680   7
  -8  -6   6 108.828 217.977   7
  -8  -6   5 1651.92 239.914   7
  -8  -6   4 1020.39 227.858   7
  -8  -6   3 63.6663 241.494   7
  -8  -6   2 389.016 249.130   7
  -8  -6   1 1322.60 236.228   7
  -8  -6   0 772.724 251.229   7
  -8  -6  -1 116.248 244.925   7
  -8  -6  -2 2343.58 245.975   7
   8   6   4 222.957 232.020   9
   8   6   5 145.520 222.087   9
   9   0 -11 1126.34 254.604  11
   9   0 -10-248.055 268.502  11
   9   0  -9 736.060 304.081  11
   9   0  -8 375.217 331.361  11
   9   0  -7 327.708 355.394  11
   9   0  -6 174.524 320.305  11
   9   0  -5 1287.74 347.770  11
   9   0  -4-396.255 388.820  11
   9   0  -3 1094.13 380.293  11
   9   0  -2-236.889 400.012  11
   9   0  -1 13798.7 724.271  11
   9   0   0-51.4630 400.936  11
   9   0   1 12286.7 708.479  11
   9   0   2 36.3021 354.745  11
   9   0   3 2113.79 408.240  11
   9   0   4 168.545 371.926  11
   9   0   5 1297.85 362.168  11
   9   0   6-25.8652 329.298  11
   9   0   7 3657.63 332.947  11
   9   0   8 457.081 316.820  11
   9   1 -12 466.511 209.931  11
   9   1 -11 980.497 238.490  11
   9  -1 -10 4650.02 312.198  11
   9   1 -10 4538.20 382.066  11
   9  -1  -9 1106.90 316.786  11
   9   1  -9 497.616 277.555  11
   9  -1  -8-90.4697 337.725  11
   9   1  -8 228.280 311.238  11
   9  -1  -7 3388.85 355.178  11
   9   1  -7 2409.13 391.770  11
   9  -1  -6 269.524 363.817  11
   9   1  -6 447.306 309.263  11
   9  -1  -5 11028.7 566.401  11
   9   1  -5 10099.1 645.604  11
   9  -1  -4 4793.30 436.384  11
   9   1  -4 3488.83 440.491  11
   9  -1  -3 2350.09 407.109  11
   9   1  -3 1647.12 384.487  11
   9  -1  -2-115.160 404.293  11
   9   1  -2 1180.48 378.137  11
   9  -1  -1 5393.96 476.722  11
   9   1  -1 5204.83 545.535  11
   9  -1   0 742.850 438.950  11
   9   1   0 1026.83 434.267  11
   9  -1   1 4484.55 445.240  11
   9   1   1 4410.58 481.840  11
   9  -1   2 394.310 434.262  11
   9   1   2 507.217 381.265  11
   9   1   3 31.7765 344.490  11
   9   1   4 1412.67 363.836  11
   9   1   5 4971.52 460.565  11
   9   1   6 2550.63 369.560  11
   9   1   7 2063.63 323.599  11
   9   1   8 339.915 266.978  11
   9   1   9-157.295 247.802  11
   9   2 -11 854.680 216.303  11
   9   2 -10 5103.86 372.042  11
   9   2  -9 4017.00 389.880  11
   9   2  -8 325.978 277.910  11
   9   2  -7 3461.88 422.892  11
   9   2  -6 564.653 304.911  11
   9   2  -5 4835.71 478.535  11
   9   2  -4 917.615 360.396  11
   9   2  -3-282.289 343.387  11
   9   2  -2 172.619 351.011  11
   9   2  -1 244.998 349.428  11
   9   2   0 1024.69 376.674  11
   9   2   1 164.972 349.082  11
   9   2   2-287.654 343.185  11
   9   2   3 1202.35 378.952  11
   9   2   4 844.254 317.184  11
   9   2   5 123.023 325.968  11
   9   2   6 327.511 304.244  11
   9   2   7 4888.35 393.874  11
   9   2   8 727.183 235.191  11
   9   2   9 870.365 209.381  11
   9   3 -10 465.266 217.678  11
   9   3  -9 1031.59 232.628  11
   9   3  -8 531.398 255.419  11
   9   3  -7 535.425 279.847  11
   9   3  -6 1601.97 334.067  11
   9   3  -5 517.853 278.613  11
   9   3  -4 1394.33 300.951  11
   9   3  -3 7222.54 520.354  11
   9   3  -2-124.599 306.808  11
   9   3  -1 409.859 346.614  11
   9   3   0-1.56755 297.594  11
   9   3   1-309.181 344.818  11
   9   3   2 580.833 324.948  11
   9   3   3 483.783 308.511  11
   9   3   4 1322.28 335.738  11
   9   3   5 289.256 296.476  11
   9   3   6 1112.87 283.632  11
   9   3   7 4294.89 339.173  11
   9   3   8 5427.66 297.739  11
   9   4  -8 1540.39 231.365  11
   9   4  -7 1195.44 254.328  11
   9   4  -6 1985.49 270.830  11
   9   4  -5 977.665 266.938  11
   9   4  -4 864.067 290.296  11
   9   4  -3-98.5264 297.004  11
   9   4  -2 776.195 277.399  11
   9   4  -1 183.679 266.596  11
   9   4   0 223.271 268.402  11
  -9  -4   0 397.401 271.985   7
   9   4   1 906.969 316.895  11
  -9  -4  -1 678.843 266.498   7
   9   4   2 68.7659 265.653  11
   9   4   3 917.674 285.438  11
   9   4   4 30.6605 270.647  11
   9   4   5 1945.89 275.651  11
   9   4   6 203.879 222.240  11
  -9  -5   6-8.37096 169.582   7
  -9  -5   5 92.4773 193.162   7
  -9  -5   4 1046.56 208.437   7
  -9  -5   3 653.052 215.279   7
   9   5  -2-114.602 276.934  11
  -9  -5   2 0.83098 207.732   7
   9   5  -1 152.383 270.493  11
  -9  -5   1 448.972 221.854   7
   9   5   0 223.664 261.341  11
  -9  -5   0 520.162 215.748   7
   9   5   1 1864.37 261.341  11
  10   0  -7-224.686 265.984  11
  10   0  -6 550.350 269.651  11
  10   0  -5-80.2772 290.844  11
  10   0  -4 1692.47 291.764  11
  10   0  -3-157.514 295.396  11
  10   0  -2 1923.26 313.735  11
  10   0  -1-260.063 312.800  11
  10   0   0 5021.67 384.803  11
  10   0   1-665.278 307.429  11
  10   0   2 257.046 297.716  11
  10   0   3-358.625 310.107  11
  10   1  -7 1995.19 238.660  11
  10   1  -6 231.691 252.940  11
  10   1  -5 479.950 255.680  11
  10   1  -4 1811.71 297.385  11
  10   1  -3 373.268 263.422  11
  10   1  -2 2999.83 346.646  11
  10   1  -1 75.4268 276.104  11
  10   1   0 4.48308 269.037  11
  10   1   1-64.4803 267.085  11
  10   1   2-108.649 261.873  11
  10   1   3 187.657 272.999  11
  10   1   4 6.32038 245.363  11
  10   2  -7 64.4774 205.573  11
  10   2  -6-291.016 219.770  11
  10   2  -5 732.746 261.207  11
  10   2  -4 476.779 245.355  11
  10   2  -3 591.540 262.799  11
  10   2  -2 229.543 239.769  11
  10   2  -1 368.843 259.801  11
  10   2   0 3562.02 332.002  11
  10   2   1 5756.83 409.950  11
  10   2   2 538.705 250.974  11
  10   2   3 418.493 237.117  11
  10   2   4 1089.18 224.174  11
  10   3  -5 292.734 212.556  11
  10   3  -4 165.155 217.299  11
  10   3  -3 266.653 212.501  11
  10   3  -2 1702.47 241.177  11
  10   3  -1 3002.30 282.720  11
  10   3   0 1214.02 240.133  11
  10   3   1 3322.11 286.318  11
  10   3   2 406.616 211.386  11
  10   3   3 252.069 205.715  11
;
_shelx_hkl_checksum     20662
_shelx_res_file
;
TITL exp_85dil(5) in P21/n #14
    bizn03.res
    created by SHELXL-2016/6 at 14:19:06 on 16-Nov-2021
REM reset to P21/n #14
CELL 1.54184 8.509998 8.252484 16.512976 90 93.7602 90
ZERR 4 0.000336 0.000414 0.000672 0 0.0036 0
LATT 1
SYMM 0.5-X,0.5+Y,0.5-Z
SFAC C H N O
UNIT 40 52 12 16
L.S. 4
PLAN  30
CONF
BOND
MORE -1
BOND $H
fmap 2.0
acta
size 0.12 0.1 0.08
htab n2 o2
eqiv $1 2-x,1-y,1-z
htab n1 o1_$1
eqiv $2 1.5-x,0.5+y,1.5-z
htab o1 o2_$2
htab o1 o4_$2
eqiv $3 0.5-x,-0.5+y,1.5-z
htab c5 o4_$3
temp 20
WGHT    0.071500    0.002600
EXTI    0.007528
FVAR      11.91820
O1    4    1.121210    0.570416    0.619119    11.00000    0.06766    0.07265 =
         0.06925   -0.01619    0.02167   -0.02241
H1O   2    1.101857    0.661722    0.646111    11.00000    0.11176
O2    4    0.468948    0.270877    0.749984    11.00000    0.10675    0.05606 =
         0.05799   -0.00207    0.01538    0.00131
O3    4    0.492171    0.525719    0.742341    11.00000    0.16098    0.05913 =
         0.09564    0.00542    0.02602   -0.01556
O4    4    0.382244    0.419499    0.842323    11.00000    0.11755    0.11527 =
         0.07495   -0.01918    0.04080    0.00686
N1    3    0.651294    0.341981    0.478324    11.00000    0.05072    0.04937 =
         0.05686    0.00168    0.01359   -0.00315
H1N   2    0.725525    0.374197    0.444177    11.00000    0.07534
N2    3    0.542433    0.292233    0.590320    11.00000    0.04792    0.04894 =
         0.04682   -0.00057    0.00714   -0.00027
H2N   2    0.526750    0.289979    0.641167    11.00000    0.06529
C1    1    0.516420    0.252913    0.457309    11.00000    0.04694    0.04029 =
         0.05212    0.00323    0.00401    0.00484
C2    1    0.451324    0.196506    0.383452    11.00000    0.07142    0.05561 =
         0.04979    0.00080   -0.00029    0.00784
AFIX  43
H2    2    0.498209    0.216950    0.335175    11.00000   -1.20000
AFIX   0
N3    3    0.446482    0.409133    0.778602    11.00000    0.06577    0.06328 =
         0.05559   -0.00409    0.00259    0.00059
C3    1    0.315077    0.109500    0.384997    11.00000    0.06950    0.05832 =
         0.06815   -0.00932   -0.01702    0.00508
AFIX  43
H3    2    0.268665    0.069383    0.336521    11.00000   -1.20000
AFIX   0
C4    1    0.243284    0.078885    0.457040    11.00000    0.04781    0.05214 =
         0.09106   -0.00610   -0.00554   -0.00280
AFIX  43
H4    2    0.149566    0.020639    0.455243    11.00000   -1.20000
AFIX   0
C5    1    0.308071    0.132960    0.530683    11.00000    0.04725    0.04660 =
         0.06911    0.00203    0.00960   -0.00117
AFIX  43
H5    2    0.261444    0.111399    0.578915    11.00000   -1.20000
AFIX   0
C6    1    0.446743    0.221429    0.529227    11.00000    0.04326    0.03926 =
         0.05091    0.00111    0.00408    0.00332
C7    1    0.664452    0.362906    0.558259    11.00000    0.04531    0.04267 =
         0.05819   -0.00287    0.00566    0.00223
C8    1    0.796654    0.446022    0.604313    11.00000    0.04891    0.05237 =
         0.07154   -0.01315    0.00413   -0.00210
AFIX  23
H8A   2    0.765574    0.471662    0.658317    11.00000   -1.20000
H8B   2    0.819160    0.547104    0.577420    11.00000   -1.20000
AFIX   0
C9    1    0.944921    0.342647    0.611177    11.00000    0.05481    0.04573 =
         0.06854   -0.00309   -0.00270    0.00026
AFIX  23
H9A   2    0.921976    0.240986    0.637422    11.00000   -1.20000
H9B   2    0.976665    0.318146    0.557167    11.00000   -1.20000
AFIX   0
C10   1    1.078384    0.425474    0.658637    11.00000    0.05582    0.06622 =
         0.06216   -0.00560   -0.00531    0.00032
AFIX  23
H10A  2    1.047114    0.450854    0.712636    11.00000   -1.20000
H10B  2    1.168414    0.353286    0.664051    11.00000   -1.20000
AFIX   0
HKLF 4
REM  exp_85dil(5) in P21/n #14
REM R1 =  0.0437 for    1644 Fo > 4sig(Fo)  and  0.0666 for all    2345 data
REM    167 parameters refined using      0 restraints
END
WGHT      0.0715      0.0026
REM Highest difference peak  0.161,  deepest hole -0.153,  1-sigma level  0.032
Q1    1   0.4537  0.2641  0.4194  11.00000  0.05    0.16
Q2    1   0.7174  0.4115  0.5835  11.00000  0.05    0.14
Q3    1   0.3759  0.5822  0.7492  11.00000  0.05    0.13
Q4    1   0.4946  0.2206  0.4952  11.00000  0.05    0.13
Q5    1   0.4827  0.3827  0.8347  11.00000  0.05    0.12
Q6    1   0.4689  0.2785  0.5524  11.00000  0.05    0.11
Q7    1   0.5635  0.3018  0.7169  11.00000  0.05    0.11
Q8    1   0.4920  0.1885  0.7891  11.00000  0.05    0.11
Q9    1   1.2360  0.5828  0.6451  11.00000  0.05    0.10
Q10   1   0.2969  0.3852  0.8022  11.00000  0.05    0.10
Q11   1   0.3133  0.0766  0.4864  11.00000  0.05    0.10
Q12   1   0.4022  0.5024  0.7005  11.00000  0.05    0.10
Q13   1   0.5191  0.2241  0.7272  11.00000  0.05    0.10
Q14   1   0.5745  0.3288  0.3027  11.00000  0.05    0.10
Q15   1   0.6313  0.4098  0.5126  11.00000  0.05    0.10
Q16   1   1.1223  0.4126  0.7187  11.00000  0.05    0.09
Q17   1   0.4206  0.1947  0.7048  11.00000  0.05    0.09
Q18   1   0.5378  0.3265  0.4665  11.00000  0.05    0.09
Q19   1   0.5240  0.3032  0.7748  11.00000  0.05    0.09
Q20   1   0.9581  0.1070  0.6008  11.00000  0.05    0.09
Q21   1   1.2340  0.5327  0.6005  11.00000  0.05    0.09
Q22   1   0.7613  0.5354  0.6307  11.00000  0.05    0.09
Q23   1   1.2618  0.4094  0.6370  11.00000  0.05    0.09
Q24   1   0.5701  0.3803  0.5799  11.00000  0.05    0.09
Q25   1   0.3503  0.2122  0.5297  11.00000  0.05    0.09
Q26   1   0.9186  0.5984  0.6593  11.00000  0.05    0.09
Q27   1   0.3283  0.1078  0.7044  11.00000  0.05    0.09
Q28   1   1.1639  0.6037  0.5734  11.00000  0.05    0.08
Q29   1   0.2850  0.1048  0.4225  11.00000  0.05    0.08
Q30   1   0.4039  0.5597  0.8577  11.00000  0.05    0.08
;
_shelx_res_checksum     46977
