# Supplementary material for: The mol­ecular and crystal structures of 2-(3-hy­droxy­prop­yl)benzimidazole and its nitrate salt
Source: Acta Crystallogr E Crystallogr Commun. 2022 Jan 20;78(Pt 2):211–5. doi: 10.1107/S2056989022000585 (PMC8819435; doi:10.1107/S2056989022000585)
Supplement: Supplementary file 2 [file e-78-00211-BIZsup2.hkl]

data_BIZ                                                                        
_shelx_title ' himfak_6 in P2(1)2(1)2(1)'                                       
_shelx_refln_list_code          4                                               
_shelx_F_calc_maximum       82.84                                               
_exptl_crystal_F_000       376.00                                               
_reflns_d_resolution_high  0.8729                                               
                                                                                
loop_                                                                           
 _space_group_symop_operation_xyz                                               
 'x, y, z'                                                                      
 '-x+1/2, -y, z+1/2'                                                            
 'x+1/2, -y+1/2, -z'                                                            
 '-x, y+1/2, -z+1/2'                                                            
                                                                                
_cell_length_a     5.8520                                                       
_cell_length_b    12.4370                                                       
_cell_length_c    12.4440                                                       
_cell_angle_alpha  90.000                                                       
_cell_angle_beta   90.000                                                       
_cell_angle_gamma  90.000                                                       
                                                                                
_shelx_F_squared_multiplier     1.000                                           
                                                                                
loop_                                                                           
 _refln_index_h                                                                 
 _refln_index_k                                                                 
 _refln_index_l                                                                 
 _refln_F_squared_calc                                                          
 _refln_F_squared_meas                                                          
 _refln_F_squared_sigma                                                         
 _refln_observed_status                                                         
   2   0   0        366.29        334.97         2.37 o                         
   4   0   0          4.07          2.48         1.49 o                         
   6   0   0        113.87        124.79         6.04 o                         
   1   1   0          3.48          3.82         0.39 o                         
   2   1   0        502.57        440.82         4.34 o                         
   3   1   0        150.53        151.00         2.59 o                         
   4   1   0         19.50         20.39         1.35 o                         
   5   1   0         21.24         17.65         2.22 o                         
   6   1   0        101.43        112.79         5.86 o                         
   0   2   0       1052.05        897.31         7.57 o                         
   1   2   0        150.22        140.72         1.41 o                         
   2   2   0        219.00        200.89         2.13 o                         
   3   2   0        292.17        295.86         6.53 o                         
   4   2   0         58.32         61.36         2.00 o                         
   5   2   0         43.49         42.89         2.83 o                         
   6   2   0          1.97          6.07         2.54 o                         
   1   3   0        367.16        335.62         2.03 o                         
   2   3   0        369.44        337.07         3.33 o                         
   3   3   0        119.47        114.93         2.80 o                         
   4   3   0         31.09         25.77         2.33 o                         
   5   3   0         11.44         11.52         1.97 o                         
   6   3   0         33.38         31.14         4.11 o                         
   0   4   0       2162.74       2039.68        19.85 o                         
   1   4   0        616.99        555.19         3.13 o                         
   2   4   0        469.66        492.93         5.35 o                         
   3   4   0        692.21        831.03        10.03 o                         
   4   4   0        408.23        457.13         8.64 o                         
   5   4   0         19.86         25.00         3.22 o                         
   6   4   0          0.23          3.71         2.43 o                         
   1   5   0        126.50        130.38         1.84 o                         
   2   5   0        332.43        342.77         7.28 o                         
   4   5   0          7.47          7.04         3.14 o                         
   5   5   0         37.39         41.81         2.61 o                         
   6   5   0          0.77          1.86         2.10 o                         
   0   6   0       1341.21       1317.59         6.72 o                         
   1   6   0        790.28        826.77         6.74 o                         
   2   6   0          5.37          6.59         2.07 o                         
   4   6   0          0.31         -0.55         1.67 o                         
   5   6   0          0.12         -1.65         1.95 o                         
   6   6   0          9.00         11.29         2.78 o                         
   1   7   0         46.04         45.70         1.60 o                         
   2   7   0        159.65        146.81         3.90 o                         
   3   7   0          1.52          3.27         1.76 o                         
   4   7   0         27.58         23.11         2.25 o                         
   5   7   0         26.02         26.31         2.01 o                         
   0   8   0         15.28         15.18         1.53 o                         
   1   8   0          4.17          4.31         0.97 o                         
   2   8   0          2.78          2.63         1.13 o                         
   3   8   0         13.03         11.96         1.89 o                         
   4   8   0        180.80        177.93         5.03 o                         
   5   8   0          9.09          8.03         1.35 o                         
   1   9   0         50.03         47.72         1.72 o                         
   2   9   0        194.10        185.46         4.04 o                         
   3   9   0         82.84         74.65         2.84 o                         
   4   9   0         15.20         15.30         1.51 o                         
   5   9   0          6.95          8.29         1.41 o                         
   0  10   0        225.88        269.77         5.38 o                         
   1  10   0         60.69         58.23         1.77 o                         
   2  10   0         67.32         61.93         2.12 o                         
   3  10   0         38.85         35.12         1.86 o                         
   4  10   0          3.74          4.00         1.30 o                         
   1  11   0         61.98         61.44         2.27 o                         
   2  11   0         12.08          9.08         1.62 o                         
   3  11   0          1.86          0.26         1.39 o                         
   4  11   0          8.83         12.14         1.42 o                         
   0  12   0        444.95        488.26        11.17 o                         
   1  12   0          9.81          9.32         1.52 o                         
   2  12   0          0.32         -0.80         1.62 o                         
   3  12   0          9.52          9.82         1.67 o                         
   1  13   0          4.53          8.06         4.02 o                         
   2  13   0         22.43         24.67         1.90 o                         
   1   0   1         38.90         35.94         0.50 o                         
   2   0   1        263.78        240.37         2.59 o                         
   3   0   1          0.93          0.39         0.68 o                         
   4   0   1         52.19         50.79         2.05 o                         
   5   0   1         57.14         53.33         2.69 o                         
   6   0   1         23.62         17.55         2.98 o                         
  -6   1   1         17.06         18.00         3.10 o                         
  -5   1   1          7.83          7.54         1.46 o                         
  -4   1   1        164.67        161.04         2.92 o                         
  -3   1   1        227.13        251.66         2.82 o                         
  -2   1   1        111.44        107.68         1.01 o                         
  -1   1   1        890.32        769.36         2.49 o                         
   0   1   1          3.35          3.41         0.29 o                         
   1   1   1        893.10        767.45         9.87 o                         
   2   1   1        111.68        108.90         1.54 o                         
   3   1   1        228.08        254.63         2.21 o                         
   4   1   1        165.25        159.02         3.28 o                         
   5   1   1          7.69          7.88         1.33 o                         
   6   1   1         16.95         21.32         3.49 o                         
  -6   2   1         22.50         27.94         3.73 o                         
  -5   2   1         50.51         48.92         4.75 o                         
  -4   2   1         38.44         34.64         1.94 o                         
  -3   2   1        312.75        352.62         4.87 o                         
  -2   2   1        473.16        456.73         2.95 o                         
  -1   2   1       2359.14       2123.33         7.86 o                         
   0   2   1       5197.60       4389.63        10.71 o                         
   1   2   1       2356.62       2132.19         7.67 o                         
   2   2   1        473.85        458.57        13.51 o                         
   3   2   1        313.78        358.27         4.62 o                         
   4   2   1         38.88         39.61         1.65 o                         
   5   2   1         50.14         49.33         3.06 o                         
   6   2   1         22.56         26.39         2.54 o                         
  -6   3   1          1.07         -0.57         2.78 o                         
  -5   3   1          2.31          0.98         1.83 o                         
  -4   3   1        152.57        158.88         5.61 o                         
  -3   3   1         61.21         72.66         2.38 o                         
  -2   3   1         34.26         31.48         1.50 o                         
  -1   3   1        253.64        226.75         1.38 o                         
   0   3   1       3099.83       2640.46         7.27 o                         
   1   3   1        254.22        229.39         2.82 o                         
   2   3   1         34.01         33.39         1.19 o                         
   3   3   1         60.49         77.01         2.66 o                         
   4   3   1        151.39        148.77         3.44 o                         
   5   3   1          2.36          3.64         2.13 o                         
   6   3   1          1.06         -0.90         2.22 o                         
  -6   4   1          6.05          6.64         2.55 o                         
  -5   4   1          6.29          4.74         1.84 o                         
  -4   4   1         12.48         11.99         2.38 o                         
  -3   4   1         70.88         72.85         2.67 o                         
  -2   4   1         54.77         64.96         2.13 o                         
  -1   4   1        381.00        376.56         1.84 o                         
   0   4   1        792.35        765.32         5.19 o                         
   1   4   1        382.68        382.07         4.07 o                         
   4   4   1         12.58         12.05         2.15 o                         
   5   4   1          6.34          6.44         1.87 o                         
   6   4   1          6.10          5.88         2.85 o                         
  -6   5   1          6.75          6.54         2.76 o                         
  -5   5   1          9.18         11.97         1.90 o                         
  -4   5   1          1.20          1.66         1.93 o                         
  -3   5   1          3.94          1.15         1.63 o                         
  -2   5   1         78.84         81.74         3.72 o                         
  -1   5   1        140.18        135.61         1.26 o                         
   0   5   1         77.19         79.27         1.23 o                         
   1   5   1        139.62        135.16         1.81 o                         
   2   5   1         78.43         84.94         3.91 o                         
   4   5   1          1.21          0.17         2.16 o                         
   5   5   1          9.33          6.83         2.58 o                         
   6   5   1          6.83          7.70         2.26 o                         
  -6   6   1          1.19          0.53         2.57 o                         
  -5   6   1          2.20          1.58         1.78 o                         
  -4   6   1        141.02        142.52         6.54 o                         
  -3   6   1         66.90         71.91         2.89 o                         
  -2   6   1        154.46        155.55         5.53 o                         
  -1   6   1        540.85        587.93         8.98 o                         
   0   6   1         46.71         45.09         0.96 o                         
   1   6   1        538.86        569.59         3.31 o                         
   2   6   1        154.14        164.40         3.81 o                         
   3   6   1         66.84         65.21         3.89 o                         
   4   6   1        140.67        138.84         6.63 o                         
   5   6   1          2.16          1.18         2.33 o                         
   6   6   1          1.22          7.53         3.18 o                         
  -5   7   1          4.60          1.55         1.70 o                         
  -4   7   1          4.57          3.16         1.71 o                         
  -3   7   1         32.35         28.36         3.34 o                         
  -2   7   1         92.20         87.75         4.70 o                         
  -1   7   1         85.87         88.97         3.27 o                         
   0   7   1        298.47        324.66         2.92 o                         
   1   7   1         86.14         85.98         2.37 o                         
   2   7   1         93.22         82.72         3.01 o                         
   3   7   1         32.63         27.57         2.96 o                         
   4   7   1          4.64          2.22         1.81 o                         
   5   7   1          4.59          5.54         1.82 o                         
  -5   8   1          4.69          3.90         1.58 o                         
  -4   8   1         39.92         44.91         2.87 o                         
  -3   8   1        265.04        257.88        18.70 o                         
  -2   8   1         44.48         41.21         2.14 o                         
  -1   8   1         10.99          9.46         1.04 o                         
   0   8   1        157.47        173.48         2.21 o                         
   1   8   1         11.06          9.24         1.16 o                         
   2   8   1         44.07         43.29         2.07 o                         
   3   8   1        265.52        259.11         9.38 o                         
   4   8   1         40.27         40.66         2.02 o                         
   5   8   1          4.72          2.42         1.44 o                         
  -5   9   1         12.19         13.24         1.33 o                         
  -4   9   1         32.94         29.15         1.93 o                         
  -3   9   1          8.29          6.81         1.42 o                         
  -2   9   1         18.51         18.36         1.47 o                         
  -1   9   1         30.65         29.27         1.46 o                         
   0   9   1          3.88          5.15         0.98 o                         
   1   9   1         31.02         32.60         1.85 o                         
   2   9   1         18.61         17.90         1.75 o                         
   3   9   1          8.11          5.44         1.44 o                         
   4   9   1         33.01         29.26         1.86 o                         
   5   9   1         12.07         13.86         2.37 o                         
  -4  10   1         12.84         14.23         1.54 o                         
  -3  10   1         49.96         51.12         2.41 o                         
  -2  10   1          8.63          7.83         1.35 o                         
  -1  10   1          0.31          0.19         1.24 o                         
   0  10   1        100.26        110.59         2.49 o                         
   1  10   1          0.26         -0.89         1.26 o                         
   2  10   1          8.54          8.22         1.93 o                         
   3  10   1         50.04         47.83         2.14 o                         
   4  10   1         12.74         11.88         1.37 o                         
  -4  11   1         12.51         12.06         1.45 o                         
  -3  11   1          4.10          3.72         1.49 o                         
  -2  11   1          8.10          9.24         1.44 o                         
  -1  11   1         10.16         14.00         1.47 o                         
   0  11   1          0.67          1.58         1.48 o                         
   1  11   1         10.22         10.76         1.26 o                         
   2  11   1          8.26          6.53         1.54 o                         
   3  11   1          4.14          3.27         1.45 o                         
   4  11   1         12.43          9.35         1.45 o                         
  -3  12   1         15.90         19.71         2.20 o                         
  -2  12   1          8.32          9.36         2.28 o                         
  -1  12   1          8.03          9.33         1.77 o                         
   0  12   1        179.47        205.06         5.38 o                         
   1  12   1          7.81          8.02         1.76 o                         
   2  12   1          8.40          9.90         1.67 o                         
   3  12   1         16.00         17.87         1.68 o                         
  -2  13   1         10.51          6.31         2.39 o                         
  -1  13   1         13.91         13.79         2.88 o                         
   0  13   1          2.10         -1.32         3.03 o                         
   1  13   1         14.30         13.37         2.36 o                         
   2  13   1         10.41          9.86         1.83 o                         
   1   0   2        505.24        442.21         2.66 o                         
   2   0   2        184.27        188.09         1.87 o                         
   3   0   2        146.85        167.66         2.54 o                         
   4   0   2        173.97        172.98         3.63 o                         
   5   0   2         23.20         25.73         2.00 o                         
   6   0   2         53.55         52.80         3.23 o                         
  -6   1   2         31.30         27.79         2.02 o                         
  -5   1   2          8.84          4.64         1.60 o                         
  -4   1   2         50.33         52.42         1.87 o                         
  -3   1   2        126.30        137.95         3.32 o                         
  -2   1   2        448.38        437.67         3.67 o                         
  -1   1   2       6371.66       5562.50        16.41 o                         
   2   1   2        446.53        428.18         5.59 o                         
   3   1   2        126.47        134.81         2.55 o                         
   4   1   2         50.57         53.39         1.66 o                         
   5   1   2          9.05          9.15         1.77 o                         
   6   1   2         31.21         29.09         3.84 o                         
  -6   2   2          6.81          8.57         2.66 o                         
  -5   2   2         68.87         67.26         2.92 o                         
  -4   2   2         45.12         42.08         2.00 o                         
  -3   2   2        400.08        448.06         9.22 o                         
  -2   2   2        334.20        309.16         1.57 o                         
  -1   2   2       6857.14       5962.46         9.57 o                         
   0   2   2       1604.71       1357.34         4.21 o                         
   1   2   2       6862.24       5941.29        20.42 o                         
   2   2   2        335.08        308.07         5.23 o                         
   3   2   2        399.50        440.39         5.86 o                         
   4   2   2         45.33         41.07         1.80 o                         
   5   2   2         68.86         63.34         2.69 o                         
   6   2   2          6.83          7.51         2.24 o                         
  -6   3   2         21.92         23.60         1.94 o                         
  -5   3   2         96.51         89.96         5.99 o                         
  -4   3   2         11.74         12.13         2.48 o                         
  -3   3   2        381.67        401.16         5.05 o                         
  -2   3   2        172.31        175.91         3.00 o                         
  -1   3   2       1022.61        951.10         4.70 o                         
   0   3   2         65.46         65.01         1.21 o                         
   1   3   2       1017.98        958.33        13.70 o                         
   3   3   2        383.20        409.33         8.72 o                         
   4   3   2         11.92         13.22         1.58 o                         
   5   3   2         96.59         93.71         3.86 o                         
   6   3   2         21.98         23.07         2.72 o                         
  -6   4   2         12.20         15.77         2.20 o                         
  -5   4   2         21.22         18.40         1.92 o                         
  -4   4   2         79.48         80.87         4.44 o                         
  -3   4   2         11.18         15.32         1.68 o                         
  -2   4   2        423.46        484.34         5.82 o                         
  -1   4   2        931.63        860.14         5.05 o                         
   0   4   2        465.38        466.26         2.61 o                         
   1   4   2        931.33        870.50         7.76 o                         
   2   4   2        421.08        473.91         5.15 o                         
   3   4   2         11.04         15.92         3.62 o                         
   4   4   2         79.68         79.94         2.98 o                         
   5   4   2         21.39         21.64         2.46 o                         
   6   4   2         12.25         10.73         2.29 o                         
  -6   5   2         21.99         24.03         1.91 o                         
  -5   5   2         74.60         70.41         3.24 o                         
  -4   5   2         17.46         17.64         1.91 o                         
  -3   5   2         34.81         37.47         2.27 o                         
  -2   5   2        326.73        329.94         5.34 o                         
  -1   5   2        239.38        256.13         2.00 o                         
   0   5   2        754.68        778.82         4.78 o                         
   1   5   2        238.58        256.36         4.98 o                         
   2   5   2        327.07        330.90         6.88 o                         
   3   5   2         35.19         32.16         2.70 o                         
   4   5   2         17.64         18.71         1.84 o                         
   5   5   2         74.68         74.66         3.42 o                         
   6   5   2         22.02         27.23         2.39 o                         
  -6   6   2         17.30         14.20         2.36 o                         
  -5   6   2         16.18         16.46         2.77 o                         
  -4   6   2         30.18         31.87         2.45 o                         
  -3   6   2        187.74        194.48         4.67 o                         
  -2   6   2        215.73        214.75         7.97 o                         
  -1   6   2        207.00        213.88         2.63 o                         
   0   6   2          7.40          7.94         0.84 o                         
   1   6   2        207.64        215.15         2.89 o                         
   2   6   2        215.84        217.95         4.16 o                         
   3   6   2        187.32        185.63         6.25 o                         
   4   6   2         30.42         25.27         2.58 o                         
   5   6   2         16.14         15.58         2.79 o                         
   6   6   2         17.26         19.05         3.26 o                         
  -5   7   2         36.96         33.78         2.19 o                         
  -4   7   2         85.38         87.61         5.41 o                         
  -3   7   2        117.41        116.18         3.57 o                         
  -2   7   2         24.43         22.96         2.83 o                         
  -1   7   2        338.19        355.73         4.73 o                         
   0   7   2        281.85        298.93         6.42 o                         
   1   7   2        338.59        347.57         5.13 o                         
   2   7   2         24.36         24.77         2.06 o                         
   3   7   2        117.61        109.74         3.96 o                         
   4   7   2         85.39         78.93         3.51 o                         
   5   7   2         37.01         33.40         2.08 o                         
  -5   8   2          2.62          4.06         1.66 o                         
  -4   8   2          9.98         11.72         1.91 o                         
  -3   8   2          5.71          5.27         1.87 o                         
  -2   8   2         16.77         16.35         1.80 o                         
  -1   8   2        199.12        217.01         4.80 o                         
   0   8   2        127.68        113.48         3.09 o                         
   1   8   2        198.82        214.19         6.22 o                         
   2   8   2         17.07         15.86         1.66 o                         
   3   8   2          5.83          4.93         1.38 o                         
   4   8   2          9.93         10.01         1.44 o                         
   5   8   2          2.55          6.29         3.41 o                         
  -5   9   2          8.64          7.39         1.41 o                         
  -4   9   2         37.81         37.69         1.93 o                         
  -3   9   2         30.55         29.45         2.06 o                         
  -2   9   2         49.93         45.64         1.87 o                         
  -1   9   2        102.56        103.95         2.10 o                         
   0   9   2         32.06         30.42         2.00 o                         
   1   9   2        102.27         99.12         4.77 o                         
   2   9   2         49.93         47.74         2.99 o                         
   3   9   2         30.66         28.31         2.11 o                         
   4   9   2         38.28         38.96         1.99 o                         
   5   9   2          8.68          9.81         1.80 o                         
  -4  10   2          7.55          7.20         1.44 o                         
  -3  10   2         57.69         55.13         2.47 o                         
  -2  10   2        147.84        145.10         3.20 o                         
  -1  10   2         82.11         77.82         2.49 o                         
   0  10   2          3.58          2.99         1.29 o                         
   1  10   2         81.47         84.82         2.68 o                         
   2  10   2        146.76        142.56         6.15 o                         
   3  10   2         57.62         49.87         2.50 o                         
   4  10   2          7.56          4.71         1.42 o                         
  -4  11   2         17.37         18.44         2.02 o                         
  -3  11   2          1.01          1.69         1.53 o                         
  -2  11   2         16.53         19.17         1.58 o                         
  -1  11   2        274.88        274.76         8.35 o                         
   0  11   2         22.54         20.71         1.87 o                         
   1  11   2        273.76        273.54         5.33 o                         
   2  11   2         16.65         18.21         1.96 o                         
   3  11   2          1.03          2.57         1.36 o                         
   4  11   2         17.44         19.98         1.53 o                         
  -3  12   2         18.44         16.34         1.99 o                         
  -2  12   2         11.07          9.60         2.04 o                         
  -1  12   2         11.78         13.77         2.10 o                         
   0  12   2          8.18          9.59         1.85 o                         
   1  12   2         11.78         12.42         1.58 o                         
   2  12   2         11.23         11.01         2.25 o                         
   3  12   2         18.74         14.22         2.24 o                         
  -2  13   2         10.89          4.24         3.37 o                         
  -1  13   2         11.01          7.86         2.62 o                         
   0  13   2          1.24         -1.73         3.05 o                         
   1  13   2         11.11         10.37         3.36 o                         
   2  13   2         10.72         13.42         1.92 o                         
   2   0   3         66.88         66.08         1.01 o                         
   3   0   3         93.74         86.53         2.08 o                         
   4   0   3          2.13          2.51         1.36 o                         
   5   0   3         41.87         39.29         1.63 o                         
   6   0   3          6.66          6.80         1.74 o                         
  -6   1   3          4.14          6.77         2.01 o                         
  -5   1   3         17.36         17.97         2.20 o                         
  -4   1   3          4.33          4.80         0.99 o                         
  -3   1   3         61.78         63.78         1.89 o                         
  -2   1   3        146.28        168.33         1.73 o                         
   1   1   3       4440.08       3980.41        17.77 o                         
   2   1   3        146.26        174.51         4.14 o                         
   3   1   3         61.72         65.13         1.91 o                         
   4   1   3          4.18          4.57         1.14 o                         
   5   1   3         17.35         17.08         1.36 o                         
   6   1   3          4.05          6.69         3.68 o                         
  -6   2   3          3.23          2.76         1.62 o                         
  -5   2   3        142.40        140.93         4.20 o                         
  -4   2   3         40.83         43.37         1.66 o                         
  -3   2   3         57.31         64.36         2.26 o                         
  -2   2   3        733.57        752.56         5.26 o                         
  -1   2   3        550.94        555.68         4.05 o                         
   0   2   3         12.74         13.12         0.83 o                         
   1   2   3        552.26        539.33         9.62 o                         
   2   2   3        738.36        768.33         9.01 o                         
   3   2   3         57.17         60.92         1.85 o                         
   4   2   3         40.51         42.07         1.71 o                         
   5   2   3        142.37        146.43         3.44 o                         
   6   2   3          3.31          6.19         3.44 o                         
  -6   3   3          5.38          6.54         2.00 o                         
  -5   3   3         43.73         41.71         2.46 o                         
  -4   3   3         67.76         71.25         5.75 o                         
  -3   3   3         38.35         42.44         1.78 o                         
  -2   3   3         16.10         18.08         0.81 o                         
  -1   3   3         19.11         18.11         0.83 o                         
   0   3   3        380.48        354.97         2.71 o                         
   1   3   3         18.65         16.87         1.79 o                         
   2   3   3         16.09         15.24         1.74 o                         
   3   3   3         38.49         42.24         1.86 o                         
   4   3   3         67.15         65.54         2.43 o                         
   5   3   3         43.45         45.85         2.85 o                         
   6   3   3          5.37          4.53         2.46 o                         
  -6   4   3          9.33         11.32         1.90 o                         
  -5   4   3         53.42         50.15         2.58 o                         
  -4   4   3          2.30          1.20         1.68 o                         
  -3   4   3         17.48         17.91         1.82 o                         
  -2   4   3        160.98        172.61         3.73 o                         
  -1   4   3        134.43        144.59         2.62 o                         
   0   4   3        412.57        427.80         4.12 o                         
   1   4   3        132.01        134.66         4.14 o                         
   2   4   3        162.16        174.10         4.84 o                         
   3   4   3         17.23         16.98         1.50 o                         
   4   4   3          2.26          1.04         1.49 o                         
   5   4   3         53.83         58.78         3.12 o                         
   6   4   3          9.36         10.51         2.10 o                         
  -6   5   3          4.27          2.51         1.97 o                         
  -5   5   3         57.44         57.66         3.93 o                         
  -4   5   3         37.29         39.69         2.82 o                         
  -3   5   3         34.64         36.29         3.52 o                         
  -2   5   3        147.36        151.53         5.10 o                         
  -1   5   3        169.38        192.25         2.32 o                         
   0   5   3         72.13         74.18         1.39 o                         
   1   5   3        168.55        191.74         3.03 o                         
   2   5   3        148.20        148.82         4.31 o                         
   3   5   3         34.76         33.64         2.40 o                         
   4   5   3         37.39         38.79         2.91 o                         
   5   5   3         57.53         63.14         3.08 o                         
   6   5   3          4.26          4.66         3.22 o                         
  -5   6   3          3.06          3.65         1.70 o                         
  -4   6   3         11.52         15.56         1.81 o                         
  -3   6   3         12.17         12.17         2.26 o                         
  -2   6   3        451.55        473.88         8.57 o                         
  -1   6   3         32.52         32.67         1.22 o                         
   0   6   3          0.34          0.02         0.90 o                         
   1   6   3         32.36         31.00         1.41 o                         
   2   6   3        451.72        460.04         4.56 o                         
   3   6   3         12.57         13.33         1.94 o                         
   4   6   3         11.27          9.92         1.62 o                         
   5   6   3          3.09          0.77         1.77 o                         
  -5   7   3         10.71         11.47         1.79 o                         
  -4   7   3          5.05          6.97         1.89 o                         
  -3   7   3         18.86         18.69         1.97 o                         
  -2   7   3         86.87         85.60         2.50 o                         
  -1   7   3         22.19         21.50         1.16 o                         
   0   7   3          5.61          6.05         1.00 o                         
   1   7   3         22.03         23.82         1.83 o                         
   2   7   3         86.00         83.20         2.27 o                         
   3   7   3         18.96         19.80         1.68 o                         
   4   7   3          5.06          3.56         1.50 o                         
   5   7   3         10.72          8.38         2.03 o                         
  -5   8   3          5.07          3.39         1.61 o                         
  -4   8   3         15.96         13.58         4.64 o                         
  -3   8   3        121.89        112.65         3.82 o                         
  -2   8   3        256.68        241.70         5.16 o                         
  -1   8   3         15.69         15.85         1.47 o                         
   0   8   3        137.80        137.87         4.55 o                         
   1   8   3         15.94         14.39         1.27 o                         
   2   8   3        257.95        243.19         6.50 o                         
   3   8   3        122.21        122.50         3.52 o                         
   4   8   3         15.86         16.36         1.67 o                         
   5   8   3          5.01          3.93         1.76 o                         
  -5   9   3          1.95          2.65         2.81 o                         
  -4   9   3         27.00         26.49         2.14 o                         
  -3   9   3         29.54         31.48         1.70 o                         
  -2   9   3         62.65         61.67         2.09 o                         
  -1   9   3         22.56         23.73         1.68 o                         
   0   9   3         12.84         11.49         1.31 o                         
   1   9   3         22.64         28.24         2.05 o                         
   2   9   3         63.14         56.40         3.19 o                         
   3   9   3         29.20         28.66         2.08 o                         
   4   9   3         27.14         25.31         1.89 o                         
   5   9   3          1.99          9.11         2.81 o                         
  -4  10   3          6.23          4.53         1.47 o                         
  -3  10   3         27.01         25.28         1.73 o                         
  -2  10   3         43.56         47.55         2.44 o                         
  -1  10   3         20.28         18.77         1.74 o                         
   0  10   3         38.13         38.39         1.92 o                         
   1  10   3         19.97         19.47         2.12 o                         
   2  10   3         43.55         45.77         2.39 o                         
   3  10   3         27.12         24.81         1.95 o                         
   4  10   3          6.15          4.36         1.39 o                         
  -4  11   3          1.20          0.37         2.73 o                         
  -3  11   3          7.60          5.82         3.15 o                         
  -2  11   3         32.56         32.50         2.22 o                         
  -1  11   3         59.55         65.25         3.35 o                         
   0  11   3          3.92          2.95         1.75 o                         
   1  11   3         59.60         55.79         2.77 o                         
   2  11   3         32.61         28.63         2.44 o                         
   3  11   3          7.73          9.68         2.11 o                         
   4  11   3          1.26         -0.45         2.68 o                         
  -3  12   3          2.26          2.45         1.96 o                         
  -2  12   3         58.16         60.31         2.36 o                         
  -1  12   3         36.52         35.21         5.65 o                         
   0  12   3         12.26         10.98         2.05 o                         
   1  12   3         36.83         35.83         1.96 o                         
   2  12   3         58.29         62.51         2.25 o                         
   3  12   3          2.20          2.39         1.48 o                         
  -2  13   3          2.55          3.36         3.12 o                         
  -1  13   3         40.77         44.38         3.72 o                         
   0  13   3         27.28         25.96         3.10 o                         
   1  13   3         40.60         46.07         2.88 o                         
   2  13   3          2.55         -0.99         1.81 o                         
   2   0   4         34.27         34.61         0.84 o                         
   3   0   4         56.81         55.67         2.18 o                         
   4   0   4         26.94         28.62         1.65 o                         
   5   0   4        179.03        181.83         3.24 o                         
   6   0   4          4.88          1.38         1.97 o                         
  -6   1   4          4.49          6.24         1.71 o                         
  -5   1   4         24.50         27.62         2.14 o                         
  -4   1   4         39.63         39.38         1.80 o                         
  -3   1   4        168.11        175.94         4.09 o                         
  -2   1   4        830.98        843.20         4.59 o                         
   1   1   4        129.66        114.25         3.66 o                         
   2   1   4        834.35        855.75        14.78 o                         
   3   1   4        168.70        180.42         4.52 o                         
   4   1   4         39.28         39.54         1.47 o                         
   5   1   4         24.76         25.10         1.38 o                         
   6   1   4          4.49          4.71         3.70 o                         
  -6   2   4          2.08          4.46         1.66 o                         
  -5   2   4         53.88         47.05         2.22 o                         
  -4   2   4         49.96         51.55         1.86 o                         
  -3   2   4        171.53        182.06         2.88 o                         
  -2   2   4         58.26         57.14         1.18 o                         
  -1   2   4       1118.97       1159.61        10.00 o                         
   0   2   4          2.41          2.87         1.67 o                         
   1   2   4       1118.67       1171.16         3.51 o                         
   2   2   4         58.63         55.88         2.41 o                         
   3   2   4        171.26        185.82         5.94 o                         
   4   2   4         49.80         52.44         2.20 o                         
   5   2   4         53.86         53.72         1.98 o                         
   6   2   4          2.04         -1.84         2.49 o                         
  -6   3   4         19.40         21.30         1.71 o                         
  -5   3   4          3.44          4.28         1.57 o                         
  -4   3   4         27.18         26.34         2.13 o                         
  -3   3   4          5.23          6.17         1.31 o                         
  -2   3   4       1548.99       1660.83        10.56 o                         
  -1   3   4        447.23        432.98         4.74 o                         
   0   3   4        940.85        938.73         4.77 o                         
   1   3   4        445.74        439.91         7.52 o                         
   2   3   4       1550.79       1693.77        17.36 o                         
   3   3   4          5.24          4.24         1.06 o                         
   4   3   4         27.23         23.52         1.58 o                         
   5   3   4          3.42          4.68         1.37 o                         
   6   3   4         19.46         23.00         2.36 o                         
  -6   4   4         29.83         28.26         1.82 o                         
  -5   4   4         80.97         80.06         2.72 o                         
  -4   4   4         74.18         67.14         4.59 o                         
  -3   4   4         42.55         41.84         2.84 o                         
  -2   4   4       1103.23       1181.78        19.15 o                         
  -1   4   4         73.57         79.91         1.29 o                         
   0   4   4        181.86        211.39         2.37 o                         
   1   4   4         73.72         81.54         1.70 o                         
   2   4   4       1100.12       1199.10         8.91 o                         
   3   4   4         42.87         41.21         2.48 o                         
   4   4   4         74.25         78.46         2.72 o                         
   5   4   4         81.22         83.60         2.97 o                         
   6   4   4         29.81         34.02         2.80 o                         
  -5   5   4          1.25          3.34         1.55 o                         
  -4   5   4        128.99        130.74         6.48 o                         
  -3   5   4         58.22         60.96         3.45 o                         
  -2   5   4        335.70        349.42         8.02 o                         
  -1   5   4         33.62         35.01         1.35 o                         
   0   5   4        290.17        334.34         6.31 o                         
   1   5   4         33.80         31.01         1.13 o                         
   2   5   4        335.87        353.93         6.27 o                         
   3   5   4         57.89         55.30         2.78 o                         
   4   5   4        129.59        124.42         6.55 o                         
   5   5   4          1.24          1.78         1.76 o                         
  -5   6   4         49.92         48.56         2.18 o                         
  -4   6   4         10.92         13.38         2.65 o                         
  -3   6   4         11.10          9.85         1.66 o                         
  -2   6   4         27.62         28.59         1.57 o                         
  -1   6   4        299.98        309.36         3.65 o                         
   0   6   4         35.16         40.79         1.81 o                         
   1   6   4        300.08        309.42         4.18 o                         
   2   6   4         27.49         27.75         1.43 o                         
   3   6   4         10.92          9.57         1.42 o                         
   4   6   4         10.98         11.65         1.74 o                         
   5   6   4         49.95         45.67         2.31 o                         
  -5   7   4         25.29         26.20         1.81 o                         
  -4   7   4         47.95         49.79         3.06 o                         
  -3   7   4         67.22         69.77         4.82 o                         
  -2   7   4        105.84        101.55         2.75 o                         
  -1   7   4        174.25        172.69         2.94 o                         
   0   7   4        207.25        228.28         3.33 o                         
   1   7   4        172.93        173.94         4.71 o                         
   2   7   4        105.73         99.23         2.47 o                         
   3   7   4         67.91         70.48         3.46 o                         
   4   7   4         47.95         48.46         3.81 o                         
   5   7   4         25.41         25.32         2.02 o                         
  -5   8   4          9.12         11.68         1.86 o                         
  -4   8   4         24.39         21.89         2.06 o                         
  -3   8   4         41.12         37.42         2.43 o                         
  -2   8   4        148.82        137.99         3.25 o                         
  -1   8   4         99.32         93.09         2.39 o                         
   0   8   4         81.15         76.55         2.99 o                         
   1   8   4         99.81         92.67         2.46 o                         
   2   8   4        148.81        141.70         3.06 o                         
   3   8   4         40.89         40.83         3.36 o                         
   4   8   4         24.50         24.24         1.62 o                         
   5   8   4          9.18         13.53         3.55 o                         
  -4   9   4          7.66          7.43         1.52 o                         
  -3   9   4         16.53         18.63         1.51 o                         
  -2   9   4        190.48        190.81         4.66 o                         
  -1   9   4         30.79         28.61         1.49 o                         
   0   9   4        219.40        209.48         3.63 o                         
   1   9   4         30.66         26.72         1.83 o                         
   2   9   4        190.45        177.89         4.37 o                         
   3   9   4         16.48         14.03         1.73 o                         
   4   9   4          7.62          6.31         1.52 o                         
  -4  10   4         32.43         35.76         2.04 o                         
  -3  10   4         27.85         27.67         1.78 o                         
  -2  10   4        102.97        106.97         3.31 o                         
  -1  10   4        129.80        122.48         7.16 o                         
   0  10   4          6.96          6.14         1.70 o                         
   1  10   4        130.08        112.68         3.85 o                         
   2  10   4        102.46        102.04         4.01 o                         
   3  10   4         28.06         29.45         2.47 o                         
   4  10   4         32.69         36.31         1.94 o                         
  -3  11   4         12.90         13.02         1.85 o                         
  -2  11   4         30.28         31.27         2.50 o                         
  -1  11   4         10.21         14.02         2.15 o                         
   0  11   4         43.54         48.93         3.43 o                         
   1  11   4         10.38         10.54         1.79 o                         
   2  11   4         30.35         31.40         2.39 o                         
   3  11   4         12.92         17.83         3.93 o                         
  -3  12   4         13.85         12.14         2.98 o                         
  -2  12   4          9.04         11.65         2.01 o                         
  -1  12   4         74.29         87.99         4.85 o                         
   0  12   4          6.61          6.30         1.96 o                         
   1  12   4         74.01         76.68         3.50 o                         
   2  12   4          9.09          9.18         1.73 o                         
   3  12   4         13.76         15.54         1.70 o                         
  -1  13   4         18.34         21.47         2.96 o                         
   0  13   4         52.77         57.83         4.32 o                         
   1  13   4         18.22         18.05         2.28 o                         
   2   0   5        551.73        531.99         4.45 o                         
   3   0   5          6.94          6.21         0.96 o                         
   4   0   5         35.75         37.97         1.57 o                         
   5   0   5          7.14          5.98         1.35 o                         
   6   0   5         15.80         16.93         4.41 o                         
  -6   1   5          2.52          2.26         1.80 o                         
  -5   1   5          4.86          6.12         1.26 o                         
  -4   1   5         38.01         37.51         1.55 o                         
  -3   1   5         22.14         23.58         1.40 o                         
  -2   1   5        439.62        462.58         4.59 o                         
   1   1   5          6.54          6.45         1.51 o                         
   2   1   5        437.34        462.53        14.26 o                         
   3   1   5         21.49         25.17         1.72 o                         
   4   1   5         38.27         39.32         1.53 o                         
   5   1   5          4.90          4.28         1.24 o                         
   6   1   5          2.48          4.47         3.83 o                         
  -6   2   5         26.98         24.72         2.79 o                         
  -5   2   5         45.67         42.51         3.44 o                         
  -4   2   5         69.61         66.50         1.94 o                         
  -3   2   5          6.99          6.62         0.99 o                         
  -2   2   5        566.73        573.65         4.03 o                         
  -1   2   5        248.83        250.85         4.28 o                         
   0   2   5         78.95         74.40         1.99 o                         
   1   2   5        247.99        250.15         5.46 o                         
   2   2   5        566.29        572.03        10.65 o                         
   3   2   5          7.03          8.14         1.21 o                         
   4   2   5         69.95         68.72         2.32 o                         
   5   2   5         45.72         41.08         1.94 o                         
   6   2   5         26.81         31.43         2.76 o                         
  -6   3   5          0.31          2.56         1.98 o                         
  -5   3   5          8.89         11.95         1.55 o                         
  -4   3   5        137.95        137.11         7.51 o                         
  -3   3   5         64.47         67.13         2.25 o                         
  -2   3   5        239.13        242.25         5.66 o                         
  -1   3   5        244.63        266.11         3.05 o                         
   0   3   5        123.37        127.92         3.17 o                         
   1   3   5        243.80        271.84         4.81 o                         
   2   3   5        240.05        245.76         3.88 o                         
   3   3   5         64.15         64.89         1.81 o                         
   4   3   5        138.18        138.99         5.83 o                         
   5   3   5          8.86          9.91         1.56 o                         
   6   3   5          0.30          2.38         2.46 o                         
  -5   4   5         18.25         16.09         1.61 o                         
  -4   4   5         40.62         38.72         2.02 o                         
  -3   4   5         89.71         80.82         4.99 o                         
  -2   4   5        226.50        226.19         4.47 o                         
  -1   4   5        461.07        494.40         4.31 o                         
   0   4   5         49.16         48.64         1.20 o                         
   1   4   5        461.26        504.74         3.63 o                         
   2   4   5        226.38        228.60         2.51 o                         
   3   4   5         90.48         94.29         2.84 o                         
   4   4   5         40.23         40.81         1.96 o                         
   5   4   5         18.52         18.40         3.11 o                         
  -5   5   5         25.33         25.09         1.81 o                         
  -4   5   5          4.35          3.34         1.69 o                         
  -3   5   5         94.04         96.26         8.10 o                         
  -2   5   5          5.45          3.80         1.23 o                         
  -1   5   5        394.66        424.12         4.89 o                         
   0   5   5         18.51         18.34         0.97 o                         
   1   5   5        395.40        422.19         6.70 o                         
   2   5   5          5.22          6.11         0.88 o                         
   3   5   5         92.97         98.12         2.63 o                         
   4   5   5          4.44          4.12         1.77 o                         
   5   5   5         25.00         24.33         3.38 o                         
  -5   6   5          3.88          5.93         1.88 o                         
  -4   6   5         51.59         44.30         2.19 o                         
  -3   6   5         56.62         54.70         2.63 o                         
  -2   6   5         11.89         11.47         1.39 o                         
  -1   6   5         12.93         11.98         1.13 o                         
   0   6   5         97.95         98.45         2.25 o                         
   1   6   5         13.16         11.73         1.34 o                         
   2   6   5         11.68         13.80         1.42 o                         
   3   6   5         57.11         54.37         2.14 o                         
   4   6   5         51.86         47.08         2.46 o                         
   5   6   5          3.84          4.88         2.53 o                         
  -5   7   5          2.90          4.17         1.60 o                         
  -4   7   5          5.95          6.56         1.62 o                         
  -3   7   5          1.62         -0.15         1.69 o                         
  -2   7   5         34.77         34.50         1.87 o                         
  -1   7   5         64.91         62.01         1.99 o                         
   0   7   5          0.48          1.10         1.03 o                         
   1   7   5         64.92         62.70         3.61 o                         
   2   7   5         34.34         37.88         1.58 o                         
   3   7   5          1.60          0.26         1.35 o                         
   4   7   5          5.84          5.49         1.48 o                         
   5   7   5          2.90          8.13         2.69 o                         
  -5   8   5          7.04          6.58         1.61 o                         
  -4   8   5         25.90         25.40         2.02 o                         
  -3   8   5          9.73         12.09         2.62 o                         
  -2   8   5         41.38         39.10         2.03 o                         
  -1   8   5        145.22        144.89         3.69 o                         
   0   8   5         71.88         71.82         2.18 o                         
   1   8   5        145.55        134.78         3.43 o                         
   2   8   5         41.56         42.45         2.53 o                         
   3   8   5          9.66          9.87         1.59 o                         
   4   8   5         25.98         27.53         1.86 o                         
  -4   9   5         33.02         30.65         2.60 o                         
  -3   9   5          0.15         -0.78         1.92 o                         
  -2   9   5         28.63         27.85         3.32 o                         
  -1   9   5        231.80        222.21         4.12 o                         
   0   9   5         14.26         11.32         1.28 o                         
   1   9   5        232.93        226.84         4.58 o                         
   2   9   5         28.56         27.06         2.83 o                         
   3   9   5          0.15          0.13         1.78 o                         
   4   9   5         32.97         30.81         2.31 o                         
  -4  10   5          3.11          5.56         2.04 o                         
  -3  10   5         12.62         11.96         1.47 o                         
  -2  10   5         71.96         73.28         3.60 o                         
  -1  10   5         17.72         18.20         2.60 o                         
   0  10   5         43.55         41.10         3.42 o                         
   1  10   5         17.73         16.26         2.01 o                         
   2  10   5         71.74         65.64         3.93 o                         
   3  10   5         12.77         12.15         1.96 o                         
   4  10   5          3.11          1.36         2.75 o                         
  -3  11   5         24.50         26.90         2.10 o                         
  -2  11   5          1.11          0.45         1.66 o                         
  -1  11   5         20.25         24.10         2.44 o                         
   0  11   5         11.18         10.43         2.62 o                         
   1  11   5         20.36         20.71         2.10 o                         
   2  11   5          1.06         -1.16         2.43 o                         
   3  11   5         24.26         22.38         2.03 o                         
  -2  12   5         49.94         55.19         2.76 o                         
  -1  12   5         41.58         43.34         2.75 o                         
   0  12   5          2.21          1.86         3.26 o                         
   1  12   5         41.46         40.18         3.10 o                         
   2  12   5         49.92         51.34         3.29 o                         
  -1  13   5          5.15          2.17         2.85 o                         
   0  13   5         10.84          6.70         3.11 o                         
   1  13   5          5.14          4.41         2.24 o                         
   1   0   6        404.13        466.44         4.51 o                         
   2   0   6        235.36        266.37         3.70 o                         
   3   0   6         22.16         23.61         1.37 o                         
   4   0   6        226.06        211.64         3.84 o                         
   5   0   6          0.79          0.85         1.30 o                         
   6   0   6          0.96          0.25         2.45 o                         
  -6   1   6          6.19          9.94         2.48 o                         
  -5   1   6         12.41         11.72         2.36 o                         
  -4   1   6        121.27        118.23         2.47 o                         
  -3   1   6         78.49         74.82         2.10 o                         
  -2   1   6        180.62        192.46         5.23 o                         
  -1   1   6         72.59         72.53         2.02 o                         
   0   1   6         79.61         94.35         2.62 o                         
   1   1   6         72.60         76.15         2.38 o                         
   2   1   6        180.01        187.00         3.53 o                         
   3   1   6         78.22         76.78         2.39 o                         
   4   1   6        121.28        110.99         3.47 o                         
   5   1   6         12.25         12.76         1.50 o                         
  -6   2   6         14.79         19.23         2.70 o                         
  -5   2   6          4.64          5.35         1.47 o                         
  -4   2   6         12.88         13.42         1.45 o                         
  -3   2   6         12.27         12.26         1.37 o                         
  -2   2   6         19.77         18.70         1.24 o                         
  -1   2   6        354.28        369.51         5.06 o                         
   0   2   6        291.39        325.00         4.06 o                         
   1   2   6        355.06        358.77         5.40 o                         
   2   2   6         19.79         19.29         1.04 o                         
   3   2   6         11.83         10.89         1.52 o                         
   4   2   6         12.93         12.65         1.41 o                         
   5   2   6          4.70          6.07         1.52 o                         
  -5   3   6         13.68         17.10         1.59 o                         
  -4   3   6         99.04         89.09         3.51 o                         
  -3   3   6         57.01         55.22         1.90 o                         
  -2   3   6        106.20        119.16         2.56 o                         
  -1   3   6        499.75        532.65         8.71 o                         
   0   3   6        307.08        331.30         4.19 o                         
   1   3   6        498.10        529.63         5.01 o                         
   2   3   6        106.26        121.26         5.64 o                         
   3   3   6         57.39         56.01         2.33 o                         
   4   3   6         99.50         96.40         3.02 o                         
   5   3   6         13.64         16.21         2.55 o                         
  -5   4   6          9.37          9.74         1.50 o                         
  -4   4   6         89.32         90.86         2.81 o                         
  -3   4   6         51.41         46.49         2.17 o                         
  -2   4   6        416.08        419.41         4.94 o                         
  -1   4   6         50.21         45.33         1.96 o                         
   0   4   6        173.90        178.17         2.70 o                         
   1   4   6         50.47         51.09         1.50 o                         
   2   4   6        415.28        436.44         4.52 o                         
   3   4   6         50.91         53.49         2.81 o                         
   4   4   6         89.22         90.58         5.28 o                         
   5   4   6          9.35          7.99         2.10 o                         
  -5   5   6          0.18         -1.50         1.50 o                         
  -4   5   6         42.35         34.97         2.48 o                         
  -3   5   6        240.80        232.16         5.04 o                         
  -2   5   6         17.63         16.41         1.29 o                         
  -1   5   6        126.25        123.95         2.96 o                         
   0   5   6         18.43         18.05         1.18 o                         
   1   5   6        126.07        133.63         2.50 o                         
   2   5   6         17.52         19.48         1.43 o                         
   3   5   6        240.64        258.84         7.44 o                         
   4   5   6         42.23         32.81         4.06 o                         
   5   5   6          0.18          1.82         1.94 o                         
  -5   6   6          4.24          6.17         1.74 o                         
  -4   6   6          8.98          7.38         1.56 o                         
  -3   6   6        528.06        538.13        17.12 o                         
  -2   6   6          6.95          9.94         1.30 o                         
  -1   6   6         31.99         30.15         1.72 o                         
   0   6   6          3.61          4.47         1.11 o                         
   1   6   6         31.39         32.10         1.77 o                         
   2   6   6          7.14          9.13         1.11 o                         
   3   6   6        528.52        553.14         6.70 o                         
   4   6   6          9.11          7.16         2.26 o                         
   5   6   6          4.33          3.23         2.65 o                         
  -5   7   6          1.24          4.56         2.24 o                         
  -4   7   6          0.97          2.84         1.59 o                         
  -3   7   6         51.99         51.05         3.72 o                         
  -2   7   6         25.08         27.13         2.20 o                         
  -1   7   6         30.04         31.51         1.74 o                         
   0   7   6          5.38          5.26         1.36 o                         
   1   7   6         30.22         31.56         2.24 o                         
   2   7   6         24.94         25.35         1.87 o                         
   3   7   6         51.99         52.37         2.36 o                         
   4   7   6          0.98          2.81         3.20 o                         
   5   7   6          1.24          1.28         1.94 o                         
  -4   8   6          6.14          6.62         2.00 o                         
  -3   8   6         89.24         89.93         6.02 o                         
  -2   8   6         45.63         44.30         3.45 o                         
  -1   8   6         88.53         91.64         3.32 o                         
   0   8   6        259.28        258.11         5.80 o                         
   1   8   6         88.79         82.37         2.90 o                         
   2   8   6         45.48         44.89         2.32 o                         
   3   8   6         88.93         89.07         2.90 o                         
   4   8   6          6.15         11.36         2.39 o                         
  -4   9   6          0.89         -0.83         1.49 o                         
  -3   9   6         13.60          9.88         1.66 o                         
  -2   9   6         10.14          7.25         1.39 o                         
  -1   9   6         16.07         15.74         1.74 o                         
   0   9   6        111.37        113.00         3.11 o                         
   1   9   6         16.08         18.20         1.89 o                         
   2   9   6         10.20          7.48         1.64 o                         
   3   9   6         13.73         11.85         3.03 o                         
   4   9   6          0.94          3.93         3.61 o                         
  -3  10   6         37.24         40.80         1.99 o                         
  -2  10   6         46.87         46.54         2.23 o                         
  -1  10   6         54.74         51.94         2.60 o                         
   0  10   6         98.88         96.77         3.28 o                         
   1  10   6         54.71         49.39         2.94 o                         
   2  10   6         47.15         45.00         3.53 o                         
   3  10   6         37.25         36.94         2.52 o                         
  -3  11   6          3.17          7.91         2.82 o                         
  -2  11   6          7.04          7.79         1.86 o                         
  -1  11   6         60.18         68.91         4.30 o                         
   0  11   6          4.11          2.33         2.10 o                         
   1  11   6         60.19         56.69         3.66 o                         
   2  11   6          7.04          9.92         2.50 o                         
   3  11   6          3.26          6.20         2.97 o                         
  -2  12   6          5.95          6.97         2.04 o                         
  -1  12   6          7.28          7.10         2.97 o                         
   0  12   6         19.24         22.78         3.79 o                         
   1  12   6          7.45          7.39         2.12 o                         
   2  12   6          6.05          6.76         2.51 o                         
   1   0   7         86.43         86.13         2.25 o                         
   2   0   7          5.44          7.83         1.11 o                         
   3   0   7         91.50         94.47         2.72 o                         
   4   0   7          1.94          1.89         1.39 o                         
   5   0   7          1.38          2.46         1.40 o                         
  -5   1   7         27.56         24.28         2.27 o                         
  -4   1   7         18.56         18.97         1.67 o                         
  -3   1   7         75.89         76.62         2.38 o                         
  -2   1   7          7.74          6.65         1.10 o                         
  -1   1   7          0.02          0.54         1.05 o                         
   0   1   7         38.08         38.92         1.88 o                         
   1   1   7          0.04          0.44         1.02 o                         
   2   1   7          8.01          7.51         0.98 o                         
   3   1   7         75.47         76.96         2.91 o                         
   4   1   7         18.52         17.36         1.51 o                         
   5   1   7         27.67         27.57         1.91 o                         
  -5   2   7          3.36          3.97         1.59 o                         
  -4   2   7          1.34          0.46         1.34 o                         
  -3   2   7        198.25        195.65         5.19 o                         
  -2   2   7        153.57        163.82         2.98 o                         
  -1   2   7        137.63        137.41         3.94 o                         
   0   2   7        549.07        583.58         7.61 o                         
   1   2   7        137.56        138.84         3.43 o                         
   2   2   7        152.46        160.55         3.90 o                         
   3   2   7        198.19        200.13         4.16 o                         
   4   2   7          1.35          1.97         1.19 o                         
   5   2   7          3.29          3.13         1.32 o                         
  -5   3   7          3.50          2.00         1.59 o                         
  -4   3   7         97.02         92.17         4.98 o                         
  -3   3   7        140.73        135.97         4.55 o                         
  -2   3   7         30.68         28.94         1.63 o                         
  -1   3   7         26.54         26.17         1.46 o                         
   0   3   7          9.76         10.63         1.54 o                         
   1   3   7         26.43         26.61         1.55 o                         
   2   3   7         30.16         27.62         1.64 o                         
   3   3   7        140.46        138.02         5.83 o                         
   4   3   7         97.03         87.32         2.56 o                         
   5   3   7          3.46          4.34         1.67 o                         
  -5   4   7         31.65         35.81         2.04 o                         
  -4   4   7         11.58          6.92         1.53 o                         
  -3   4   7        102.10         93.87         2.86 o                         
  -2   4   7         29.42         28.30         1.58 o                         
  -1   4   7        132.68        135.41         4.81 o                         
   0   4   7        138.13        149.19         3.36 o                         
   1   4   7        133.19        145.20         3.21 o                         
   2   4   7         29.70         28.21         2.06 o                         
   3   4   7        102.55         96.91         3.81 o                         
   4   4   7         11.48         13.15         1.45 o                         
   5   4   7         31.67         32.01         2.93 o                         
  -5   5   7          8.87         10.51         1.69 o                         
  -4   5   7         21.53         20.48         1.99 o                         
  -3   5   7        214.61        201.68         3.97 o                         
  -2   5   7         18.57         16.36         1.48 o                         
  -1   5   7         57.32         58.64         2.13 o                         
   0   5   7        403.52        438.78         6.42 o                         
   1   5   7         56.40         60.81         2.74 o                         
   2   5   7         18.72         15.94         1.38 o                         
   3   5   7        214.64        212.04         5.31 o                         
   4   5   7         21.61         21.37         6.72 o                         
   5   5   7          8.81         10.97         1.90 o                         
  -5   6   7          3.18          0.86         1.77 o                         
  -4   6   7          8.18         11.48         1.75 o                         
  -3   6   7         99.18         85.18         3.28 o                         
  -2   6   7        108.26        113.60         4.83 o                         
  -1   6   7         37.54         41.91         1.97 o                         
   0   6   7          0.49         -0.76         1.78 o                         
   1   6   7         37.35         40.51         3.53 o                         
   2   6   7        107.75        118.05         2.75 o                         
   3   6   7         98.68         98.37         2.57 o                         
   4   6   7          7.99          9.92         2.62 o                         
   5   6   7          3.24          5.30         2.02 o                         
  -4   7   7         22.80         19.23         1.99 o                         
  -3   7   7          9.55          7.27         2.09 o                         
  -2   7   7         75.59         79.16         2.69 o                         
  -1   7   7         13.94         12.66         1.46 o                         
   0   7   7        293.56        282.80         6.03 o                         
   1   7   7         13.93         10.86         1.87 o                         
   2   7   7         75.44         81.10         4.23 o                         
   3   7   7          9.56         12.44         1.74 o                         
   4   7   7         22.84         19.60         3.40 o                         
  -4   8   7          1.68          0.06         1.94 o                         
  -3   8   7         73.66         69.46         2.82 o                         
  -2   8   7         18.52         16.55         1.50 o                         
  -1   8   7         19.79         21.60         2.07 o                         
   0   8   7          0.07         -1.87         1.87 o                         
   1   8   7         19.57         20.66         2.33 o                         
   2   8   7         18.46         19.31         1.75 o                         
   3   8   7         73.41         72.04         4.88 o                         
   4   8   7          1.67          3.84         2.90 o                         
  -3   9   7         53.73         60.30         2.49 o                         
  -2   9   7          2.62          3.34         1.38 o                         
  -1   9   7         29.36         25.48         2.01 o                         
   0   9   7         34.85         34.98         2.56 o                         
   1   9   7         29.42         24.18         2.51 o                         
   2   9   7          2.64         -2.01         2.15 o                         
   3   9   7         53.56         56.07         4.22 o                         
  -3  10   7         18.68         20.63         1.53 o                         
  -2  10   7         28.22         26.76         3.62 o                         
  -1  10   7          3.15          0.58         1.72 o                         
   0  10   7         21.75         20.80         2.14 o                         
   1  10   7          3.26          0.80         1.98 o                         
   2  10   7         28.46         19.45         3.43 o                         
   3  10   7         18.80         20.81         3.38 o                         
  -2  11   7          1.84          0.89         3.06 o                         
  -1  11   7          9.77          6.11         2.77 o                         
   0  11   7        190.72        203.14         9.05 o                         
   1  11   7          9.80          6.94         2.51 o                         
   2  11   7          1.88          1.06         2.61 o                         
  -1  12   7          6.83          5.31         2.80 o                         
   0  12   7          1.51          2.70         2.90 o                         
   1  12   7          6.75          9.45         3.39 o                         
   0   0   8        387.55        402.44         8.15 o                         
   1   0   8          7.05          6.12         1.21 o                         
   2   0   8         70.11         70.86         2.36 o                         
   3   0   8          0.23          1.11         1.23 o                         
   4   0   8         17.74         19.26         1.46 o                         
   5   0   8          0.00          0.12         3.27 o                         
  -5   1   8         13.99         11.82         1.89 o                         
  -4   1   8          6.24          7.32         1.27 o                         
  -3   1   8        186.68        182.47         4.05 o                         
  -2   1   8         49.29         48.77         1.88 o                         
  -1   1   8        286.84        296.09         5.30 o                         
   0   1   8        408.91        423.36         5.87 o                         
   1   1   8        287.43        291.21        10.45 o                         
   2   1   8         48.89         48.97         2.17 o                         
   3   1   8        186.65        181.08         3.90 o                         
   4   1   8          6.36          5.70         1.40 o                         
   5   1   8         13.99         12.56         1.55 o                         
  -5   2   8          6.49          2.15         1.75 o                         
  -4   2   8         14.51         11.14         1.61 o                         
  -3   2   8          4.25          5.63         1.52 o                         
  -2   2   8         25.92         26.02         1.73 o                         
  -1   2   8         10.78          9.75         1.57 o                         
   0   2   8          2.23          3.22         2.11 o                         
   1   2   8         10.68         12.57         2.44 o                         
   2   2   8         25.93         27.09         1.69 o                         
   3   2   8          4.12          8.44         2.65 o                         
   4   2   8         14.52         13.41         1.47 o                         
   5   2   8          6.45          8.94         1.60 o                         
  -5   3   8          1.40         -0.05         1.65 o                         
  -4   3   8          0.05         -1.07         1.46 o                         
  -3   3   8        400.42        387.04         9.40 o                         
  -2   3   8         90.64         93.84         5.28 o                         
  -1   3   8         50.04         50.67         2.02 o                         
   0   3   8          0.60          0.23         1.29 o                         
   1   3   8         49.58         49.92         2.31 o                         
   2   3   8         90.10         90.97         3.95 o                         
   3   3   8        400.10        393.53         5.82 o                         
   4   3   8          0.06          0.63         1.40 o                         
   5   3   8          1.34          1.46         1.91 o                         
  -5   4   8          0.43          2.34         1.57 o                         
  -4   4   8         17.34         21.84         2.42 o                         
  -3   4   8          0.88          3.54         1.59 o                         
  -2   4   8         50.37         49.15         2.26 o                         
  -1   4   8         48.03         49.89         2.71 o                         
   0   4   8        221.00        204.40         8.07 o                         
   1   4   8         48.03         44.17         3.59 o                         
   2   4   8         50.22         47.39         3.53 o                         
   3   4   8          0.89          2.68         1.52 o                         
   4   4   8         17.20         19.38         1.86 o                         
   5   4   8          0.42         -0.53         2.84 o                         
  -5   5   8          1.40          2.75         2.96 o                         
  -4   5   8         51.67         50.95         2.42 o                         
  -3   5   8          5.37          3.72         1.56 o                         
  -2   5   8         98.04         99.75         6.17 o                         
  -1   5   8         40.57         39.28         2.55 o                         
   0   5   8         31.29         26.96         2.95 o                         
   1   5   8         40.48         39.56         2.42 o                         
   2   5   8         97.98         98.44         2.91 o                         
   3   5   8          5.41          4.73         1.53 o                         
   4   5   8         51.49         53.25         2.41 o                         
   5   5   8          1.44          1.17         2.98 o                         
  -4   6   8         51.47         47.56         2.33 o                         
  -3   6   8         40.58         38.14         3.34 o                         
  -2   6   8         36.47         35.00         2.18 o                         
  -1   6   8         68.82         69.13         4.10 o                         
   0   6   8          1.46          0.72         1.73 o                         
   1   6   8         68.61         69.98         4.52 o                         
   2   6   8         36.42         39.08         2.08 o                         
   3   6   8         40.65         38.01         2.77 o                         
   4   6   8         51.50         50.88         2.68 o                         
  -4   7   8         33.08         32.51         2.33 o                         
  -3   7   8         16.19         17.71         2.21 o                         
  -2   7   8         51.05         48.89         2.37 o                         
  -1   7   8         86.27         87.32         5.71 o                         
   0   7   8        133.56        138.13         5.12 o                         
   1   7   8         86.88         80.56         5.09 o                         
   2   7   8         51.30         55.40         3.06 o                         
   3   7   8         16.09         13.24         2.99 o                         
   4   7   8         33.26         31.49         3.27 o                         
  -4   8   8         34.62         42.13         2.34 o                         
  -3   8   8         20.26         21.40         2.27 o                         
  -2   8   8          4.63          2.16         1.39 o                         
  -1   8   8          8.88          8.74         1.93 o                         
   0   8   8          8.42          6.98         2.99 o                         
   1   8   8          8.92          6.75         1.96 o                         
   2   8   8          4.68          4.30         2.21 o                         
   3   8   8         20.33         21.07         3.61 o                         
  -3   9   8         10.85         11.70         4.18 o                         
  -2   9   8         21.91         25.09         3.41 o                         
  -1   9   8         17.59         16.24         2.62 o                         
   0   9   8          1.78          1.48         1.96 o                         
   1   9   8         17.59         17.79         2.16 o                         
   2   9   8         22.30         20.31         2.36 o                         
  -2  10   8          9.50          8.91         3.75 o                         
  -1  10   8          4.40          2.14         2.10 o                         
   0  10   8         10.94         13.45         4.65 o                         
   1  10   8          4.47          5.99         1.90 o                         
   2  10   8          9.46         10.07         2.77 o                         
  -1  11   8         63.25         69.55         4.57 o                         
   0  11   8          8.68          6.20         3.65 o                         
   1  11   8         63.09         69.89         5.79 o                         
   2  11   8          3.88          4.90         4.11 o                         
   1   0   9        266.04        255.73         7.47 o                         
   2   0   9         59.05         57.66         2.11 o                         
   3   0   9          1.27          0.54         1.25 o                         
   4   0   9         24.70         24.87         1.84 o                         
   5   0   9          0.10          1.55         1.86 o                         
  -5   1   9          6.03          9.76         3.04 o                         
  -4   1   9         14.93         15.95         4.02 o                         
  -3   1   9         73.54         73.43         2.71 o                         
  -2   1   9         46.32         49.47         2.29 o                         
  -1   1   9         18.81         18.82         2.04 o                         
   0   1   9         39.49         40.83         3.13 o                         
   1   1   9         18.95         12.43         2.71 o                         
   2   1   9         46.56         46.77         5.27 o                         
   3   1   9         73.53         75.51         2.64 o                         
   4   1   9         14.92         14.88         1.76 o                         
   5   1   9          5.97          6.35         2.04 o                         
  -5   2   9          1.27          5.63         1.79 o                         
  -4   2   9         18.25         14.63         2.36 o                         
  -3   2   9         26.96         27.61         1.98 o                         
  -2   2   9         25.27         23.48         1.78 o                         
  -1   2   9         91.91         90.20         3.55 o                         
   0   2   9         77.12         82.95         3.88 o                         
   1   2   9         91.83         81.71         4.73 o                         
   2   2   9         25.25         25.36         1.77 o                         
   3   2   9         26.90         24.80         2.42 o                         
   4   2   9         18.18         18.81         1.76 o                         
   5   2   9          1.24          1.66         2.04 o                         
  -5   3   9          0.18         -2.69         2.69 o                         
  -4   3   9          7.96          7.14         1.79 o                         
  -3   3   9          0.04          1.59         1.53 o                         
  -2   3   9         95.96         98.32         2.98 o                         
  -1   3   9         58.71         62.15         2.49 o                         
   0   3   9          1.92          4.54         2.23 o                         
   1   3   9         58.67         55.93         3.73 o                         
   2   3   9         95.69         94.92         2.89 o                         
   3   3   9          0.05         -0.39         1.68 o                         
   4   3   9          7.89          8.11         1.79 o                         
   5   3   9          0.20          3.41         2.96 o                         
  -4   4   9         35.54         35.38         1.98 o                         
  -3   4   9         53.00         57.58         3.27 o                         
  -2   4   9         28.07         29.51         1.92 o                         
  -1   4   9          1.45          1.25         1.40 o                         
   0   4   9        120.41        118.04         5.53 o                         
   1   4   9          1.42          2.50         2.21 o                         
   2   4   9         27.84         25.75         1.84 o                         
   3   4   9         52.67         49.22         2.86 o                         
   4   4   9         35.68         38.23         2.49 o                         
  -4   5   9         34.91         38.82         2.04 o                         
  -3   5   9        126.95        126.31         4.66 o                         
  -2   5   9         95.94         98.85         4.52 o                         
  -1   5   9         21.51         19.36         2.59 o                         
   0   5   9         30.64         29.85         3.36 o                         
   1   5   9         21.80         20.04         2.85 o                         
   2   5   9         95.82        100.49         4.31 o                         
   3   5   9        127.44        126.16         4.13 o                         
   4   5   9         34.77         33.46         3.49 o                         
  -4   6   9         56.66         61.05         5.63 o                         
  -3   6   9          9.97          8.40         1.87 o                         
  -2   6   9         11.39         12.10         3.39 o                         
  -1   6   9         86.96         85.53         3.44 o                         
   0   6   9         56.77         46.55         3.80 o                         
   1   6   9         86.40         94.59         7.02 o                         
   2   6   9         11.14          9.52         2.95 o                         
   3   6   9         10.02          6.20         3.04 o                         
   4   6   9         56.49         56.17         3.84 o                         
  -4   7   9         40.18         40.57         2.25 o                         
  -3   7   9         17.82         22.54         2.24 o                         
  -2   7   9        123.01        126.58         4.04 o                         
  -1   7   9         39.87         41.85         2.33 o                         
   0   7   9          2.65          4.30         2.29 o                         
   1   7   9         39.73         45.49         7.50 o                         
   2   7   9        123.33        127.39         5.73 o                         
   3   7   9         17.61         15.28         3.62 o                         
  -3   8   9          2.34         -0.88         1.87 o                         
  -2   8   9          6.54          9.71         2.05 o                         
  -1   8   9         11.51         13.46         2.40 o                         
   0   8   9          3.62          2.33         5.88 o                         
   1   8   9         11.51         13.00         1.96 o                         
   2   8   9          6.33          7.52         3.23 o                         
  -3   9   9          3.78         -1.17         2.66 o                         
  -2   9   9         19.70         23.16         2.43 o                         
  -1   9   9         74.25         74.37         3.64 o                         
   0   9   9          4.15          2.29         2.30 o                         
   1   9   9         74.58         65.49         4.41 o                         
   2   9   9         19.70         24.16         2.62 o                         
  -1  10   9         14.94         14.37         2.13 o                         
   0  10   9          3.67          2.13         2.58 o                         
   1  10   9         14.74         18.76         2.34 o                         
   2  10   9          9.54          5.45         5.19 o                         
   1   0  10          5.25          4.35         2.38 o                         
   2   0  10        174.82        154.51         6.50 o                         
   3   0  10         12.58         14.00         2.98 o                         
   4   0  10          0.58         -1.99         1.99 o                         
  -4   1  10         18.70         16.91         1.96 o                         
  -3   1  10         19.29         17.18         2.18 o                         
  -2   1  10        162.73        166.06         3.80 o                         
  -1   1  10         64.04         66.85         4.24 o                         
   1   1  10         64.52         55.78         4.01 o                         
   2   1  10        162.58        154.90         7.57 o                         
   3   1  10         19.37         16.99         2.18 o                         
   4   1  10         18.60         17.47         2.50 o                         
  -4   2  10          2.86          5.29         2.63 o                         
  -3   2  10         19.24         17.89         1.69 o                         
  -2   2  10          0.98          3.32         1.29 o                         
  -1   2  10         39.47         37.18         2.41 o                         
   1   2  10         39.41         36.97         2.57 o                         
   2   2  10          0.92          1.59         1.44 o                         
   3   2  10         19.22         18.15         3.04 o                         
   4   2  10          2.77          4.00         1.84 o                         
  -4   3  10          0.09         -1.58         2.23 o                         
  -3   3  10          5.44          3.06         1.64 o                         
  -2   3  10         30.56         29.91         1.74 o                         
  -1   3  10         67.58         65.68         3.43 o                         
   0   3  10         76.78         72.19         4.55 o                         
   1   3  10         67.76         56.27         4.01 o                         
   2   3  10         30.50         30.62         2.12 o                         
   3   3  10          5.39          7.59         1.82 o                         
   4   3  10          0.09          2.64         1.84 o                         
  -4   4  10         16.59         16.70         1.56 o                         
  -3   4  10          3.90          5.68         1.49 o                         
  -2   4  10         65.51         69.62         2.57 o                         
  -1   4  10        102.02        103.28         5.26 o                         
   0   4  10         16.50         19.45         2.82 o                         
   1   4  10        102.29         95.73         5.09 o                         
   2   4  10         65.76         67.68         3.05 o                         
   3   4  10          3.87          4.02         1.87 o                         
   4   4  10         16.76         13.98         1.96 o                         
  -4   5  10         10.67          9.28         2.34 o                         
  -3   5  10         12.26         13.76         1.95 o                         
  -2   5  10         72.41         75.20         3.39 o                         
  -1   5  10         34.60         35.12         3.55 o                         
   0   5  10         37.79         35.49         3.79 o                         
   1   5  10         34.72         28.69         3.27 o                         
   2   5  10         71.97         72.25         4.20 o                         
   3   5  10         12.12         12.02         3.29 o                         
   4   5  10         10.72         10.78         3.02 o                         
  -3   6  10          1.37          3.46         3.49 o                         
  -2   6  10         32.23         37.32         3.20 o                         
  -1   6  10          9.79          7.78         2.94 o                         
   0   6  10         12.63         12.88         2.69 o                         
   1   6  10          9.78         10.36         2.70 o                         
   2   6  10         32.32         43.51         3.55 o                         
  -3   7  10         11.42         12.82         1.93 o                         
  -2   7  10         17.08         15.94         2.21 o                         
  -1   7  10          0.76          4.53         2.69 o                         
   0   7  10         18.94         19.18         2.71 o                         
   1   7  10          0.77         -2.49         2.49 o                         
   2   7  10         17.15         15.00         3.01 o                         
  -2   8  10         35.86         42.32         3.49 o                         
  -1   8  10         37.65         38.91         3.58 o                         
   0   8  10          1.29          4.65         5.49 o                         
   1   8  10         37.71         30.72         3.48 o                         
   2   8  10         36.11         48.48         3.63 o                         
  -2   9  10         17.16         18.31         2.81 o                         
  -1   9  10          4.54          3.82         2.57 o                         
   0   9  10         15.31         13.35         2.34 o                         
   1   9  10          4.56          5.45         2.28 o                         
   2   9  10         17.14         27.16         5.70 o                         
   0  10  10          0.82          3.44         2.95 o                         
   1   0  11          7.75          5.59         2.39 o                         
   2   0  11          0.11          2.24         2.48 o                         
   3   0  11         59.75         63.41         4.41 o                         
   4   0  11          0.74          1.80         2.41 o                         
  -4   1  11          8.16          8.21         2.64 o                         
  -3   1  11         28.60         29.81         3.69 o                         
  -2   1  11         77.89         86.44         3.55 o                         
  -1   1  11         32.67         24.22         3.28 o                         
   2   1  11         78.40         79.45         3.33 o                         
   3   1  11         28.50         25.25         3.30 o                         
   4   1  11          8.07          9.17         2.41 o                         
  -4   2  11          0.39         -2.78         2.78 o                         
  -3   2  11         18.39         21.34         2.34 o                         
  -2   2  11        101.19         95.05         5.15 o                         
  -1   2  11         27.02         28.12         2.36 o                         
   0   2  11         27.64         27.77         3.51 o                         
   1   2  11         27.13         24.09         2.97 o                         
   2   2  11        100.82         92.07         5.33 o                         
   3   2  11         18.31         18.83         2.91 o                         
   4   2  11          0.39          0.14         2.64 o                         
  -3   3  11         10.66          7.01         2.06 o                         
  -2   3  11          5.36          4.02         1.78 o                         
  -1   3  11         58.54         53.61         4.43 o                         
   0   3  11         43.10         40.26         4.00 o                         
   1   3  11         58.13         50.97         4.06 o                         
   2   3  11          5.30          8.95         2.88 o                         
   3   3  11         10.84         14.64         2.61 o                         
  -3   4  11          6.91          5.49         2.22 o                         
  -2   4  11          8.07          6.67         2.17 o                         
  -1   4  11         30.39         30.74         3.55 o                         
   0   4  11          6.93          4.18         2.42 o                         
   1   4  11         30.04         27.25         3.27 o                         
   2   4  11          8.15          6.18         2.94 o                         
  -3   5  11          6.79         11.32         2.97 o                         
  -2   5  11          1.37          2.23         2.04 o                         
  -1   5  11         62.36         62.08         4.68 o                         
   0   5  11         62.88         68.35         4.65 o                         
   1   5  11         62.47         57.11         4.08 o                         
   2   5  11          1.43         -1.76         3.05 o                         
  -3   6  11          4.74          1.25         2.80 o                         
  -2   6  11         19.44         19.10         2.19 o                         
  -1   6  11         30.90         23.49         3.02 o                         
   0   6  11          8.26          7.44         2.78 o                         
   1   6  11         30.88         30.25         3.14 o                         
   2   6  11         19.52         21.99         3.26 o                         
  -2   7  11         54.10         60.18         3.40 o                         
  -1   7  11          2.78          6.41         2.59 o                         
   0   7  11         24.78         25.28         3.34 o                         
   1   7  11          2.82          4.18         2.67 o                         
   2   7  11         54.75         56.24         3.60 o                         
  -1   8  11         17.65         11.53         2.64 o                         
   0   8  11          5.43          2.28         2.67 o                         
   1   8  11         17.94         19.21         2.33 o                         
   0   9  11         41.29         35.10         3.21 o                         
   2   0  12          0.16         -2.14         2.14 o                         
   3   0  12         12.21          8.69         2.66 o                         
  -3   1  12          5.58          6.39         2.90 o                         
  -2   1  12         25.80         20.76         2.79 o                         
  -1   1  12         16.70         20.04         3.21 o                         
   0   1  12         28.78         32.30         3.45 o                         
   1   1  12         16.84         14.99         2.71 o                         
   2   1  12         25.92         25.89         2.13 o                         
   3   1  12          5.55         12.59         2.43 o                         
  -3   2  12          7.61          3.96         2.84 o                         
  -2   2  12          5.91          3.00         5.34 o                         
  -1   2  12        111.24        113.84         5.64 o                         
   0   2  12          2.98          2.24         2.61 o                         
   1   2  12        111.38        112.70         5.48 o                         
   2   2  12          5.86          4.26         2.98 o                         
  -2   3  12         37.97         39.03         3.32 o                         
  -1   3  12         12.20         17.65         3.13 o                         
   0   3  12         28.48         22.87         3.03 o                         
   1   3  12         12.11         12.82         2.44 o                         
   2   3  12         38.04         37.75         3.18 o                         
  -2   4  12          2.90          6.70         3.42 o                         
  -1   4  12          3.26          6.63         2.78 o                         
   0   4  12          9.03         11.26         2.54 o                         
   1   4  12          3.17          2.64         2.47 o                         
   2   4  12          2.95          4.54         3.15 o                         
  -2   5  12         13.39         15.02         5.28 o                         
  -1   5  12          9.64         10.63         2.73 o                         
   0   5  12         29.37         29.70         3.26 o                         
   1   5  12          9.68          8.34         2.68 o                         
   2   5  12         13.30          7.98         3.51 o                         
  -1   6  12          8.53         12.97         2.28 o                         
   0   6  12          0.14          1.99         2.39 o                         
   1   6  12          8.47          9.96         2.45 o                         
  -1   7  12         35.96         38.57         3.33 o                         
   0   7  12         27.91         33.31         3.09 o                         
   1   7  12         35.84         41.64         3.11 o                         
   1   0  13         55.53         55.35         2.63 o                         
   2   0  13          7.84          8.31         3.11 o                         
  -2   1  13         17.54         16.19         2.46 o                         
  -1   1  13          4.68          5.59         2.66 o                         
   0   1  13         16.51         15.50         2.83 o                         
   1   1  13          4.81          3.07         2.69 o                         
   2   1  13         17.42         15.10         2.53 o                         
  -1   2  13          3.01          1.98         2.59 o                         
   0   2  13          0.76         -0.39         2.66 o                         
   1   2  13          3.05          1.65         2.67 o                         
  -1   3  13         10.08         13.21         2.80 o                         
   0   3  13        159.83        169.45         6.14 o                         
   1   3  13         10.10         11.44         2.49 o                         
  -1   4  13         13.08         11.60         2.55 o                         
   0   4  13          5.19          1.95         2.59 o                         
   1   4  13         12.88         11.27         2.45 o                         
  -1   5  13         30.71         33.72         3.06 o                         
   0   5  13          0.01         -2.29         2.29 o                         
   1   5  13         30.97         40.09         2.95 o                         
   0   0  14         16.58         13.69         2.79 o                         
   1   0  14          4.00          4.61         1.95 o                         
   0   1  14          1.12         -0.72         1.96 o                         
   0   2  14          3.04          3.03         1.95 o                         
                                                                                
