# Supplementary material for: The mol­ecular and crystal structures of 2-(3-hy­droxy­prop­yl)benzimidazole and its nitrate salt
Source: Acta Crystallogr E Crystallogr Commun. 2022 Jan 20;78(Pt 2):211–5. doi: 10.1107/S2056989022000585 (PMC8819435; doi:10.1107/S2056989022000585)
Supplement: Supplementary file 3 [file e-78-00211-BIZHNO3sup3.hkl]

data_BIZHNO3                                                                    
_shelx_title ' exp_85dil(5) in P21/n No14' 
_shelx_refln_list_code          4                                               
_shelx_F_calc_maximum       92.56                                               
_exptl_crystal_F_000       504.00                                               
_reflns_d_resolution_high  0.7953                                               
                                                                                
loop_                                                                           
 _space_group_symop_operation_xyz                                               
 'x, y, z'                                                                      
 '-x+1/2, y+1/2, -z+1/2'                                                        
 '-x, -y, -z'                                                                   
 'x-1/2, -y-1/2, z-1/2'                                                         
                                                                                
_cell_length_a     8.5100                                                       
_cell_length_b     8.2525                                                       
_cell_length_c    16.5130                                                       
_cell_angle_alpha  90.000                                                       
_cell_angle_beta   93.760                                                       
_cell_angle_gamma  90.000                                                       
                                                                                
_shelx_F_squared_multiplier     1.000                                           
                                                                                
loop_                                                                           
 _refln_index_h                                                                 
 _refln_index_k                                                                 
 _refln_index_l                                                                 
 _refln_F_squared_calc                                                          
 _refln_F_squared_meas                                                          
 _refln_F_squared_sigma                                                         
 _refln_observed_status                                                         
   2   0   0       6427.07       6873.16        51.50 o                         
   4   0   0        327.24        391.73         8.31 o                         
   6   0   0         45.40         47.98         2.99 o                         
   8   0   0        114.06        116.22         6.05 o                         
  10   0   0         37.92         35.38         2.71 o                         
   1   1   0        155.39        167.96         2.07 o                         
   2   1   0       1359.76       1295.82         3.93 o                         
   3   1   0        926.84        937.71        17.06 o                         
   4   1   0        531.72        519.64         5.35 o                         
   5   1   0          0.41          2.75         0.94 o                         
   6   1   0        177.23        193.46        16.68 o                         
   7   1   0        132.46        130.14        10.89 o                         
   8   1   0         26.83         25.83         2.45 o                         
   9   1   0          4.70          6.24         2.17 o                         
  10   1   0          2.63          0.03         1.89 o                         
   0   2   0        173.01        184.71         3.28 o                         
   1   2   0       8567.92       8831.22        33.89 o                         
   2   2   0       4380.21       4725.33        26.65 o                         
   3   2   0        298.20        295.93         4.28 o                         
   4   2   0        397.44        414.91         5.44 o                         
   5   2   0         23.86         24.39         1.88 o                         
   6   2   0         72.69         70.35         4.66 o                         
   7   2   0        124.12        115.87         6.18 o                         
   8   2   0         23.15         21.37         3.50 o                         
   9   2   0          4.06          7.21         2.65 o                         
  10   2   0         19.19         25.09         2.34 o                         
   1   3   0        140.04        131.37         2.43 o                         
   2   3   0        716.55        692.18         9.22 o                         
   3   3   0        609.99        604.24         9.27 o                         
   4   3   0        162.35        181.22         5.63 o                         
   5   3   0          1.63         -0.28         2.54 o                         
   6   3   0          0.08          4.32         3.64 o                         
   7   3   0         77.50         63.28         4.72 o                         
   8   3   0          0.24          4.58         2.76 o                         
   9   3   0          0.01         -0.01         2.10 o                         
  10   3   0          8.97          8.55         1.69 o                         
   0   4   0        111.87        120.13         3.93 o                         
   1   4   0          3.98          2.29         0.93 o                         
   2   4   0       2427.47       2609.25        20.82 o                         
   3   4   0       1678.30       1666.98        17.58 o                         
   4   4   0        657.17        663.53        11.57 o                         
   5   4   0        136.32        141.49         4.15 o                         
   6   4   0          0.11          1.33         2.69 o                         
   7   4   0        133.75        132.77         6.48 o                         
   8   4   0         20.93         20.18         3.36 o                         
   9   4   0          0.45          2.18         1.34 o                         
   1   5   0         85.42         90.61         3.80 o                         
   2   5   0        249.08        230.79         6.91 o                         
   3   5   0          4.29          5.27         2.16 o                         
   4   5   0        107.14        100.20         5.19 o                         
   5   5   0         32.67         28.48         3.17 o                         
   6   5   0         57.19         54.16         2.98 o                         
   7   5   0          4.16          3.17         2.19 o                         
   8   5   0          6.48          6.38         1.65 o                         
   9   5   0          3.96          2.72         1.17 o                         
   0   6   0        431.76        492.13         9.53 o                         
   1   6   0         12.13         13.83         3.35 o                         
   2   6   0         30.56         30.60         2.49 o                         
   3   6   0         58.71         63.00         4.87 o                         
   4   6   0         35.96         30.89         2.21 o                         
   5   6   0        143.71        125.74         4.53 o                         
   6   6   0         35.44         34.14         5.40 o                         
   7   6   0          0.11          0.69         1.64 o                         
   8   6   0          5.78          5.44         1.77 o                         
   1   7   0          2.67          2.30         2.42 o                         
   2   7   0         24.53         25.26         2.01 o                         
   3   7   0         77.35         75.96         3.97 o                         
   4   7   0          0.38          1.55         1.89 o                         
   5   7   0          9.44          8.75         1.91 o                         
   6   7   0          0.22          0.48         1.80 o                         
   7   7   0          6.52          7.66         1.42 o                         
   0   8   0          0.18          0.71         3.21 o                         
   1   8   0         13.90         12.41         1.93 o                         
   2   8   0          0.42          0.26         2.15 o                         
   3   8   0          8.43          8.44         2.22 o                         
   4   8   0          4.29          4.04         1.97 o                         
   5   8   0         19.17         15.00         1.90 o                         
   6   8   0         45.60         50.55         3.10 o                         
   1   9   0         15.37         14.85         2.05 o                         
   2   9   0          9.18          9.40         1.57 o                         
   3   9   0         13.34         16.10         2.00 o                         
   4   9   0          0.16          0.15         1.52 o                         
   5   9   0          0.05          0.29         1.61 o                         
   0  10   0         12.47         11.88         2.50 o                         
   1  10   0          1.56          4.09         2.33 o                         
   2  10   0          2.90          1.24         2.15 o                         
  -9   0   1        107.55         97.30         5.11 o                         
  -7   0   1        176.25        197.91         7.34 o                         
  -5   0   1        915.90       1058.43        12.16 o                         
  -3   0   1       2264.81       2331.73         7.62 o                         
  -1   0   1       1363.57       1192.23         3.61 o                         
   1   0   1       3291.23       3615.13        30.13 o                         
   3   0   1       3875.74       4055.47        27.59 o                         
   5   0   1        855.55        819.51        12.46 o                         
   7   0   1          0.87         -1.83         3.56 o                         
   9   0   1         67.18         86.59         4.99 o                         
 -10   1   1          0.40          0.53         1.94 o                         
  -9   1   1         39.35         37.43         2.53 o                         
  -8   1   1          4.39          3.47         2.07 o                         
  -7   1   1          3.04          3.84         2.51 o                         
  -6   1   1         27.48         26.00         2.88 o                         
  -5   1   1         59.88         66.86         4.96 o                         
  -4   1   1        383.16        412.04         3.62 o                         
  -3   1   1        432.84        440.79         2.53 o                         
  -2   1   1          8.77          8.58         0.39 o                         
  -1   1   1        133.22        145.75         1.12 o                         
   0   1   1        508.26        468.12         3.05 o                         
   1   1   1       1365.27       1337.82        12.54 o                         
   2   1   1        994.90        971.67         6.88 o                         
   3   1   1       1196.97       1173.70         5.59 o                         
   4   1   1        277.31        283.26         4.63 o                         
   5   1   1        157.99        164.01         3.17 o                         
   6   1   1        266.28        239.64         7.19 o                         
   7   1   1         42.12         44.49         3.53 o                         
   8   1   1          0.15          2.06         2.06 o                         
   9   1   1         27.63         31.35         2.30 o                         
  10   1   1          0.01         -0.45         1.88 o                         
 -10   2   1          2.54          2.60         1.83 o                         
  -9   2   1          1.43          1.72         2.46 o                         
  -8   2   1        239.08        220.66         8.11 o                         
  -7   2   1          3.31          4.87         3.16 o                         
  -6   2   1        100.30        112.42         3.13 o                         
  -5   2   1         78.00         75.66         3.05 o                         
  -4   2   1        403.63        429.50        21.61 o                         
  -3   2   1       1349.80       1361.96        10.77 o                         
  -2   2   1        893.63        937.79         9.26 o                         
  -1   2   1       7222.86       7511.56        30.76 o                         
   0   2   1       6895.80       6448.18        14.47 o                         
   1   2   1       5157.18       5043.53        17.77 o                         
   2   2   1       4526.69       4483.43        77.61 o                         
   3   2   1        790.18        821.16         5.67 o                         
   4   2   1         68.27         83.37         2.19 o                         
   5   2   1         18.86         20.20         2.15 o                         
   6   2   1          3.61          6.91         2.24 o                         
   7   2   1          0.14         -3.20         3.20 o                         
   8   2   1          0.02          0.24         2.87 o                         
   9   2   1          4.90          1.16         2.46 o                         
  10   2   1         36.09         40.56         2.89 o                         
 -10   3   1         18.69         21.15         1.99 o                         
  -9   3   1          4.93          2.89         2.44 o                         
  -8   3   1          1.88         -0.08         2.65 o                         
  -7   3   1         33.75         30.99         3.83 o                         
  -6   3   1         14.95         11.10         4.05 o                         
  -5   3   1          3.94          1.78         2.63 o                         
  -4   3   1        316.91        304.08         7.13 o                         
  -3   3   1       1362.10       1421.35        14.36 o                         
  -2   3   1          4.36          6.36         1.82 o                         
  -1   3   1         42.09         49.56         1.57 o                         
   0   3   1        148.18        124.33         2.41 o                         
   1   3   1         32.15         31.54         1.43 o                         
   2   3   1        240.87        226.57         5.48 o                         
   3   3   1         37.27         42.17         2.87 o                         
   4   3   1          1.97          0.62         1.44 o                         
   5   3   1        525.65        537.64        10.05 o                         
   6   3   1         25.68         25.53         3.29 o                         
   7   3   1         13.98          9.22         3.09 o                         
   8   3   1         15.43         17.57         3.29 o                         
   9   3   1          0.00         -2.18         2.43 o                         
  10   3   1         19.99         23.40         2.02 o                         
  -9   4   1          0.35          1.29         1.88 o                         
  -8   4   1          3.06          3.11         2.43 o                         
  -7   4   1         42.15         39.70         3.84 o                         
  -6   4   1          0.05          0.23         2.63 o                         
  -5   4   1         55.07         51.39         3.30 o                         
  -4   4   1         79.96         69.55         4.03 o                         
  -3   4   1       1851.26       1854.76        18.28 o                         
  -2   4   1          3.20          0.65         2.03 o                         
  -1   4   1        407.87        431.82        20.75 o                         
   0   4   1         28.75         33.66         1.61 o                         
   1   4   1        291.73        323.08         9.55 o                         
   2   4   1       1843.53       1778.48        16.87 o                         
   3   4   1       1260.70       1250.76        15.12 o                         
   4   4   1          3.72         -0.73         2.57 o                         
   5   4   1         53.76         55.88         4.03 o                         
   6   4   1         92.52         87.35         4.84 o                         
   7   4   1          0.19         -2.48         3.17 o                         
   8   4   1         33.78         41.41         3.87 o                         
   9   4   1          5.81          5.51         1.44 o                         
  -9   5   1          1.33          2.22         1.21 o                         
  -8   5   1          4.82          4.14         1.92 o                         
  -7   5   1          0.38          5.03         2.30 o                         
  -6   5   1         20.49         19.35         2.47 o                         
  -5   5   1         24.18         21.60         3.11 o                         
  -4   5   1         24.48         31.93         3.57 o                         
  -3   5   1         28.77         31.67         3.19 o                         
  -2   5   1         62.95         67.60         4.09 o                         
  -1   5   1        109.58        107.90         9.54 o                         
   0   5   1        103.77         94.06         3.06 o                         
   1   5   1         26.08         23.58         1.99 o                         
   2   5   1        125.98        118.26         5.13 o                         
   3   5   1         18.15         22.87         2.96 o                         
   4   5   1         77.84         81.80         4.92 o                         
   5   5   1         33.17         32.93         3.59 o                         
   6   5   1          0.01          3.98         2.46 o                         
   7   5   1          2.45         -1.59         1.72 o                         
   8   5   1          0.34          1.11         1.63 o                         
   9   5   1         14.47         13.13         1.84 o                         
  -8   6   1          5.46          9.31         1.66 o                         
  -7   6   1          4.39          5.38         1.68 o                         
  -6   6   1         43.73         36.02         2.61 o                         
  -5   6   1          7.28          2.30         2.38 o                         
  -4   6   1        324.22        292.54         6.60 o                         
  -3   6   1          6.08          5.17         1.71 o                         
  -2   6   1         64.65         68.29         2.63 o                         
  -1   6   1         73.91         68.89         4.11 o                         
   0   6   1          7.07          5.76         3.20 o                         
   1   6   1         12.70         11.91         1.81 o                         
   2   6   1          7.62          5.40         2.16 o                         
   3   6   1       1149.99       1089.22        12.05 o                         
   4   6   1        693.43        588.03         9.23 o                         
   5   6   1        118.39        112.05         4.34 o                         
   6   6   1          3.68          1.78         1.80 o                         
   7   6   1          1.06          2.39         1.71 o                         
   8   6   1          0.47          0.82         1.72 o                         
  -7   7   1          0.24          0.06         1.36 o                         
  -6   7   1          2.08          3.61         1.77 o                         
  -5   7   1          0.24          3.71         1.89 o                         
  -4   7   1          7.61          9.41         2.08 o                         
  -3   7   1          8.07          7.39         1.69 o                         
  -2   7   1          0.15         -0.32         1.88 o                         
  -1   7   1        367.86        361.21         8.69 o                         
   0   7   1         37.16         40.11         4.43 o                         
   1   7   1         10.37          7.22         5.38 o                         
   2   7   1          0.22         -1.11         1.65 o                         
   3   7   1         79.42         72.58         3.58 o                         
   4   7   1         10.94          7.82         1.99 o                         
   5   7   1          3.51          1.40         3.00 o                         
   6   7   1          7.42          4.60         1.63 o                         
   7   7   1         11.37         12.61         1.44 o                         
  -6   8   1         28.29         30.47         2.65 o                         
  -5   8   1          1.90          2.99         1.58 o                         
  -4   8   1         29.08         25.75         2.85 o                         
  -3   8   1         17.38         17.05         2.35 o                         
  -2   8   1         22.60         19.36         4.36 o                         
  -1   8   1         45.90         39.62         2.45 o                         
   0   8   1        104.41        105.99         4.04 o                         
   1   8   1         29.86         28.78         2.00 o                         
   2   8   1         61.33         59.26         2.93 o                         
   3   8   1         57.16         61.93         4.86 o                         
   4   8   1        147.61        137.52         6.30 o                         
   5   8   1         70.31         64.08         4.35 o                         
   6   8   1         51.47         52.45         3.19 o                         
  -5   9   1          1.59          0.12         1.27 o                         
  -4   9   1          3.40          1.72         1.53 o                         
  -3   9   1          8.75         10.78         2.82 o                         
  -2   9   1          0.22          0.70         1.57 o                         
  -1   9   1         40.26         45.91         2.84 o                         
   0   9   1         72.04         75.05         3.22 o                         
   1   9   1          0.08          0.77         2.00 o                         
   2   9   1          0.93          0.67         1.86 o                         
   3   9   1          5.56          5.57         1.76 o                         
   4   9   1          2.01         -0.02         1.55 o                         
   5   9   1          1.19          0.23         1.29 o                         
   0  10   1          1.85          2.69         2.34 o                         
   1  10   1          0.21          0.62         2.16 o                         
   2  10   1          7.02          4.13         2.14 o                         
 -10   0   2         14.81         13.54         2.21 o                         
  -8   0   2          2.99          3.40         3.28 o                         
  -6   0   2          0.96          2.67         2.04 o                         
  -4   0   2        225.93        239.81         2.75 o                         
  -2   0   2         29.52         26.72         1.12 o                         
   0   0   2       1892.84       1743.16        48.48 o                         
   4   0   2        641.26        596.71        22.36 o                         
   6   0   2        329.16        315.72        12.63 o                         
   8   0   2         19.85         20.60         3.32 o                         
  10   0   2          1.97          1.81         2.10 o                         
 -10   1   2         20.96         21.13         2.44 o                         
  -9   1   2          4.53          3.99         4.56 o                         
  -8   1   2        283.39        280.36        14.99 o                         
  -7   1   2        163.59        164.80         8.75 o                         
  -6   1   2          2.62         -0.33         2.76 o                         
  -5   1   2          9.48         11.68         1.52 o                         
  -4   1   2         21.67         25.38         1.02 o                         
  -3   1   2        956.68        957.61         6.93 o                         
  -2   1   2        214.57        201.77         2.01 o                         
  -1   1   2       1896.12       1831.21         6.12 o                         
   0   1   2          3.26          4.03         0.45 o                         
   1   1   2       1496.04       1486.29         6.10 o                         
   2   1   2       1287.20       1142.87         7.68 o                         
   3   1   2        339.50        331.67         5.23 o                         
   4   1   2        136.72        108.26         2.95 o                         
   5   1   2        117.95        123.53         2.66 o                         
   6   1   2         11.87          7.82         1.31 o                         
   7   1   2         11.71          9.52         2.58 o                         
   8   1   2          0.04          0.74         2.27 o                         
   9   1   2          1.29          3.20         2.02 o                         
  10   1   2          0.15         -0.76         1.84 o                         
 -10   2   2          2.40          1.62         1.69 o                         
  -9   2   2          2.56          1.22         2.47 o                         
  -8   2   2          5.36          4.33         2.76 o                         
  -7   2   2          0.64         -3.28         3.30 o                         
  -6   2   2        242.74        244.83         4.42 o                         
  -5   2   2          1.45          0.49         1.13 o                         
  -4   2   2         16.59         13.08         1.33 o                         
  -3   2   2        419.22        367.10         4.53 o                         
  -2   2   2        498.52        454.80         6.56 o                         
  -1   2   2       7233.02       7195.58        29.87 o                         
   0   2   2       2903.27       2811.26         9.61 o                         
   1   2   2       4318.08       4378.19        19.33 o                         
   2   2   2       3434.01       3492.63        10.13 o                         
   3   2   2         98.72         95.48         2.16 o                         
   4   2   2         94.77        102.16         2.49 o                         
   5   2   2         50.08         49.18         1.97 o                         
   6   2   2         41.47         39.90         3.87 o                         
   7   2   2        247.37        229.87         8.39 o                         
   8   2   2         14.43         17.53         3.09 o                         
   9   2   2          0.49         -2.03         2.42 o                         
  10   2   2          6.19          3.79         1.77 o                         
 -10   3   2         15.65         11.99         1.70 o                         
  -9   3   2          0.68         -0.88         2.16 o                         
  -8   3   2         19.17         20.42         3.23 o                         
  -7   3   2        143.70        144.90         6.75 o                         
  -6   3   2         72.06         67.75         3.19 o                         
  -5   3   2         51.24         55.21         2.55 o                         
  -4   3   2        215.21        198.33         5.74 o                         
  -3   3   2         31.73         29.92         2.50 o                         
  -2   3   2         13.24          9.64         0.77 o                         
  -1   3   2        172.28        189.49         2.84 o                         
   0   3   2        951.25        940.95         6.55 o                         
   1   3   2         96.39         78.45         3.58 o                         
   2   3   2         22.41         24.42         2.34 o                         
   3   3   2        478.31        533.27         8.95 o                         
   4   3   2        147.37        151.56         5.29 o                         
   5   3   2         10.24         10.95         2.73 o                         
   6   3   2          0.28         -2.84         2.91 o                         
   7   3   2         21.82         25.04         3.65 o                         
   8   3   2         12.58          7.25         2.81 o                         
   9   3   2          5.66          4.09         2.29 o                         
  10   3   2          2.54          2.86         1.49 o                         
  -9   4   2          5.57          5.47         1.95 o                         
  -8   4   2          0.14          2.87         2.44 o                         
  -7   4   2        197.11        176.22         7.19 o                         
  -6   4   2         28.90         26.32         2.03 o                         
  -5   4   2         45.92         43.47         2.69 o                         
  -4   4   2         36.13         34.91         3.00 o                         
  -3   4   2          0.34         -1.28         1.64 o                         
  -2   4   2          1.13          1.11         1.52 o                         
  -1   4   2        329.28        318.91        15.85 o                         
   0   4   2        691.64        689.58         6.50 o                         
   1   4   2        311.92        305.50         9.75 o                         
   2   4   2        683.53        668.16        10.34 o                         
   3   4   2        312.62        287.31         7.28 o                         
   4   4   2         27.17         24.10         2.58 o                         
   5   4   2          0.49          0.62         2.50 o                         
   6   4   2         78.76         77.68         7.45 o                         
   7   4   2          1.84          3.55         3.03 o                         
   8   4   2          0.21          0.71         1.75 o                         
   9   4   2          0.19          0.48         1.87 o                         
  -9   5   2          0.03         -0.34         1.17 o                         
  -8   5   2          2.47         -0.76         2.56 o                         
  -7   5   2          0.71          3.43         2.21 o                         
  -6   5   2         73.09         67.08         3.48 o                         
  -5   5   2         11.62         12.56         2.90 o                         
  -4   5   2          3.58          6.15         2.65 o                         
  -3   5   2         58.26         59.07         3.99 o                         
  -2   5   2          0.23          1.38         1.83 o                         
  -1   5   2          0.03          0.62         2.03 o                         
   0   5   2        161.95        165.84         3.72 o                         
   1   5   2        156.61        157.70         5.50 o                         
   2   5   2         78.19         79.30         4.27 o                         
   3   5   2        112.10        113.63         5.32 o                         
   4   5   2         49.94         48.77         2.96 o                         
   5   5   2         33.89         32.78         3.88 o                         
   6   5   2          8.48          8.06         1.95 o                         
   7   5   2          1.12          0.92         1.65 o                         
   8   5   2         20.56         23.22         1.75 o                         
  -8   6   2          4.11          2.74         1.75 o                         
  -7   6   2          1.93          2.69         1.72 o                         
  -6   6   2         20.48         19.49         2.22 o                         
  -5   6   2        145.75        112.90         4.30 o                         
  -4   6   2        222.14        224.50         4.79 o                         
  -3   6   2          5.32          8.06         1.66 o                         
  -2   6   2        128.61        139.16         4.19 o                         
  -1   6   2        146.89        161.97         4.43 o                         
   0   6   2         49.95         44.22         3.29 o                         
   1   6   2          3.64          6.39         2.02 o                         
   2   6   2        172.75        166.07         4.64 o                         
   3   6   2        231.36        207.69         5.47 o                         
   4   6   2         23.86         23.26         2.86 o                         
   5   6   2         40.79         41.34         2.81 o                         
   6   6   2          0.29          1.69         2.22 o                         
   7   6   2          0.62          0.87         1.60 o                         
   8   6   2         19.75         16.51         1.73 o                         
  -7   7   2          0.08          0.45         1.39 o                         
  -6   7   2          9.50         11.03         1.74 o                         
  -5   7   2          3.90          3.23         1.86 o                         
  -4   7   2         74.30         68.35         3.52 o                         
  -3   7   2          0.71          0.40         1.81 o                         
  -2   7   2          0.32          1.03         1.68 o                         
  -1   7   2        131.05        127.17         5.45 o                         
   0   7   2         58.50         53.33         2.48 o                         
   1   7   2          8.12          6.68         2.69 o                         
   2   7   2          0.34          0.65         2.15 o                         
   3   7   2         15.22         12.18         2.01 o                         
   4   7   2          2.19          1.60         1.86 o                         
   5   7   2          1.75          0.87         1.83 o                         
   6   7   2          7.55          8.12         1.70 o                         
   7   7   2         13.55         13.78         1.42 o                         
  -6   8   2          9.77          9.29         1.33 o                         
  -5   8   2         59.34         58.86         7.66 o                         
  -4   8   2         74.04         77.57         4.44 o                         
  -3   8   2         15.44         16.64         2.37 o                         
  -2   8   2          9.71         10.04         2.19 o                         
  -1   8   2         19.44         19.08         3.13 o                         
   0   8   2         10.13          9.66         2.28 o                         
   1   8   2         24.69         25.03         2.69 o                         
   2   8   2          7.88         10.85         2.14 o                         
   3   8   2         36.43         36.99         4.08 o                         
   4   8   2         37.11         33.43         4.02 o                         
   5   8   2        119.20        123.48         5.48 o                         
   6   8   2          9.23          6.23         1.98 o                         
  -5   9   2          0.33         -1.23         1.30 o                         
  -4   9   2          1.52          0.91         1.57 o                         
  -3   9   2          3.83          4.74         1.73 o                         
  -2   9   2         13.69         13.81         1.60 o                         
  -1   9   2         37.19         37.56         1.87 o                         
   0   9   2         17.54         17.88         2.92 o                         
   1   9   2         16.67         13.17         2.97 o                         
   2   9   2          3.37          3.09         1.90 o                         
   3   9   2          7.78          7.95         1.74 o                         
   4   9   2          1.39          3.03         2.33 o                         
   5   9   2          0.01         -0.35         1.16 o                         
  -1  10   2          0.33         -2.18         2.18 o                         
   0  10   2         15.22         16.97         2.24 o                         
   1  10   2          4.61          5.34         2.10 o                         
   2  10   2          9.03         11.04         2.11 o                         
  -9   0   3          7.05          7.70         2.68 o                         
  -7   0   3        304.49        312.80         6.28 o                         
  -5   0   3        568.20        688.95        10.37 o                         
  -3   0   3        396.37        451.80         4.50 o                         
   1   0   3       2333.21       2237.66         6.87 o                         
   3   0   3       1919.94       1907.81        28.27 o                         
   5   0   3       1603.94       1404.15        16.34 o                         
   7   0   3        274.40        292.73         9.12 o                         
   9   0   3         17.19         14.89         2.87 o                         
 -10   1   3          1.86          2.63         1.85 o                         
  -9   1   3         10.58         14.37         2.47 o                         
  -8   1   3         12.23          8.99         2.14 o                         
  -7   1   3          6.37          3.25         2.09 o                         
  -6   1   3         20.02         21.13         2.49 o                         
  -5   1   3         21.13         22.78         2.68 o                         
  -4   1   3          5.15          4.38         0.55 o                         
  -3   1   3        275.13        304.97         2.63 o                         
  -2   1   3        427.60        455.46         3.19 o                         
  -1   1   3        649.01        624.25         2.41 o                         
   0   1   3        277.84        257.82         3.00 o                         
   1   1   3       1590.32       1607.96         8.57 o                         
   2   1   3        109.34        101.72         1.76 o                         
   3   1   3        891.42        910.11         5.41 o                         
   4   1   3        547.28        552.85         4.59 o                         
   5   1   3        386.22        422.62         6.18 o                         
   6   1   3        175.50        189.38         7.01 o                         
   7   1   3          6.67          5.74         2.45 o                         
   8   1   3          3.56          4.44         2.21 o                         
   9   1   3          0.78          0.22         2.43 o                         
  10   1   3          2.76          1.32         1.92 o                         
 -10   2   3          2.38          4.16         1.85 o                         
  -9   2   3          0.16         -1.99         2.42 o                         
  -8   2   3         56.84         51.20         4.46 o                         
  -7   2   3         14.86         19.66         2.19 o                         
  -6   2   3         14.43         16.62         1.99 o                         
  -5   2   3        224.47        249.81         4.13 o                         
  -4   2   3       1071.15       1141.49         8.98 o                         
  -3   2   3       1363.05       1419.75        24.97 o                         
  -2   2   3         92.82         96.57         4.02 o                         
  -1   2   3        132.41        119.71         2.01 o                         
   0   2   3        794.21        813.13         8.23 o                         
   1   2   3         11.63         11.94         1.01 o                         
   2   2   3          0.40          0.28         0.51 o                         
   3   2   3        419.37        386.14         6.92 o                         
   4   2   3         38.61         37.45         1.68 o                         
   5   2   3         19.54         18.72         1.40 o                         
   6   2   3          0.04          3.91         3.57 o                         
   7   2   3          0.49         -1.57         2.78 o                         
   8   2   3          0.00         -2.79         2.79 o                         
   9   2   3          9.93          8.47         2.67 o                         
  10   2   3          3.32          2.95         1.67 o                         
 -10   3   3          4.86          1.88         1.50 o                         
  -9   3   3         51.34         50.89         3.67 o                         
  -8   3   3         12.18          7.93         2.54 o                         
  -7   3   3         45.69         37.18         2.67 o                         
  -6   3   3        154.85        151.29         4.59 o                         
  -5   3   3          1.01          2.41         1.88 o                         
  -4   3   3        164.65        159.05         6.09 o                         
  -3   3   3         25.60         25.92         2.57 o                         
  -2   3   3         22.83         26.57         0.91 o                         
  -1   3   3       1550.27       1665.35         8.53 o                         
   0   3   3        368.44        352.10         4.21 o                         
   1   3   3          0.58          2.34         1.54 o                         
   2   3   3         50.94         47.05         1.67 o                         
   3   3   3         50.96         62.79         3.49 o                         
   4   3   3          3.13          1.49         1.78 o                         
   5   3   3          0.00          0.67         3.07 o                         
   6   3   3          0.62          3.51         3.23 o                         
   7   3   3        153.39        153.84         7.03 o                         
   8   3   3          8.36          6.93         2.88 o                         
   9   3   3          1.05          3.41         2.17 o                         
  10   3   3          1.35          1.77         1.45 o                         
  -9   4   3          0.82         -0.69         2.09 o                         
  -8   4   3          7.18          7.93         2.50 o                         
  -7   4   3          9.63         10.59         3.24 o                         
  -6   4   3         21.35         19.05         1.83 o                         
  -5   4   3          8.25          7.18         2.20 o                         
  -4   4   3        220.11        216.47         6.82 o                         
  -3   4   3        267.50        288.65         7.42 o                         
  -2   4   3          0.56          5.13         2.13 o                         
  -1   4   3        178.82        197.13         6.54 o                         
   0   4   3          7.15          5.32         1.12 o                         
   1   4   3         95.79         93.65         4.08 o                         
   2   4   3       1439.74       1438.96        15.68 o                         
   3   4   3        147.17        153.27         5.69 o                         
   4   4   3          7.13          5.56         1.95 o                         
   5   4   3          4.48          7.87         3.08 o                         
   6   4   3          0.23          0.03         2.50 o                         
   7   4   3          9.50          6.46         2.81 o                         
   8   4   3          0.63          1.16         2.42 o                         
   9   4   3          7.26          6.46         2.01 o                         
  -9   5   3          2.67          4.60         1.52 o                         
  -8   5   3         11.75         10.55         2.48 o                         
  -7   5   3          0.92          3.78         3.15 o                         
  -6   5   3          2.16          1.48         2.37 o                         
  -5   5   3        289.30        279.30         6.02 o                         
  -4   5   3          1.44          2.20         2.60 o                         
  -3   5   3         23.18         23.10         2.75 o                         
  -2   5   3         71.05         75.19         4.28 o                         
  -1   5   3        330.63        318.57         7.93 o                         
   0   5   3          6.37          6.51         1.37 o                         
   1   5   3        136.87        131.17         5.12 o                         
   2   5   3          4.13          5.51         2.28 o                         
   3   5   3          1.77         -0.17         3.29 o                         
   4   5   3          1.48          1.12         2.09 o                         
   5   5   3          5.60          5.47         1.88 o                         
   6   5   3         23.47         17.57         1.89 o                         
   7   5   3          0.87          0.52         1.64 o                         
   8   5   3          0.35          2.84         2.74 o                         
  -8   6   3          0.62          0.45         1.70 o                         
  -7   6   3          2.82          1.61         1.76 o                         
  -6   6   3          4.31          4.57         1.89 o                         
  -5   6   3          7.95          3.19         2.89 o                         
  -4   6   3         33.14         32.45         2.35 o                         
  -3   6   3          0.16          0.90         1.99 o                         
  -2   6   3         40.56         46.62         2.18 o                         
  -1   6   3        236.55        273.37         6.71 o                         
   0   6   3         34.94         33.96         3.30 o                         
   1   6   3         56.82         60.28         3.20 o                         
   2   6   3          2.07          0.80         2.25 o                         
   3   6   3        288.73        257.39         6.01 o                         
   4   6   3         71.81         64.09         3.40 o                         
   5   6   3         19.28         21.61         2.31 o                         
   6   6   3          5.14          2.91         1.89 o                         
   7   6   3          1.68          2.81         1.60 o                         
  -7   7   3         11.01          9.53         1.43 o                         
  -6   7   3          9.93          9.07         2.94 o                         
  -5   7   3          9.84          9.62         1.79 o                         
  -4   7   3        237.01        213.06         9.26 o                         
  -3   7   3         40.20         42.19         2.27 o                         
  -2   7   3         53.42         45.83         2.39 o                         
  -1   7   3         36.40         36.81         2.89 o                         
   0   7   3         55.72         59.27         3.05 o                         
   1   7   3         70.77         71.74         3.49 o                         
   2   7   3         11.48         12.84         3.41 o                         
   3   7   3         76.41         71.28         3.60 o                         
   4   7   3         84.61         80.69         3.73 o                         
   5   7   3          9.44          8.77         1.93 o                         
   6   7   3          0.15          0.07         1.54 o                         
   7   7   3          4.78          1.57         1.92 o                         
  -6   8   3          0.24          0.93         1.23 o                         
  -5   8   3          5.24          3.68         1.66 o                         
  -4   8   3         17.59         14.71         1.90 o                         
  -3   8   3         11.27         11.80         2.30 o                         
  -2   8   3          6.40          6.25         2.15 o                         
  -1   8   3          0.01          0.59         1.84 o                         
   0   8   3         52.78         51.31         6.33 o                         
   1   8   3          6.87          6.14         2.40 o                         
   2   8   3        184.14        196.46         5.38 o                         
   3   8   3          2.36          1.43         1.95 o                         
   4   8   3          3.42         -0.27         2.80 o                         
   5   8   3         89.30         90.82         3.36 o                         
   6   8   3          0.12         -0.92         1.04 o                         
  -5   9   3          3.87          3.17         1.66 o                         
  -4   9   3         12.98         17.21         1.68 o                         
  -3   9   3          6.56          5.47         1.72 o                         
  -2   9   3          6.38          9.22         1.58 o                         
  -1   9   3          2.80          2.71         1.73 o                         
   0   9   3          0.12          1.78         2.62 o                         
   1   9   3          1.79          3.78         2.63 o                         
   2   9   3         17.44         21.17         2.07 o                         
   3   9   3          7.14          6.53         1.68 o                         
   4   9   3          5.26          5.85         1.52 o                         
  -1  10   3         12.57         11.46         2.04 o                         
   0  10   3          0.10         -0.80         1.96 o                         
   1  10   3         14.91         14.65         2.21 o                         
   2  10   3          2.80          3.28         1.92 o                         
 -10   0   4         11.38         11.92         2.05 o                         
  -8   0   4         28.58         28.45         3.54 o                         
  -6   0   4         31.49         31.91         3.07 o                         
  -4   0   4        634.24        670.94         8.92 o                         
  -2   0   4        424.05        358.95         6.00 o                         
   0   0   4        330.23        277.32         8.87 o                         
   2   0   4       4107.94       4028.57        17.73 o                         
   4   0   4       1193.35       1103.38         8.43 o                         
   6   0   4        345.58        406.99        10.29 o                         
   8   0   4          1.32         -2.89         2.89 o                         
 -10   1   4         10.71         12.76         2.09 o                         
  -9   1   4         27.58         29.93         4.59 o                         
  -8   1   4         74.29         67.74         3.32 o                         
  -7   1   4         43.18         40.30         2.42 o                         
  -6   1   4        139.45        141.70         4.04 o                         
  -5   1   4         29.08         30.17         2.48 o                         
  -4   1   4        200.87        216.51         2.94 o                         
  -3   1   4         23.04         26.91         0.94 o                         
  -2   1   4        148.17        170.22         2.14 o                         
  -1   1   4       4709.45       4349.99        18.38 o                         
   0   1   4        783.29        750.79         3.43 o                         
   1   1   4       4908.55       4838.90        11.43 o                         
   2   1   4        994.55        943.74         4.18 o                         
   3   1   4         28.23         30.86         1.40 o                         
   4   1   4        305.66        296.72         3.47 o                         
   5   1   4         34.81         35.61         1.55 o                         
   6   1   4         66.70         71.71         3.41 o                         
   7   1   4         91.66         90.41         3.90 o                         
   8   1   4         59.62         61.07         4.76 o                         
   9   1   4         11.09          9.95         2.56 o                         
  10   1   4          2.65          0.04         1.73 o                         
 -10   2   4          2.29          3.36         1.73 o                         
  -9   2   4          7.50          6.46         2.54 o                         
  -8   2   4          1.06         -2.73         2.73 o                         
  -7   2   4         38.08         35.04         2.78 o                         
  -6   2   4         21.83         19.86         3.32 o                         
  -5   2   4         33.89         39.80         2.77 o                         
  -4   2   4        190.30        189.27         3.48 o                         
  -3   2   4        296.72        285.48         3.56 o                         
  -2   2   4         29.54         27.50         0.79 o                         
  -1   2   4        851.47        798.65         6.46 o                         
   0   2   4        510.46        552.91        11.24 o                         
   1   2   4        391.64        391.59         5.50 o                         
   2   2   4        862.80        842.94         7.31 o                         
   3   2   4        175.65        173.32         4.18 o                         
   4   2   4        174.01        153.77         3.82 o                         
   5   2   4        431.43        401.72         6.32 o                         
   6   2   4          5.66          5.67         3.42 o                         
   7   2   4         18.20         19.24         3.50 o                         
   8   2   4         11.59          9.74         3.15 o                         
   9   2   4          5.23          5.94         2.23 o                         
  10   2   4          8.60          7.67         1.58 o                         
 -10   3   4          0.79          1.16         1.53 o                         
  -9   3   4         10.07          9.82         2.12 o                         
  -8   3   4          0.42          0.88         2.66 o                         
  -7   3   4         47.04         38.16         2.76 o                         
  -6   3   4        121.14        122.68         4.25 o                         
  -5   3   4          5.23          7.29         2.02 o                         
  -4   3   4          0.28          1.12         1.44 o                         
  -3   3   4          0.01          0.27         1.19 o                         
  -2   3   4        824.42        867.87        11.23 o                         
  -1   3   4        182.27        181.85         4.75 o                         
   0   3   4         49.81         55.94         2.68 o                         
   1   3   4         24.90         23.20         1.48 o                         
   2   3   4       1018.48       1091.29        24.25 o                         
   3   3   4         61.50         67.92         3.70 o                         
   4   3   4         54.33         46.98         3.35 o                         
   5   3   4         54.51         48.91         2.66 o                         
   6   3   4        119.05        103.52         3.94 o                         
   7   3   4          9.26          8.09         3.20 o                         
   8   3   4          0.02          0.08         2.57 o                         
   9   3   4          9.04          9.31         2.36 o                         
  -9   4   4          5.16          6.08         2.04 o                         
  -8   4   4          4.57          3.12         2.66 o                         
  -7   4   4          1.15          3.39         3.12 o                         
  -6   4   4          0.08          1.93         2.57 o                         
  -5   4   4        548.83        570.21         6.62 o                         
  -4   4   4         97.23        110.48         3.67 o                         
  -3   4   4        125.94        133.03         5.40 o                         
  -2   4   4        842.20        847.60        12.38 o                         
  -1   4   4        762.49        782.33        36.01 o                         
   0   4   4        534.03        569.37         6.28 o                         
   1   4   4         37.00         33.84         1.84 o                         
   2   4   4        390.88        401.93         8.59 o                         
   3   4   4         92.12         90.14         4.51 o                         
   4   4   4         12.01         19.21         3.15 o                         
   5   4   4         69.23         72.94         6.90 o                         
   6   4   4          2.17          0.39         1.92 o                         
   7   4   4          0.17         -3.09         3.09 o                         
   8   4   4          4.72          4.14         2.33 o                         
   9   4   4          0.02          0.22         1.91 o                         
  -9   5   4          9.45          7.37         1.47 o                         
  -8   5   4         13.69         18.21         2.50 o                         
  -7   5   4         16.13         21.53         3.10 o                         
  -6   5   4          0.26          2.12         2.01 o                         
  -5   5   4        167.15        160.52         4.73 o                         
  -4   5   4         67.09         61.87         2.48 o                         
  -3   5   4        141.84        143.81         6.06 o                         
  -2   5   4         23.90         23.05         2.68 o                         
  -1   5   4         38.23         31.28         2.87 o                         
   0   5   4         69.58         77.12         3.68 o                         
   1   5   4         18.53         19.54         1.79 o                         
   2   5   4          9.92          9.45         2.50 o                         
   3   5   4          0.27         -1.44         2.40 o                         
   4   5   4        246.42        231.74         9.95 o                         
   5   5   4         32.79         31.47         2.03 o                         
   6   5   4         21.08         21.29         2.34 o                         
   7   5   4         11.95          8.28         1.56 o                         
   8   5   4         20.13         29.85         2.65 o                         
  -8   6   4          5.99          7.18         1.60 o                         
  -7   6   4          3.53          4.66         1.68 o                         
  -6   6   4         48.42         43.03         3.26 o                         
  -5   6   4          4.13          3.22         2.92 o                         
  -4   6   4         41.09         34.76         2.18 o                         
  -3   6   4         14.65         13.02         1.93 o                         
  -2   6   4         53.73         50.14         3.53 o                         
  -1   6   4         67.37         66.81         3.41 o                         
   0   6   4          6.90          9.32         3.73 o                         
   1   6   4         25.71         34.68         3.96 o                         
   2   6   4        274.71        277.15         8.56 o                         
   3   6   4         11.84          8.38         2.27 o                         
   4   6   4        272.73        248.50         9.51 o                         
   5   6   4          0.25          1.40         1.94 o                         
   6   6   4          0.08          1.95         1.80 o                         
   7   6   4          6.02         10.18         1.84 o                         
   8   6   4          0.44          1.57         1.63 o                         
  -7   7   4          1.01          2.73         2.04 o                         
  -6   7   4         10.72          9.20         1.63 o                         
  -5   7   4         20.31         17.15         3.17 o                         
  -4   7   4          1.00         -0.84         1.98 o                         
  -3   7   4          5.08          3.64         1.73 o                         
  -2   7   4         10.71         12.07         1.87 o                         
  -1   7   4         19.61         23.68         2.50 o                         
   0   7   4          5.63          3.61         2.36 o                         
   1   7   4         32.59         27.18         2.52 o                         
   2   7   4         61.65         55.61         4.67 o                         
   3   7   4         52.80         43.28         4.08 o                         
   4   7   4         65.66         67.49         3.37 o                         
   5   7   4          1.48          1.10         1.69 o                         
   6   7   4          8.51         12.71         2.50 o                         
  -6   8   4          0.84          2.49         1.77 o                         
  -5   8   4          5.84          5.40         1.46 o                         
  -4   8   4          2.04          1.78         1.73 o                         
  -3   8   4          0.65          0.02         2.02 o                         
  -2   8   4         44.48         43.79         5.23 o                         
  -1   8   4         36.66         40.41         2.28 o                         
   0   8   4        140.45        152.39        14.00 o                         
   1   8   4          0.65         -2.40         2.40 o                         
   2   8   4         11.72         11.49         2.25 o                         
   3   8   4          2.62         -0.55         2.05 o                         
   4   8   4         11.71          9.24         2.20 o                         
   5   8   4          4.39          4.87         1.56 o                         
   6   8   4          6.28          4.82         1.02 o                         
  -5   9   4          0.95          3.47         1.49 o                         
  -4   9   4         11.98         12.11         2.87 o                         
  -3   9   4         10.90         12.80         1.86 o                         
  -2   9   4         35.87         33.80         2.40 o                         
  -1   9   4          5.64          7.14         1.89 o                         
   0   9   4          5.82          3.34         2.71 o                         
   1   9   4         14.94         18.66         3.26 o                         
   2   9   4         27.41         33.26         2.25 o                         
   3   9   4          1.22         -0.47         1.67 o                         
   4   9   4          0.89          1.03         1.54 o                         
   0  10   4          5.05          5.44         2.04 o                         
   1  10   4          0.26          1.36         2.02 o                         
  -9   0   5          9.88          9.07         2.45 o                         
  -7   0   5        256.31        244.75         7.89 o                         
  -5   0   5        477.56        525.76        10.37 o                         
  -3   0   5        901.12        976.95        11.33 o                         
  -1   0   5         60.72         63.24         3.13 o                         
   1   0   5         40.24         37.59         1.22 o                         
   3   0   5        257.40        225.27         3.71 o                         
   5   0   5        296.60        268.68         7.25 o                         
   7   0   5        354.72        373.18        10.52 o                         
   9   0   5          8.15          9.14         2.55 o                         
 -10   1   5          1.37          3.38         1.80 o                         
  -9   1   5         69.12         75.02         3.28 o                         
  -8   1   5          3.27          3.23         2.30 o                         
  -7   1   5         91.15         82.90         4.98 o                         
  -6   1   5         50.83         53.53         3.88 o                         
  -5   1   5        418.21        456.77         6.37 o                         
  -4   1   5        219.82        237.42         4.35 o                         
  -3   1   5        389.23        402.92         3.55 o                         
  -2   1   5         16.71         25.46         1.83 o                         
  -1   1   5       1646.44       1574.29         9.72 o                         
   0   1   5       1548.80       1515.82         6.01 o                         
   1   1   5        735.73        745.11         8.96 o                         
   2   1   5         11.52         10.95         0.88 o                         
   3   1   5          8.76         12.43         0.93 o                         
   4   1   5        324.34        274.34         3.67 o                         
   5   1   5         28.90         27.70         1.87 o                         
   6   1   5          0.15         -0.97         2.43 o                         
   7   1   5        150.77        143.66         8.24 o                         
   8   1   5          1.00          2.42         3.65 o                         
   9   1   5         31.99         35.02         3.24 o                         
 -10   2   5          4.80          5.16         1.84 o                         
  -9   2   5         25.28         34.06         3.37 o                         
  -8   2   5         31.32         32.82         3.88 o                         
  -7   2   5          2.28          6.23         2.19 o                         
  -6   2   5          0.01         -3.57         3.57 o                         
  -5   2   5        163.34        164.48         5.83 o                         
  -4   2   5         14.72         18.09         1.94 o                         
  -3   2   5        638.62        622.99         7.70 o                         
  -2   2   5        967.91       1006.95         5.70 o                         
  -1   2   5       1120.05       1127.74         7.29 o                         
   0   2   5        704.24        712.64         6.15 o                         
   1   2   5        408.68        422.85         4.92 o                         
   2   2   5        718.39        702.62         6.13 o                         
   3   2   5        554.14        549.76        10.53 o                         
   4   2   5        135.34        128.02         3.74 o                         
   5   2   5         34.79         34.22         1.81 o                         
   6   2   5          2.39          4.17         2.81 o                         
   7   2   5          3.93          3.52         3.13 o                         
   8   2   5         18.20         22.78         3.49 o                         
   9   2   5          1.47          0.87         2.29 o                         
 -10   3   5          1.00          2.06         1.50 o                         
  -9   3   5          3.16          3.65         1.96 o                         
  -8   3   5         24.97         21.12         3.22 o                         
  -7   3   5         78.46         77.84         3.57 o                         
  -6   3   5        108.74        109.77         5.70 o                         
  -5   3   5          9.90          7.77         2.02 o                         
  -4   3   5        118.49        116.63         3.58 o                         
  -3   3   5        278.15        263.28        10.13 o                         
  -2   3   5        121.61         92.78         2.99 o                         
  -1   3   5        109.30        118.03         2.68 o                         
   0   3   5          6.41          5.79         1.17 o                         
   1   3   5        436.34        470.76         6.66 o                         
   2   3   5        910.96       1003.85        35.80 o                         
   3   3   5          4.63          3.05         2.09 o                         
   4   3   5         60.77         62.94         4.06 o                         
   5   3   5        197.49        211.64         5.23 o                         
   6   3   5          2.16          2.08         2.53 o                         
   7   3   5          5.57          2.66         2.97 o                         
   8   3   5          3.98          4.91         2.58 o                         
   9   3   5          2.34          2.04         2.09 o                         
  -9   4   5         10.17          6.88         1.88 o                         
  -8   4   5          2.36          3.21         2.61 o                         
  -7   4   5          2.64          4.37         3.46 o                         
  -6   4   5         33.14         29.49         4.35 o                         
  -5   4   5         14.86         15.31         2.39 o                         
  -4   4   5         69.61         72.19         3.12 o                         
  -3   4   5        100.25         94.72         3.43 o                         
  -2   4   5        552.34        574.05         7.60 o                         
  -1   4   5         11.07         12.93         1.15 o                         
   0   4   5          2.61          0.98         1.15 o                         
   1   4   5          5.43         11.33         3.92 o                         
   2   4   5         15.52         17.75         2.40 o                         
   3   4   5        104.99        112.11         5.17 o                         
   4   4   5         72.16         75.24         4.85 o                         
   5   4   5         98.92         92.85         3.97 o                         
   6   4   5          1.61         -0.92         2.32 o                         
   7   4   5          0.01         -1.28         2.11 o                         
   8   4   5          0.38          2.56         2.32 o                         
   9   4   5          9.05         13.70         1.94 o                         
  -9   5   5          0.01          0.65         1.36 o                         
  -8   5   5          2.48          1.68         2.44 o                         
  -7   5   5         29.08         31.83         3.24 o                         
  -6   5   5          3.18          3.63         1.82 o                         
  -5   5   5         87.03         82.77         5.71 o                         
  -4   5   5        105.53        108.03         3.28 o                         
  -3   5   5         18.54         23.24         4.49 o                         
  -2   5   5          2.02          1.55         1.86 o                         
  -1   5   5         21.13         20.41         3.02 o                         
   0   5   5         17.14         17.90         1.95 o                         
   1   5   5        176.83        189.03         6.20 o                         
   2   5   5          0.31         -2.25         2.70 o                         
   3   5   5         29.46         33.23         2.31 o                         
   4   5   5        261.76        251.04         5.86 o                         
   5   5   5          3.24          2.05         1.85 o                         
   6   5   5          6.52          6.71         1.78 o                         
   7   5   5          8.13         10.11         2.15 o                         
   8   5   5          4.29          3.92         1.48 o                         
  -8   6   5         11.02         11.63         1.69 o                         
  -7   6   5         32.82         29.73         1.97 o                         
  -6   6   5         13.71         11.61         1.97 o                         
  -5   6   5         21.97         16.50         3.00 o                         
  -4   6   5         45.21         48.24         2.52 o                         
  -3   6   5          1.04          0.57         1.87 o                         
  -2   6   5         46.46         56.33         2.66 o                         
  -1   6   5          4.49          4.94         2.47 o                         
   0   6   5          2.48         -2.10         4.72 o                         
   1   6   5        121.59        138.39         5.81 o                         
   2   6   5         39.15         43.94         4.41 o                         
   3   6   5          3.09          3.70         2.10 o                         
   4   6   5         62.91         54.97         3.47 o                         
   5   6   5          1.01          2.24         1.98 o                         
   6   6   5          0.68          0.59         1.88 o                         
   7   6   5         45.93         58.71         3.60 o                         
   8   6   5          0.29          1.02         1.56 o                         
  -7   7   5          4.31          2.78         1.31 o                         
  -6   7   5          0.35          1.73         1.52 o                         
  -5   7   5          0.10         -1.79         1.79 o                         
  -4   7   5          6.59          5.90         1.85 o                         
  -3   7   5          2.40          3.76         1.80 o                         
  -2   7   5         33.24         30.70         2.07 o                         
  -1   7   5          7.39          7.03         3.40 o                         
   0   7   5         80.47         79.84         6.27 o                         
   1   7   5         54.14         49.76         3.16 o                         
   2   7   5         15.89         12.55         2.22 o                         
   3   7   5         17.20         17.59         3.20 o                         
   4   7   5          0.02         -2.62         2.62 o                         
   5   7   5          9.37         10.72         3.06 o                         
   6   7   5          0.04         -0.34         1.54 o                         
   7   7   5          1.13          2.19         1.59 o                         
  -6   8   5          5.84          5.18         1.70 o                         
  -5   8   5          8.11          9.30         1.54 o                         
  -4   8   5          2.11          1.83         2.22 o                         
  -3   8   5         19.56         17.37         2.46 o                         
  -2   8   5         25.35         26.43         2.03 o                         
  -1   8   5          0.82          2.02         2.26 o                         
   0   8   5         25.81         25.19         2.58 o                         
   1   8   5         38.24         37.94         2.69 o                         
   2   8   5          1.90          2.32         2.10 o                         
   3   8   5         38.48         38.90         2.76 o                         
   4   8   5         27.23         27.63         1.75 o                         
   5   8   5          5.60          5.17         1.21 o                         
  -4   9   5          0.23         -0.83         1.73 o                         
  -3   9   5         46.40         48.44         3.48 o                         
  -2   9   5          0.14          1.77         1.71 o                         
  -1   9   5          9.43          9.50         2.00 o                         
   0   9   5          0.80         -0.70         2.44 o                         
   1   9   5         19.69         22.95         3.06 o                         
   2   9   5         32.99         35.95         6.56 o                         
   3   9   5         28.94         26.40         1.85 o                         
   4   9   5          2.20          2.57         1.33 o                         
   0  10   5          1.76          0.78         1.97 o                         
   1  10   5         27.74         26.21         2.26 o                         
 -10   0   6          3.86          3.87         1.90 o                         
  -8   0   6          0.51         -1.69         2.95 o                         
  -6   0   6         24.48         28.47         4.32 o                         
  -4   0   6       1227.49       1425.89        15.12 o                         
  -2   0   6       6811.53       6864.84        32.98 o                         
   0   0   6       1775.32       1910.42        49.02 o                         
   2   0   6         48.04         49.08         1.53 o                         
   4   0   6        785.35        722.32         7.52 o                         
   6   0   6         17.90         21.75         3.14 o                         
   8   0   6         25.25         24.12         3.28 o                         
 -10   1   6          0.94          1.63         1.78 o                         
  -9   1   6          0.26          2.57         1.66 o                         
  -8   1   6         19.02         18.48         1.77 o                         
  -7   1   6         42.54         38.86         3.68 o                         
  -6   1   6          0.01          0.01         2.94 o                         
  -5   1   6        150.90        162.50         4.94 o                         
  -4   1   6        265.12        292.71         3.39 o                         
  -3   1   6         94.31         97.15         2.58 o                         
  -2   1   6        256.47        237.69         3.47 o                         
  -1   1   6         74.05         70.68         1.92 o                         
   0   1   6          2.81          4.56         0.62 o                         
   1   1   6        602.37        561.65         5.61 o                         
   2   1   6         32.91         33.05         1.01 o                         
   3   1   6       1637.45       1547.19        11.24 o                         
   4   1   6         87.95         98.00         2.50 o                         
   5   1   6         26.91         25.55         1.71 o                         
   6   1   6          2.14          4.07         4.90 o                         
   7   1   6         10.47         12.65         2.25 o                         
   8   1   6         41.35         37.96         2.56 o                         
   9   1   6         20.07         17.96         2.60 o                         
 -10   2   6          0.35         -1.55         1.55 o                         
  -9   2   6          0.71          3.98         2.15 o                         
  -8   2   6         19.63         22.04         2.41 o                         
  -7   2   6          0.04          1.98         2.96 o                         
  -6   2   6        107.50        104.50         5.59 o                         
  -5   2   6          0.09          0.93         2.87 o                         
  -4   2   6        101.00        113.27         2.63 o                         
  -3   2   6        399.39        382.50         6.34 o                         
  -2   2   6        384.53        402.63         4.54 o                         
  -1   2   6        107.37         91.34         2.09 o                         
   0   2   6        130.34        132.52         3.58 o                         
   1   2   6       1999.57       2046.26        17.77 o                         
   2   2   6        124.19        135.53         2.41 o                         
   3   2   6         14.43         17.17         1.25 o                         
   4   2   6         87.09         83.47         3.10 o                         
   5   2   6         49.62         44.35         3.52 o                         
   6   2   6        246.35        254.89         8.98 o                         
   7   2   6          0.38          5.30         3.21 o                         
   8   2   6         21.29         23.26         3.54 o                         
   9   2   6          2.68          2.31         2.14 o                         
  -9   3   6          9.51         11.28         2.35 o                         
  -8   3   6         30.69         27.55         3.42 o                         
  -7   3   6         59.83         51.13         3.02 o                         
  -6   3   6         33.28         28.69         3.53 o                         
  -5   3   6          0.15          3.19         3.64 o                         
  -4   3   6        397.76        401.03        14.29 o                         
  -3   3   6          5.89          5.19         1.39 o                         
  -2   3   6         25.08         24.88         2.74 o                         
  -1   3   6        122.87        126.67         9.11 o                         
   0   3   6         11.71         12.99         1.44 o                         
   1   3   6         67.29         68.63         2.46 o                         
   2   3   6          5.91          6.06         2.16 o                         
   3   3   6         56.91         55.14         3.63 o                         
   4   3   6         27.27         29.98         3.32 o                         
   5   3   6         28.80         23.87         2.65 o                         
   6   3   6        307.72        281.98        21.95 o                         
   7   3   6          4.10          3.66         2.63 o                         
   8   3   6          2.27          3.59         5.80 o                         
   9   3   6          8.99          7.84         2.00 o                         
  -9   4   6         14.64         13.98         1.91 o                         
  -8   4   6         48.71         53.29         3.75 o                         
  -7   4   6         33.51         28.28         2.37 o                         
  -6   4   6         95.72         90.04        14.90 o                         
  -5   4   6          2.15          1.50         2.38 o                         
  -4   4   6        465.26        513.23        10.66 o                         
  -3   4   6         38.06         42.69         2.58 o                         
  -2   4   6        142.17        154.42         6.06 o                         
  -1   4   6        213.84        251.45         9.29 o                         
   0   4   6        336.62        334.87         7.02 o                         
   1   4   6        113.10        118.52         6.19 o                         
   2   4   6        130.69        125.84         5.50 o                         
   3   4   6          0.03         -2.37         2.79 o                         
   4   4   6        159.20        161.26         6.08 o                         
   5   4   6         65.36         67.59         3.50 o                         
   6   4   6          6.99          4.38         2.48 o                         
   7   4   6          0.30          6.12         2.65 o                         
   8   4   6         18.03         17.70         2.68 o                         
   9   4   6          0.88          1.44         1.56 o                         
  -9   5   6          1.39         -0.06         1.19 o                         
  -8   5   6         11.65         12.65         2.37 o                         
  -7   5   6         16.32         19.52         3.04 o                         
  -6   5   6         49.46         53.47         2.90 o                         
  -5   5   6         12.00          7.90         2.16 o                         
  -4   5   6         61.83         65.48         3.13 o                         
  -3   5   6        123.42        136.20         4.48 o                         
  -2   5   6         44.49         44.79         4.02 o                         
  -1   5   6        363.94        377.20         9.59 o                         
   0   5   6         79.63         81.34         3.00 o                         
   1   5   6         39.72         43.03         3.33 o                         
   2   5   6         37.88         38.30         2.57 o                         
   3   5   6          5.64          4.97         2.63 o                         
   4   5   6        156.07        141.93        13.66 o                         
   5   5   6         65.78         61.31         2.91 o                         
   6   5   6          2.65         -0.58         3.09 o                         
   7   5   6          4.21          2.90         2.55 o                         
   8   5   6          2.62          0.42         1.36 o                         
  -8   6   6          0.74          0.77         1.53 o                         
  -7   6   6          0.82          2.79         1.54 o                         
  -6   6   6          9.19          9.83         1.77 o                         
  -5   6   6         33.23         30.61         2.22 o                         
  -4   6   6         24.12         22.73         2.23 o                         
  -3   6   6         40.19         42.28         2.32 o                         
  -2   6   6          0.11          4.23         2.31 o                         
  -1   6   6         52.04         48.10         4.06 o                         
   0   6   6          0.02          1.91         3.74 o                         
   1   6   6        109.03        119.93         4.23 o                         
   2   6   6         58.05         54.25         4.83 o                         
   3   6   6         76.99         73.58         5.29 o                         
   4   6   6          6.89          8.79         2.16 o                         
   5   6   6          3.50          1.69         3.62 o                         
   6   6   6          3.61          2.63         2.40 o                         
   7   6   6          4.73          5.28         2.11 o                         
  -7   7   6          1.32          1.60         1.68 o                         
  -6   7   6          0.18         -0.27         1.44 o                         
  -5   7   6         21.13         23.18         2.16 o                         
  -4   7   6         62.12         58.52         3.03 o                         
  -3   7   6         16.98         16.71         1.91 o                         
  -2   7   6         32.21         32.54         2.77 o                         
  -1   7   6        101.21        103.73         4.12 o                         
   0   7   6          6.82          4.93         2.48 o                         
   1   7   6         22.60         19.87         2.36 o                         
   2   7   6         47.37         46.87         4.66 o                         
   3   7   6        354.00        347.51         7.09 o                         
   4   7   6          0.27          1.18         2.01 o                         
   5   7   6          0.47         -1.39         1.85 o                         
   6   7   6          1.52          1.13         1.44 o                         
   7   7   6          2.38          4.28         1.41 o                         
  -6   8   6         12.78         14.33         1.59 o                         
  -5   8   6          6.50          5.71         1.91 o                         
  -4   8   6         13.83         17.30         2.84 o                         
  -3   8   6         17.62         15.90         2.32 o                         
  -2   8   6          0.00          0.98         1.92 o                         
  -1   8   6         33.95         33.68         4.32 o                         
   0   8   6          1.02          0.08         2.13 o                         
   1   8   6         67.89         77.59         3.42 o                         
   2   8   6          5.23          6.75         2.13 o                         
   3   8   6          9.18         10.44         1.98 o                         
   4   8   6          2.20          1.52         1.37 o                         
   5   8   6          2.64          3.26         1.17 o                         
  -4   9   6          1.78          2.14         1.76 o                         
  -3   9   6          0.26         -0.09         2.01 o                         
  -2   9   6         25.86         24.21         1.95 o                         
  -1   9   6          0.77          0.11         1.68 o                         
   0   9   6          0.09          0.10         2.57 o                         
   1   9   6         91.73        102.10         5.07 o                         
   2   9   6         48.93         52.12         3.64 o                         
   3   9   6          2.58          6.40         2.23 o                         
  -9   0   7          2.41          2.31         2.50 o                         
  -7   0   7        412.91        432.24        10.42 o                         
  -5   0   7          2.88          1.57         2.91 o                         
  -3   0   7        138.87        179.35         5.79 o                         
  -1   0   7       2317.94       2398.48        19.09 o                         
   1   0   7        207.98        227.53        12.46 o                         
   3   0   7        447.77        509.07        23.35 o                         
   5   0   7        207.33        253.69        11.03 o                         
   7   0   7        196.31        227.48         8.27 o                         
   9   0   7         20.93         25.76         2.34 o                         
 -10   1   7         16.25         14.05         1.68 o                         
  -9   1   7         16.40         21.32         3.45 o                         
  -8   1   7          1.18          1.61         1.65 o                         
  -7   1   7          2.37          0.49         2.96 o                         
  -6   1   7        176.66        164.22         6.89 o                         
  -5   1   7        158.70        181.63         4.63 o                         
  -4   1   7         30.20         30.21         1.63 o                         
  -3   1   7        126.75        125.22         2.88 o                         
  -2   1   7         78.60         69.76         2.16 o                         
  -1   1   7        115.40        104.29         2.40 o                         
   0   1   7          1.95          1.54         0.63 o                         
   1   1   7        253.81        259.37         3.85 o                         
   2   1   7         14.20         15.51         0.81 o                         
   3   1   7        574.86        527.84         6.87 o                         
   4   1   7          4.16          4.28         1.36 o                         
   5   1   7         63.44         71.51         3.23 o                         
   6   1   7        496.06        496.01        18.22 o                         
   7   1   7        278.36        299.41        17.45 o                         
   8   1   7          6.45          8.13         2.13 o                         
   9   1   7         13.11         14.53         2.28 o                         
 -10   2   7          0.86          0.45         1.45 o                         
  -9   2   7         23.36         24.38         2.98 o                         
  -8   2   7        180.54        168.22         4.83 o                         
  -7   2   7          7.02          5.68         2.78 o                         
  -6   2   7          7.44         11.09         3.29 o                         
  -5   2   7        245.23        248.88        11.12 o                         
  -4   2   7         20.77         16.83         1.39 o                         
  -3   2   7        403.63        437.97         5.24 o                         
  -2   2   7         65.24         63.85         1.63 o                         
  -1   2   7         18.07         27.19         2.39 o                         
   0   2   7        435.80        435.21        17.22 o                         
   1   2   7        192.24        215.58         4.05 o                         
   2   2   7         10.54         13.00         1.14 o                         
   3   2   7         67.18         69.89         5.52 o                         
   4   2   7        124.54        116.18         4.97 o                         
   5   2   7         28.33         26.20         3.00 o                         
   6   2   7         80.75         82.22         5.51 o                         
   7   2   7         18.82         18.45         2.45 o                         
   8   2   7         45.73         54.92         4.23 o                         
   9   2   7         30.75         34.43         2.77 o                         
  -9   3   7          3.41          3.77         1.97 o                         
  -8   3   7          5.49          9.83         1.85 o                         
  -7   3   7         23.52         20.66         2.22 o                         
  -6   3   7         30.61         21.60         3.42 o                         
  -5   3   7        543.38        528.14        11.56 o                         
  -4   3   7         31.80         31.32         3.48 o                         
  -3   3   7          0.31          1.37         2.54 o                         
  -2   3   7         81.69         81.41         4.60 o                         
  -1   3   7        186.13        208.72        21.09 o                         
   0   3   7         54.00         55.18         2.39 o                         
   1   3   7        330.18        338.52         5.23 o                         
   2   3   7         99.95        101.25         4.95 o                         
   3   3   7          2.30          5.38         2.28 o                         
   4   3   7         21.82         21.97         2.79 o                         
   5   3   7        349.93        329.36         8.80 o                         
   6   3   7         45.62         35.01         4.07 o                         
   7   3   7          0.53          5.07         2.70 o                         
   8   3   7          0.54         -0.39         2.27 o                         
   9   3   7         24.87         30.25         2.39 o                         
  -9   4   7          8.56          8.42         1.79 o                         
  -8   4   7          6.10         12.45         2.45 o                         
  -7   4   7          1.61          1.00         1.88 o                         
  -6   4   7         22.80         18.27         2.28 o                         
  -5   4   7         95.02         94.45         3.68 o                         
  -4   4   7          2.44          5.33         3.85 o                         
  -3   4   7         80.57         77.15         5.16 o                         
  -2   4   7        514.80        549.56        11.66 o                         
  -1   4   7          8.29         12.16         2.45 o                         
   0   4   7       1974.88       2070.21        42.48 o                         
   1   4   7        157.61        150.13         3.80 o                         
   2   4   7        346.99        365.87         9.28 o                         
   3   4   7          8.04          3.59         3.44 o                         
   4   4   7          0.65          2.80         4.29 o                         
   5   4   7         14.06         16.68         2.46 o                         
   6   4   7         21.80         27.21         2.51 o                         
   7   4   7          1.56          1.17         2.60 o                         
   8   4   7          1.04         -0.27         1.49 o                         
  -8   5   7          1.77          3.02         2.30 o                         
  -7   5   7          0.42          5.91         2.94 o                         
  -6   5   7          3.01          4.30         2.09 o                         
  -5   5   7         14.72         13.13         2.12 o                         
  -4   5   7         11.96         11.73         2.40 o                         
  -3   5   7          7.15         13.14         4.00 o                         
  -2   5   7        139.49        146.95         6.62 o                         
  -1   5   7        212.10        227.11         5.40 o                         
   0   5   7        119.91        127.97         5.60 o                         
   1   5   7         57.79         72.20         3.10 o                         
   2   5   7        129.83        144.54         6.52 o                         
   3   5   7         83.58         79.02         5.05 o                         
   4   5   7        204.85        196.17         9.14 o                         
   5   5   7         36.63         36.93         2.80 o                         
   6   5   7         45.38         39.33         2.67 o                         
   7   5   7          1.68         -1.66         1.67 o                         
   8   5   7          1.49          3.43         1.76 o                         
  -8   6   7          8.12          7.24         1.43 o                         
  -7   6   7         10.77         12.19         2.03 o                         
  -6   6   7          1.57          2.91         1.88 o                         
  -5   6   7         16.01         11.77         2.58 o                         
  -4   6   7         23.67         20.45         2.45 o                         
  -3   6   7         44.31         38.41         3.19 o                         
  -2   6   7         69.32         80.63         3.78 o                         
  -1   6   7         12.50         12.54         3.52 o                         
   0   6   7         11.83         14.50         3.58 o                         
   1   6   7         40.91         38.65         5.69 o                         
   2   6   7         69.70         67.76         3.51 o                         
   3   6   7          0.46          3.93         2.89 o                         
   4   6   7          8.80          7.58         3.17 o                         
   5   6   7          0.06          3.19         2.68 o                         
   6   6   7          4.18          4.74         2.55 o                         
   7   6   7          1.44          0.40         1.88 o                         
  -6   7   7          6.96          6.27         1.41 o                         
  -5   7   7          4.71          4.00         1.63 o                         
  -4   7   7          3.94          6.81         2.10 o                         
  -3   7   7         85.31         78.68         4.80 o                         
  -2   7   7         13.11         14.71         2.39 o                         
  -1   7   7         38.32         39.73         2.93 o                         
   0   7   7          5.85          5.13         2.24 o                         
   1   7   7        101.32         95.50         4.87 o                         
   2   7   7          3.83          3.67         1.87 o                         
   3   7   7        122.35        131.84         3.62 o                         
   4   7   7         15.74         14.73         1.73 o                         
   5   7   7          0.37          0.80         1.45 o                         
   6   7   7          3.35          6.04         1.85 o                         
  -5   8   7          0.91          2.35         1.74 o                         
  -4   8   7         12.75         12.30         2.64 o                         
  -3   8   7          3.08          6.36         2.69 o                         
  -2   8   7         63.72         64.78         5.28 o                         
  -1   8   7          0.45          0.62         2.12 o                         
   0   8   7         10.97          9.32         2.14 o                         
   1   8   7          1.60          3.79         2.98 o                         
   2   8   7         51.97         50.83         2.91 o                         
   3   8   7          8.79         11.54         1.85 o                         
   4   8   7         14.52         16.78         1.39 o                         
   5   8   7          4.83          4.47         1.79 o                         
  -4   9   7          0.07         -0.99         1.60 o                         
  -3   9   7         20.16         21.89         2.46 o                         
  -2   9   7          2.63          2.33         2.27 o                         
  -1   9   7          7.81          8.23         2.01 o                         
   0   9   7         15.36         12.77         2.66 o                         
   1   9   7          0.02          3.20         2.25 o                         
   2   9   7          8.41          7.74         2.20 o                         
   3   9   7          0.33          0.11         2.11 o                         
  -8   0   8        137.43        129.83         4.08 o                         
  -6   0   8        204.95        209.29         7.54 o                         
  -4   0   8         79.73         76.36         4.34 o                         
  -2   0   8        279.22        225.18         6.61 o                         
   0   0   8       2439.31       2517.71        15.23 o                         
   2   0   8       1557.49       1610.73        13.72 o                         
   4   0   8         26.97         30.74         2.79 o                         
   6   0   8        123.72        138.32         6.61 o                         
   8   0   8         11.89         16.97         2.77 o                         
  -9   1   8          0.89          0.53         1.61 o                         
  -8   1   8          9.47         10.57         1.66 o                         
  -7   1   8          1.34          4.23         3.04 o                         
  -6   1   8         27.33         29.63         3.80 o                         
  -5   1   8         80.24         93.46         3.55 o                         
  -4   1   8         87.59         83.73         2.61 o                         
  -3   1   8        567.69        581.89         6.23 o                         
  -2   1   8        572.10        550.40         7.62 o                         
  -1   1   8        130.38        134.24         2.84 o                         
   0   1   8         78.22         93.12         2.23 o                         
   1   1   8          7.17          6.53         0.83 o                         
   2   1   8        703.42        709.55         6.69 o                         
   3   1   8        423.48        371.85        11.81 o                         
   4   1   8        166.41        161.75         3.39 o                         
   5   1   8        116.80        128.32         3.56 o                         
   6   1   8        175.69        166.21        15.88 o                         
   7   1   8          1.14          5.45         2.62 o                         
   8   1   8         78.45         74.95         4.66 o                         
   9   1   8          2.83          2.39         1.88 o                         
  -9   2   8          1.27          2.29         1.96 o                         
  -8   2   8         37.71         40.74         2.72 o                         
  -7   2   8          3.42          0.32         3.02 o                         
  -6   2   8        166.15        130.49         6.55 o                         
  -5   2   8         16.14         17.99         3.62 o                         
  -4   2   8         47.24         51.68         2.10 o                         
  -3   2   8         46.42         36.23         2.03 o                         
  -2   2   8        296.07        304.44         4.48 o                         
  -1   2   8        765.24        774.38         8.32 o                         
   0   2   8          0.21         -0.19         1.66 o                         
   1   2   8         39.80         55.12         2.37 o                         
   2   2   8        452.08        493.26        11.70 o                         
   3   2   8        657.72        654.92         8.30 o                         
   4   2   8        115.04        122.92         5.43 o                         
   5   2   8          0.00         -0.17         3.45 o                         
   6   2   8         13.98         20.03         7.68 o                         
   7   2   8          3.36          5.76         2.80 o                         
   8   2   8          0.80         -1.00         2.24 o                         
   9   2   8          2.03          5.12         1.66 o                         
  -9   3   8          2.12          3.74         1.80 o                         
  -8   3   8         33.84         37.94         2.56 o                         
  -7   3   8          6.27          7.72         2.02 o                         
  -6   3   8          2.37          1.74         2.84 o                         
  -5   3   8         12.43         13.65         2.88 o                         
  -4   3   8         80.09         69.87         4.37 o                         
  -3   3   8        247.21        238.46         7.88 o                         
  -2   3   8        695.30        703.29        12.70 o                         
  -1   3   8        103.57        103.18         5.88 o                         
   0   3   8         90.01         77.22         3.66 o                         
   1   3   8        177.77        192.54         4.29 o                         
   2   3   8         42.97         48.77         3.79 o                         
   3   3   8          8.75          7.29         2.75 o                         
   4   3   8        166.47        166.12         4.95 o                         
   5   3   8          4.53          3.29         2.24 o                         
   6   3   8         41.70         37.41         3.91 o                         
   7   3   8          6.61          5.04         1.92 o                         
   8   3   8          0.01         -2.05         2.23 o                         
   9   3   8         37.28         38.25         2.10 o                         
  -9   4   8         11.68         10.85         1.63 o                         
  -8   4   8          8.24         15.26         2.25 o                         
  -7   4   8          0.99         -0.30         1.84 o                         
  -6   4   8          0.04          0.92         3.06 o                         
  -5   4   8        210.18        206.24         5.79 o                         
  -4   4   8         64.35         67.44         4.50 o                         
  -3   4   8         13.57          3.89         4.18 o                         
  -2   4   8         33.17         30.19         3.31 o                         
  -1   4   8         14.04         17.18         2.63 o                         
   0   4   8         44.24         45.25         2.49 o                         
   1   4   8        199.84        228.66         7.39 o                         
   2   4   8          9.56         10.94         3.35 o                         
   3   4   8         34.69         34.29         2.67 o                         
   4   4   8        240.91        241.06         5.99 o                         
   5   4   8          0.19          1.37         2.39 o                         
   6   4   8          5.82          3.75         3.08 o                         
   7   4   8          0.89          5.57         4.20 o                         
   8   4   8         10.15          9.99         1.51 o                         
  -8   5   8          0.67          0.50         1.60 o                         
  -7   5   8          0.44         -0.66         1.76 o                         
  -6   5   8         11.28          9.46         2.01 o                         
  -5   5   8        135.88        139.60         4.47 o                         
  -4   5   8         26.60         24.70         2.67 o                         
  -3   5   8         11.09         10.61         3.56 o                         
  -2   5   8        121.11        133.39         4.27 o                         
  -1   5   8          8.47         11.96         3.85 o                         
   0   5   8          2.26          8.35         4.42 o                         
   1   5   8         55.35         57.66         2.54 o                         
   2   5   8         35.22         38.27         2.93 o                         
   3   5   8         45.56         31.43         4.45 o                         
   4   5   8         52.20         51.19         5.80 o                         
   5   5   8         13.23          7.51         4.83 o                         
   6   5   8          7.61         11.01         1.96 o                         
   7   5   8         11.59         14.08         1.70 o                         
  -7   6   8          0.90          0.47         1.81 o                         
  -6   6   8         17.23         23.94         1.99 o                         
  -5   6   8         47.99         52.70         2.22 o                         
  -4   6   8        107.36        104.76         5.78 o                         
  -3   6   8        117.36        111.73         4.49 o                         
  -2   6   8          0.91          3.57         3.30 o                         
  -1   6   8        116.99        127.34         6.47 o                         
   0   6   8          0.01          2.46         3.74 o                         
   1   6   8         19.30         18.34         2.08 o                         
   2   6   8         15.96         12.99         2.10 o                         
   3   6   8         76.62         77.40         3.47 o                         
   4   6   8          1.81          2.20         2.03 o                         
   5   6   8          5.72          6.29         1.83 o                         
   6   6   8         29.86         30.79         3.20 o                         
   7   6   8          1.33          0.23         1.72 o                         
  -6   7   8          0.14          0.24         1.39 o                         
  -5   7   8          3.34          2.24         2.19 o                         
  -4   7   8         12.90         20.09         3.27 o                         
  -3   7   8         29.68         31.37         3.71 o                         
  -2   7   8          0.03          0.07         2.27 o                         
  -1   7   8          8.85          6.66         2.38 o                         
   0   7   8         38.43         38.79         4.36 o                         
   1   7   8          9.78         10.86         2.31 o                         
   2   7   8         18.87         17.32         1.96 o                         
   3   7   8          6.99          8.79         1.83 o                         
   4   7   8          0.06          0.13         1.54 o                         
   5   7   8         12.08         11.58         2.30 o                         
   6   7   8          0.30         -1.16         1.64 o                         
  -5   8   8          6.30          3.69         1.63 o                         
  -4   8   8         10.50         11.92         2.57 o                         
  -3   8   8          6.22          6.74         2.32 o                         
  -2   8   8          5.94          5.83         1.93 o                         
  -1   8   8         29.62         31.58         2.56 o                         
   0   8   8         13.93         12.10         2.09 o                         
   1   8   8         37.86         33.44         3.63 o                         
   2   8   8          2.04         -0.37         2.66 o                         
   3   8   8         17.73         21.67         2.81 o                         
   4   8   8          0.31          0.83         3.26 o                         
  -3   9   8          3.03          0.79         1.76 o                         
  -2   9   8         13.61         11.30         2.06 o                         
  -1   9   8         37.14         31.20        22.15 o                         
   0   9   8          1.96          3.19         2.18 o                         
   1   9   8          4.87          4.10         2.17 o                         
   2   9   8         12.76         11.19         2.12 o                         
  -9   0   9          4.51          5.18         2.14 o                         
  -7   0   9        142.14        146.24         6.36 o                         
  -5   0   9         64.48         74.83         4.87 o                         
  -3   0   9        812.03        899.12        14.08 o                         
  -1   0   9        967.45       1038.50        14.07 o                         
   1   0   9        484.07        559.29         5.47 o                         
   3   0   9        464.79        435.98         9.56 o                         
   5   0   9          0.00         -2.15         3.55 o                         
   7   0   9         55.00         45.88         4.07 o                         
  -9   1   9          3.03          5.67         2.14 o                         
  -8   1   9          5.04          6.96         1.59 o                         
  -7   1   9          8.72          6.56         3.07 o                         
  -6   1   9          1.36          1.97         2.96 o                         
  -5   1   9         51.65         57.04         4.25 o                         
  -4   1   9         80.18         75.36         2.60 o                         
  -3   1   9         13.71         16.17         1.47 o                         
  -2   1   9         25.57         26.28         1.68 o                         
  -1   1   9          3.03          1.32         1.05 o                         
   0   1   9        159.46        161.10         3.01 o                         
   1   1   9          7.26          4.92         0.82 o                         
   2   1   9         45.16         45.92         1.73 o                         
   3   1   9         33.61         30.72         2.09 o                         
   4   1   9          5.49          4.21         2.57 o                         
   5   1   9         38.45         42.01         3.60 o                         
   6   1   9         11.17         15.15         2.43 o                         
   7   1   9         47.21         50.43         3.18 o                         
   8   1   9         56.05         54.53         4.06 o                         
   9   1   9          0.03         -1.11         1.74 o                         
  -9   2   9         23.24         28.29         2.75 o                         
  -8   2   9          0.97         -1.76         1.76 o                         
  -7   2   9        103.25        105.76         5.75 o                         
  -6   2   9        188.12        172.82         7.33 o                         
  -5   2   9        151.16        160.17         6.67 o                         
  -4   2   9          0.24         -0.29         1.51 o                         
  -3   2   9        156.05        164.95         3.65 o                         
  -2   2   9        230.51        221.18         4.16 o                         
  -1   2   9         55.31         61.21         2.21 o                         
   0   2   9        165.36        193.44         4.44 o                         
   1   2   9         10.07         12.96         1.69 o                         
   2   2   9        133.29        113.66         3.53 o                         
   3   2   9          8.55         10.65         1.96 o                         
   4   2   9         25.10         30.43         2.54 o                         
   5   2   9         73.00         79.61         3.76 o                         
   6   2   9          1.28          3.14         2.17 o                         
   7   2   9         13.95         18.84         3.37 o                         
   8   2   9         13.33         10.93         2.56 o                         
   9   2   9          6.16          6.13         1.47 o                         
  -9   3   9          3.94          7.26         1.64 o                         
  -8   3   9         18.27         19.32         1.96 o                         
  -7   3   9          3.12          5.79         2.77 o                         
  -6   3   9          3.85          4.38         2.90 o                         
  -5   3   9        108.96        106.52         5.82 o                         
  -4   3   9          0.01          2.00         2.53 o                         
  -3   3   9        264.60        278.75         8.81 o                         
  -2   3   9         53.81         46.45         4.06 o                         
  -1   3   9        127.16        122.24         5.14 o                         
   0   3   9        116.35        114.65         3.53 o                         
   1   3   9         28.38         24.55         4.00 o                         
   2   3   9        173.15        179.28         6.93 o                         
   3   3   9          3.67          3.55         2.45 o                         
   4   3   9          0.98          3.72         2.13 o                         
   5   3   9        164.87        145.02         4.89 o                         
   6   3   9         19.44         17.65         2.42 o                         
   7   3   9          0.35          2.97         1.88 o                         
   8   3   9          8.08          6.01         1.97 o                         
  -8   4   9         13.37         10.58         2.14 o                         
  -7   4   9         23.32         21.80         2.21 o                         
  -6   4   9         28.93         28.88         3.81 o                         
  -5   4   9        196.11        183.97        13.86 o                         
  -4   4   9          3.54          7.25         3.07 o                         
  -3   4   9         10.11         13.48         2.10 o                         
  -2   4   9         75.25         82.47         3.54 o                         
  -1   4   9         66.51         64.41         4.30 o                         
   0   4   9         64.91         64.58         2.87 o                         
   1   4   9          7.00          5.16         2.39 o                         
   2   4   9        129.19        145.83         3.71 o                         
   3   4   9         49.79         52.33         3.13 o                         
   4   4   9          1.98          0.45         2.41 o                         
   5   4   9         37.64         30.39         2.63 o                         
   6   4   9          0.06         -0.84         1.98 o                         
   7   4   9          1.01          1.00         1.66 o                         
   8   4   9          0.07          1.13         1.68 o                         
  -8   5   9         26.76         30.12         1.96 o                         
  -7   5   9          3.41          3.49         2.10 o                         
  -6   5   9          1.31          3.51         1.87 o                         
  -5   5   9          0.80          0.06         2.52 o                         
  -4   5   9          0.05         -2.28         2.28 o                         
  -3   5   9          9.29         12.08         3.84 o                         
  -2   5   9          0.95          0.83         2.69 o                         
  -1   5   9         19.12         22.63         3.78 o                         
   0   5   9         17.43         19.23         2.52 o                         
   1   5   9        121.72        141.25         4.49 o                         
   2   5   9         42.82         40.85         3.32 o                         
   3   5   9         45.79         46.67         3.19 o                         
   4   5   9          3.84          4.75         2.08 o                         
   5   5   9         15.63         10.47         2.12 o                         
   6   5   9         20.11         17.73         4.47 o                         
   7   5   9          0.00         -1.09         1.83 o                         
  -7   6   9          6.75          0.69         1.88 o                         
  -6   6   9          0.00          1.15         1.66 o                         
  -5   6   9         44.69         43.40         2.59 o                         
  -4   6   9         20.38         16.82         3.01 o                         
  -3   6   9        109.64        109.48         4.48 o                         
  -2   6   9         31.36         27.75         4.05 o                         
  -1   6   9          4.40          5.03         3.98 o                         
   0   6   9         13.70         16.83         3.51 o                         
   1   6   9         36.37         35.01         2.20 o                         
   2   6   9         24.66         21.90         2.05 o                         
   3   6   9          5.63          1.99         2.03 o                         
   4   6   9          6.22          4.89         1.91 o                         
   5   6   9          6.32          7.67         2.47 o                         
   6   6   9          2.17          2.66         1.77 o                         
   7   6   9          0.50         -0.82         1.40 o                         
  -6   7   9          2.84          2.80         1.75 o                         
  -5   7   9          4.06          4.97         1.97 o                         
  -4   7   9         12.02         15.46         2.81 o                         
  -3   7   9          0.55         -2.53         2.53 o                         
  -2   7   9         30.28         31.92         2.89 o                         
  -1   7   9         62.10         64.81         3.25 o                         
   0   7   9          3.61          5.09         2.02 o                         
   1   7   9          1.60          0.39         2.41 o                         
   2   7   9         75.36         70.00         2.64 o                         
   3   7   9          6.16          7.96         1.67 o                         
   4   7   9          0.32         -2.19         2.19 o                         
   5   7   9          3.79          4.13         1.86 o                         
   6   7   9         15.97         16.52         1.49 o                         
  -5   8   9          1.56          2.48         1.57 o                         
  -4   8   9          0.95         -0.30         1.82 o                         
  -3   8   9          1.37          2.57         2.12 o                         
  -2   8   9         21.71         26.33         3.01 o                         
  -1   8   9         17.46         18.71         2.04 o                         
   0   8   9         16.45         19.38         2.11 o                         
   1   8   9          6.65          5.92         1.87 o                         
   2   8   9          0.24         -1.23         2.76 o                         
   3   8   9         18.08         18.80         2.78 o                         
  -2   9   9          3.87          1.70         1.84 o                         
   0   9   9         18.39         22.76         2.48 o                         
   1   9   9          5.57          7.95         2.23 o                         
  -8   0  10         85.15         83.58         3.14 o                         
  -6   0  10         83.70         81.31         5.11 o                         
  -4   0  10          0.72          2.91         3.70 o                         
  -2   0  10        527.00        560.56         8.04 o                         
   0   0  10        632.69        593.44        25.81 o                         
   2   0  10          0.54          2.06         1.41 o                         
   4   0  10         31.88         31.88         3.48 o                         
   6   0  10          8.05         14.64         3.47 o                         
   8   0  10          6.96          6.90         2.44 o                         
  -9   1  10         30.26         32.44         1.70 o                         
  -8   1  10         14.67         20.49         2.50 o                         
  -7   1  10          5.06          6.86         2.82 o                         
  -6   1  10         20.56         23.13         3.02 o                         
  -5   1  10         53.35         49.40         9.31 o                         
  -4   1  10          8.46          9.24         2.60 o                         
  -3   1  10         14.65         11.86         1.51 o                         
  -2   1  10         22.52         20.24         2.00 o                         
  -1   1  10        754.90        744.24         7.09 o                         
   0   1  10        385.13        389.36         6.88 o                         
   1   1  10          6.76          5.38         1.20 o                         
   2   1  10         40.26         46.98         5.06 o                         
   3   1  10         30.06         26.01         1.82 o                         
   4   1  10         32.23         32.62         2.47 o                         
   5   1  10        192.47        213.76         5.57 o                         
   6   1  10         18.89         20.37         2.49 o                         
   7   1  10          3.63          2.37         2.36 o                         
   8   1  10          1.65          6.39         2.31 o                         
  -9   2  10         29.41         35.95         2.62 o                         
  -8   2  10         22.33         21.80         2.08 o                         
  -7   2  10          3.44          9.18         2.96 o                         
  -6   2  10         72.03         71.75         4.84 o                         
  -5   2  10        115.53        123.82         6.31 o                         
  -4   2  10         70.19         70.58         5.05 o                         
  -3   2  10        241.51        239.41         5.33 o                         
  -2   2  10        118.31        124.60         4.07 o                         
  -1   2  10        222.02        238.88         4.18 o                         
   0   2  10          0.08          6.87         1.78 o                         
   1   2  10          6.34         10.02         1.87 o                         
   2   2  10        100.60        104.13         5.35 o                         
   3   2  10        132.45        146.46         4.52 o                         
   4   2  10          0.72          3.61         2.36 o                         
   5   2  10          2.39          3.18         2.25 o                         
   6   2  10          8.87          8.02         2.31 o                         
   7   2  10          7.39          8.55         2.85 o                         
   8   2  10          5.48          6.01         2.09 o                         
  -9   3  10          1.07          3.28         1.53 o                         
  -8   3  10          0.04          1.12         1.50 o                         
  -7   3  10          4.76          4.38         2.66 o                         
  -6   3  10        129.85        122.51         6.06 o                         
  -5   3  10         49.05         45.08         4.27 o                         
  -4   3  10         66.58         58.89         3.58 o                         
  -3   3  10          1.70         -0.54         3.14 o                         
  -2   3  10         56.44         60.89         4.41 o                         
  -1   3  10          1.89          4.88         3.06 o                         
   0   3  10        172.64        164.62         5.84 o                         
   1   3  10          5.39         10.44         3.45 o                         
   2   3  10        162.08        165.46         6.87 o                         
   3   3  10          3.56          2.75         2.36 o                         
   4   3  10          6.08          7.55         3.05 o                         
   5   3  10          2.07         -1.34         2.31 o                         
   6   3  10          3.16          4.42         2.29 o                         
   7   3  10          1.90          2.58         1.80 o                         
   8   3  10          5.07          6.43         1.92 o                         
  -8   4  10          1.23          2.47         1.93 o                         
  -7   4  10         31.59         32.59         2.22 o                         
  -6   4  10         20.01         18.53         3.40 o                         
  -5   4  10         17.76         19.16         6.15 o                         
  -4   4  10        307.90        317.29        23.89 o                         
  -3   4  10         60.97         63.21         3.11 o                         
  -2   4  10        177.70        162.88         3.80 o                         
  -1   4  10         24.71         33.16         3.41 o                         
   0   4  10         71.47         67.81         4.44 o                         
   1   4  10        124.65        145.90         6.29 o                         
   2   4  10        209.90        214.02         4.51 o                         
   3   4  10         54.79         54.12         2.65 o                         
   4   4  10          4.10          8.24         2.31 o                         
   5   4  10         81.97         92.77         3.96 o                         
   6   4  10          1.91          1.22         1.76 o                         
   7   4  10          0.03          0.00         1.55 o                         
   8   4  10          0.02         -0.62         1.50 o                         
  -7   5  10          9.35          8.29         1.50 o                         
  -6   5  10          6.24          3.93         1.87 o                         
  -5   5  10         24.97         18.35         3.16 o                         
  -4   5  10         68.86         73.60         3.40 o                         
  -3   5  10        104.39        121.15         4.72 o                         
  -2   5  10         29.69         26.37         2.58 o                         
  -1   5  10          1.68          1.69         2.42 o                         
   0   5  10          3.71          5.29         3.25 o                         
   1   5  10          1.18          1.77         3.00 o                         
   2   5  10          6.67          6.41         2.23 o                         
   3   5  10          6.36          7.09         1.80 o                         
   4   5  10          0.17         -1.18         2.29 o                         
   5   5  10         19.43         17.69         2.22 o                         
   6   5  10          2.88          4.17         1.68 o                         
   7   5  10          5.80          6.62         1.75 o                         
  -6   6  10          0.00          3.85         2.12 o                         
  -5   6  10          3.93          3.80         1.83 o                         
  -4   6  10         29.13         22.62         3.32 o                         
  -3   6  10         53.65         58.87         4.78 o                         
  -2   6  10          1.19         -1.14         2.45 o                         
  -1   6  10         17.78         20.63         3.38 o                         
   0   6  10         57.76         62.10         4.68 o                         
   1   6  10         20.86         27.91         2.67 o                         
   2   6  10        123.74        137.47         6.30 o                         
   3   6  10          6.09          6.18         2.63 o                         
   4   6  10          3.21          3.86         2.66 o                         
   5   6  10          0.30         -0.19         2.27 o                         
   6   6  10         12.22         10.70         1.98 o                         
  -5   7  10          4.50          2.06         1.96 o                         
  -4   7  10          4.03          2.03         2.21 o                         
  -3   7  10          6.60         11.16         2.71 o                         
  -2   7  10          1.23          0.46         1.93 o                         
  -1   7  10          2.10          0.84         1.72 o                         
   0   7  10          0.07         -1.72         1.72 o                         
   1   7  10          3.54          1.95         2.38 o                         
   2   7  10          0.38          1.21         2.18 o                         
   3   7  10          0.84         -1.48         2.36 o                         
   4   7  10          0.01         -2.18         2.18 o                         
   5   7  10          0.14          0.77         1.68 o                         
  -4   8  10          3.95          6.36         1.89 o                         
  -3   8  10         44.14         43.77         3.23 o                         
  -2   8  10         17.15         19.33         2.64 o                         
  -1   8  10          0.49         -1.12         1.76 o                         
   0   8  10         34.26         37.86         1.91 o                         
   1   8  10          1.13          0.38         1.73 o                         
   2   8  10          0.57         -0.84         2.14 o                         
   3   8  10          3.33          2.35         1.81 o                         
   4   8  10          1.57          3.04         1.41 o                         
  -9   0  11          9.56          7.93         1.79 o                         
  -7   0  11         10.80          7.94         3.36 o                         
  -5   0  11         12.36         11.96         3.48 o                         
  -3   0  11         73.12         71.83         3.37 o                         
  -1   0  11          1.57          3.37         1.54 o                         
   1   0  11          0.35          2.05         1.97 o                         
   3   0  11          0.35         -3.38         3.38 o                         
   5   0  11        290.34        278.94         9.18 o                         
   7   0  11          5.49         10.92         2.70 o                         
  -9   1  11          5.24          6.90         1.68 o                         
  -8   1  11         22.71         27.98         1.65 o                         
  -7   1  11         41.90         33.96         3.61 o                         
  -6   1  11        112.82        126.22        13.14 o                         
  -5   1  11         89.18         99.33         4.02 o                         
  -4   1  11         42.47         39.23         2.94 o                         
  -3   1  11          6.13          7.03         2.09 o                         
  -2   1  11          5.65          6.27         1.52 o                         
  -1   1  11        269.64        309.20         6.60 o                         
   0   1  11         71.93         61.66         3.71 o                         
   1   1  11        124.05        122.03         3.71 o                         
   2   1  11          4.89          5.59         2.88 o                         
   3   1  11          0.79         -1.80         1.95 o                         
   4   1  11         21.29         17.47         3.16 o                         
   5   1  11          0.30          0.84         2.02 o                         
   6   1  11          4.57          5.45         2.11 o                         
   7   1  11          3.52          6.36         2.00 o                         
   8   1  11          0.40         -1.89         1.89 o                         
  -9   2  11          0.57          6.02         1.52 o                         
  -8   2  11          4.80          4.27         1.53 o                         
  -7   2  11          4.18          3.83         2.51 o                         
  -6   2  11          0.21          3.29         3.16 o                         
  -5   2  11         14.73         19.12         3.58 o                         
  -4   2  11        212.80        193.17         5.22 o                         
  -3   2  11          3.32          4.95         2.42 o                         
  -2   2  11         97.38         93.31         3.85 o                         
  -1   2  11         58.00         73.21         2.58 o                         
   0   2  11        178.95        191.13         4.83 o                         
   1   2  11          1.36          3.04         2.40 o                         
   2   2  11         11.03          9.78         2.47 o                         
   3   2  11         15.53         12.81         2.09 o                         
   4   2  11        119.16        118.42         4.44 o                         
   5   2  11          2.72          2.35         2.36 o                         
   6   2  11         18.90         15.16         2.22 o                         
   7   2  11          1.18          4.58         2.33 o                         
   8   2  11          8.31          7.91         1.77 o                         
  -8   3  11         31.76         29.80         1.91 o                         
  -7   3  11          6.00          5.13         2.74 o                         
  -6   3  11          3.86          3.00         2.90 o                         
  -5   3  11          1.16          0.42         3.10 o                         
  -4   3  11          3.47          3.38         2.33 o                         
  -3   3  11        497.67        480.02         7.76 o                         
  -2   3  11          3.85          4.76         2.45 o                         
  -1   3  11         96.73         93.14         3.49 o                         
   0   3  11         79.33         85.94         2.42 o                         
   1   3  11         85.35         78.39         3.39 o                         
   2   3  11        278.74        281.70         6.22 o                         
   3   3  11          0.54          5.40         2.25 o                         
   4   3  11          1.95         -1.72         2.89 o                         
   5   3  11         22.19         17.86         2.34 o                         
   6   3  11          1.59          2.85         1.84 o                         
   7   3  11          5.70          4.85         1.65 o                         
   8   3  11          4.39          3.68         1.56 o                         
  -8   4  11          1.50          0.15         1.79 o                         
  -7   4  11          2.01          1.79         1.57 o                         
  -6   4  11        111.20         96.26         5.31 o                         
  -5   4  11         22.78         24.65         2.28 o                         
  -4   4  11        134.31        138.05         4.48 o                         
  -3   4  11         65.56         67.12         3.31 o                         
  -2   4  11          8.09          7.71         2.45 o                         
  -1   4  11          2.80          6.54         4.04 o                         
   0   4  11          3.63          7.39         3.37 o                         
   1   4  11         54.94         58.69         3.04 o                         
   2   4  11         29.74         27.69         2.53 o                         
   3   4  11         37.76         34.29         3.40 o                         
   4   4  11          2.51          0.12         2.15 o                         
   5   4  11          7.06          7.28         1.97 o                         
   6   4  11          4.69          5.82         2.56 o                         
   7   4  11          0.01          1.67         1.94 o                         
  -6   5  11         20.93         23.03         1.76 o                         
  -5   5  11         16.05         17.47         2.03 o                         
  -4   5  11          0.02          0.71         2.10 o                         
  -3   5  11          0.08          5.01         2.41 o                         
  -2   5  11          0.64          2.81         2.58 o                         
  -1   5  11         29.17         29.25         4.92 o                         
   0   5  11          0.87          2.52         3.63 o                         
   1   5  11         74.50         79.71         5.28 o                         
   2   5  11          2.76          1.49         3.22 o                         
   3   5  11         22.24         25.04         2.45 o                         
   4   5  11          0.55          0.56         2.89 o                         
   5   5  11         12.97         15.01         2.01 o                         
   6   5  11          1.60          1.89         2.53 o                         
  -6   6  11          7.21          9.11         2.05 o                         
  -5   6  11         34.64         20.89        13.46 o                         
  -4   6  11          0.03          1.57         2.27 o                         
  -3   6  11         19.72         18.72         3.28 o                         
  -2   6  11         73.91         71.73         4.54 o                         
  -1   6  11         38.63         37.20         2.81 o                         
   0   6  11          0.07          1.83         2.32 o                         
   1   6  11         14.14         15.73         3.01 o                         
   2   6  11          0.86         -2.99         2.99 o                         
   3   6  11          0.72          1.22         2.47 o                         
   4   6  11          0.09          3.11         2.24 o                         
   5   6  11          5.98          6.50         2.12 o                         
   6   6  11          3.30          2.64         1.55 o                         
  -5   7  11          0.19          0.96         1.73 o                         
  -4   7  11         20.48         20.50         2.64 o                         
  -3   7  11          0.46         -1.07         2.28 o                         
  -2   7  11         58.57         71.26         4.48 o                         
  -1   7  11          5.01          5.89         1.62 o                         
   0   7  11         28.86         31.65         1.93 o                         
   1   7  11          0.00          0.09         1.68 o                         
   2   7  11          4.89          6.15         2.56 o                         
   3   7  11          3.44          8.98         2.37 o                         
   4   7  11          1.33         -0.04         1.95 o                         
   5   7  11          9.98         12.37         1.50 o                         
  -4   8  11          0.81          1.14         1.42 o                         
  -3   8  11          1.76          2.05         1.87 o                         
  -2   8  11         43.03         47.13         3.12 o                         
  -1   8  11         47.22         57.28         3.37 o                         
   0   8  11          7.88          5.35         2.08 o                         
   1   8  11          2.65          2.05         2.08 o                         
   2   8  11         27.28         25.61         2.18 o                         
   3   8  11          0.26          0.72         1.49 o                         
  -8   0  12          2.50          2.58         1.59 o                         
  -6   0  12         15.07         21.94         3.52 o                         
  -4   0  12         23.02         15.86         3.32 o                         
  -2   0  12         79.83         88.13         3.34 o                         
   0   0  12         57.75         59.38         3.78 o                         
   2   0  12        501.57        534.69        11.45 o                         
   4   0  12          1.72          0.68         3.00 o                         
   6   0  12          1.94         -2.79         2.79 o                         
  -9   1  12          2.66          3.28         1.48 o                         
  -8   1  12          9.03          9.29         1.29 o                         
  -7   1  12         13.99         12.57         2.64 o                         
  -6   1  12         96.15         96.91         3.91 o                         
  -5   1  12         35.05         34.35         2.62 o                         
  -4   1  12          4.39          4.51         2.41 o                         
  -3   1  12         72.57         73.20         3.22 o                         
  -2   1  12          0.01          0.77         1.79 o                         
  -1   1  12         51.35         67.67         2.12 o                         
   0   1  12         10.21         10.63         1.44 o                         
   1   1  12        174.70        199.60         3.98 o                         
   2   1  12        238.29        246.47         5.42 o                         
   3   1  12          4.47          6.24         1.84 o                         
   4   1  12        124.15        120.00         5.79 o                         
   5   1  12          8.13          5.69         1.90 o                         
   6   1  12          0.59          0.37         2.16 o                         
   7   1  12          4.30          3.22         2.42 o                         
   8   1  12          3.17          7.04         1.71 o                         
  -8   2  12          1.09          0.12         1.34 o                         
  -7   2  12          8.09          6.09         2.78 o                         
  -6   2  12          4.09         -1.92         2.80 o                         
  -5   2  12         94.49         73.73         5.24 o                         
  -4   2  12          1.37          3.98         3.25 o                         
  -3   2  12        184.14        185.16         5.04 o                         
  -2   2  12         13.31          9.04         2.54 o                         
  -1   2  12        337.90        324.84         6.30 o                         
   0   2  12          4.95          5.28         1.74 o                         
   1   2  12        134.92        128.05         2.90 o                         
   2   2  12         18.51         18.30         2.10 o                         
   3   2  12         23.68         23.14         2.42 o                         
   4   2  12          7.85          9.84         2.22 o                         
   5   2  12         12.31         15.56         2.32 o                         
   6   2  12          6.94          7.05         2.03 o                         
   7   2  12          4.11          2.39         2.15 o                         
   8   2  12          4.39          6.42         1.51 o                         
  -8   3  12          0.12         -0.11         2.28 o                         
  -7   3  12         18.72         21.21         2.83 o                         
  -6   3  12          2.97          1.17         2.65 o                         
  -5   3  12         97.56         97.22         5.71 o                         
  -4   3  12          2.45          2.40         2.15 o                         
  -3   3  12         12.65         11.61         2.24 o                         
  -2   3  12         35.58         30.59         2.33 o                         
  -1   3  12          0.01          0.27         2.24 o                         
   0   3  12          0.08         -0.51         1.99 o                         
   1   3  12        144.52        146.84         3.75 o                         
   2   3  12         20.54         21.74         2.35 o                         
   3   3  12          2.91          1.39         1.95 o                         
   4   3  12         10.69         14.27         3.03 o                         
   5   3  12         15.75         17.97         2.16 o                         
   6   3  12          0.07          2.99         1.80 o                         
   7   3  12          7.01          6.62         1.94 o                         
  -7   4  12          8.03          7.98         1.45 o                         
  -6   4  12          0.77          1.42         2.26 o                         
  -5   4  12         57.79         64.11         3.11 o                         
  -4   4  12          0.10          1.62         2.14 o                         
  -3   4  12          5.10          6.79         2.12 o                         
  -2   4  12         54.03         53.06         3.04 o                         
  -1   4  12        193.36        192.68        18.88 o                         
   0   4  12         89.02         84.97         3.61 o                         
   1   4  12         14.00         22.14         3.68 o                         
   2   4  12         64.72         57.77         3.87 o                         
   3   4  12          0.30         -2.03         2.18 o                         
   4   4  12          0.58          1.46         2.05 o                         
   5   4  12          0.56          0.72         1.87 o                         
   6   4  12          0.00          0.08         1.49 o                         
   7   4  12          9.68          8.11         1.62 o                         
  -6   5  12         46.25         51.64         3.39 o                         
  -5   5  12          9.92          9.73         1.78 o                         
  -4   5  12          1.81          0.28         1.94 o                         
  -3   5  12        242.24        255.00         9.69 o                         
  -2   5  12          2.20          0.42         2.81 o                         
  -1   5  12        168.24        154.40         6.75 o                         
   0   5  12         49.41         50.02         4.26 o                         
   1   5  12         40.95         44.56         4.13 o                         
   2   5  12          2.40          0.04         2.99 o                         
   3   5  12         19.81         14.73         3.99 o                         
   4   5  12          0.02         -1.89         1.89 o                         
   5   5  12          3.43          3.40         1.65 o                         
   6   5  12          0.24          0.49         1.32 o                         
  -5   6  12          5.21          5.86         1.93 o                         
  -4   6  12         49.96         45.41         3.68 o                         
  -3   6  12          8.76         13.24         2.10 o                         
  -2   6  12          6.19          6.79         2.85 o                         
  -1   6  12          3.89          5.52         2.81 o                         
   0   6  12          5.20          1.36         2.64 o                         
   1   6  12         11.31          9.02         2.62 o                         
   2   6  12          1.42          2.20         2.53 o                         
   3   6  12         10.64         11.08         2.60 o                         
   4   6  12          0.56          1.11         2.08 o                         
   5   6  12          4.21          6.23         1.52 o                         
  -5   7  12          4.40          2.80         1.49 o                         
  -4   7  12          2.77          1.59         1.76 o                         
  -3   7  12          2.70          1.77         2.01 o                         
  -2   7  12          3.27         -0.39         2.13 o                         
  -1   7  12         44.32         44.07         2.43 o                         
   0   7  12          0.10         -1.10         1.73 o                         
   1   7  12          2.68          1.84         1.71 o                         
   2   7  12          0.74          2.46         2.05 o                         
   3   7  12          1.52          0.05         1.82 o                         
   4   7  12          7.06          8.37         1.69 o                         
  -3   8  12          9.60         11.32         1.56 o                         
  -2   8  12          3.08          2.61         1.82 o                         
  -1   8  12         24.32         32.40         2.41 o                         
   1   8  12          5.50          4.59         1.81 o                         
   2   8  12          0.00          0.21         1.61 o                         
  -7   0  13          0.02          0.76         2.68 o                         
  -5   0  13         34.93         41.83         4.14 o                         
  -3   0  13          4.98         11.10         3.57 o                         
  -1   0  13        357.64        361.27         6.78 o                         
   1   0  13         19.08         19.81         2.99 o                         
   3   0  13          0.00          2.67         3.46 o                         
   5   0  13         51.63         54.39         4.24 o                         
   7   0  13          2.74          3.44         2.27 o                         
  -8   1  13         13.23         11.55         1.18 o                         
  -7   1  13         34.60         38.44         3.41 o                         
  -6   1  13         19.02         28.22         2.49 o                         
  -5   1  13          1.18         -0.85         2.40 o                         
  -4   1  13        227.81        218.20        11.84 o                         
  -3   1  13        129.14        116.71         3.42 o                         
  -2   1  13         57.78         56.07         2.50 o                         
  -1   1  13          7.72          5.34         1.83 o                         
   0   1  13          0.23          2.50         1.87 o                         
   1   1  13        130.51        133.20         4.79 o                         
   2   1  13          2.89          0.24         1.99 o                         
   3   1  13        128.67        122.19         4.28 o                         
   4   1  13          4.07          2.31         2.30 o                         
   5   1  13         21.48         20.23         2.31 o                         
   6   1  13          3.48          4.83         1.99 o                         
   7   1  13          1.26          1.23         1.98 o                         
  -8   2  13          5.61          6.77         1.18 o                         
  -7   2  13         12.39         15.48         2.78 o                         
  -6   2  13          2.83          4.07         2.80 o                         
  -5   2  13         14.72         19.89         3.53 o                         
  -4   2  13         22.59         21.69         3.38 o                         
  -3   2  13         17.08         19.02         2.07 o                         
  -2   2  13         21.30         21.43         1.91 o                         
  -1   2  13        115.29        109.70         4.00 o                         
   0   2  13         39.20         35.47         2.17 o                         
   1   2  13          0.60          3.04         1.92 o                         
   2   2  13         76.98         74.07         2.97 o                         
   3   2  13          2.26          2.89         1.68 o                         
   4   2  13         89.24        100.89         7.91 o                         
   5   2  13         14.35         13.14         2.07 o                         
   6   2  13         12.22         11.34         2.64 o                         
   7   2  13          0.13         -0.56         1.84 o                         
  -8   3  13         17.70         17.84         1.64 o                         
  -7   3  13          0.50          1.14         1.72 o                         
  -6   3  13         23.34         20.84         3.25 o                         
  -5   3  13          3.41          2.61         2.58 o                         
  -4   3  13         15.21         10.18         3.11 o                         
  -3   3  13          2.44          0.21         3.82 o                         
  -2   3  13          5.51          5.02         2.06 o                         
  -1   3  13        321.02        295.73        17.13 o                         
   0   3  13         14.61         14.02         1.83 o                         
   1   3  13        203.13        181.21         3.67 o                         
   2   3  13          0.50          0.59         1.89 o                         
   3   3  13        113.48        101.19         3.94 o                         
   4   3  13          6.33          6.60         1.72 o                         
   5   3  13         10.31         10.63         3.77 o                         
   6   3  13          2.87         -0.20         2.26 o                         
   7   3  13          4.63          4.60         1.65 o                         
  -7   4  13          0.98          1.19         1.57 o                         
  -6   4  13          3.79          5.68         2.22 o                         
  -5   4  13         31.91         32.84         2.25 o                         
  -4   4  13         97.37        101.40         5.53 o                         
  -3   4  13         92.70         76.12         3.48 o                         
  -2   4  13        328.21        319.30        11.01 o                         
  -1   4  13         23.58         22.04         4.28 o                         
   0   4  13          2.24          2.76         2.31 o                         
   1   4  13         39.86         36.96         2.23 o                         
   2   4  13          3.55          6.94         2.02 o                         
   3   4  13         10.81         12.19         2.05 o                         
   4   4  13          1.22          0.09         2.90 o                         
   5   4  13         27.90         33.84         1.80 o                         
   6   4  13          5.39          9.31         1.86 o                         
  -6   5  13          0.16         -1.94         1.94 o                         
  -5   5  13         10.91          8.65         1.60 o                         
  -4   5  13          0.05         -0.04         1.79 o                         
  -3   5  13          1.23          0.80         2.17 o                         
  -2   5  13         58.52         56.09         4.16 o                         
  -1   5  13         59.18         52.62         4.12 o                         
   0   5  13         37.38         26.31         3.58 o                         
   1   5  13          9.45         10.20         2.86 o                         
   2   5  13         52.17         49.23         2.52 o                         
   3   5  13          4.03          5.14         1.52 o                         
   4   5  13          0.26         -0.74         1.37 o                         
   5   5  13          6.41          3.81         1.19 o                         
  -5   6  13         17.25         12.39         1.77 o                         
  -4   6  13         10.71         12.71         2.20 o                         
  -3   6  13         31.04         27.01         2.09 o                         
  -2   6  13         10.65          9.29         2.58 o                         
  -1   6  13         14.60         12.16         2.59 o                         
   0   6  13         59.26         54.64         4.18 o                         
   1   6  13         62.83         61.86         4.41 o                         
   2   6  13          0.05         -1.13         2.33 o                         
   3   6  13         15.10         12.74         2.47 o                         
   4   6  13         25.99         25.09         2.59 o                         
  -4   7  13         16.65         19.94         2.00 o                         
  -3   7  13          0.37          1.61         1.89 o                         
  -2   7  13         38.28         39.30         3.28 o                         
  -1   7  13          0.08          1.62         1.57 o                         
   0   7  13          1.20          1.27         1.52 o                         
   1   7  13         21.28         12.99         9.97 o                         
   2   7  13          0.12         -0.26         1.88 o                         
   3   7  13          1.85          0.98         1.71 o                         
  -8   0  14          0.15          1.89         1.68 o                         
  -6   0  14          0.02          0.38         2.94 o                         
  -4   0  14         12.91         14.27         3.30 o                         
  -2   0  14         98.24         92.17         5.40 o                         
   0   0  14        577.66        558.84        34.88 o                         
   2   0  14          0.74          3.17         2.69 o                         
   4   0  14        265.19        270.70         8.93 o                         
   6   0  14         14.83         14.16         2.61 o                         
  -8   1  14          3.85          2.75         1.50 o                         
  -7   1  14         22.72         25.08         2.73 o                         
  -6   1  14         67.86         79.15         5.20 o                         
  -5   1  14          4.25          7.47         2.75 o                         
  -4   1  14         25.29         22.56         2.50 o                         
  -3   1  14          6.66          7.06         2.34 o                         
  -2   1  14          0.63          3.32         1.85 o                         
  -1   1  14        107.10         95.71         3.27 o                         
   0   1  14         45.91         34.37         2.14 o                         
   1   1  14          0.44         -0.76         1.78 o                         
   2   1  14        167.93        159.34         9.49 o                         
   3   1  14         14.72         18.63         2.67 o                         
   4   1  14         44.87         46.39         2.98 o                         
   5   1  14          0.07         -0.43         2.76 o                         
   6   1  14          4.47          2.95         2.20 o                         
   7   1  14          6.91          7.63         1.71 o                         
  -8   2  14          5.57          4.99         1.42 o                         
  -7   2  14          0.15         -1.62         1.98 o                         
  -6   2  14          1.34          1.54         2.62 o                         
  -5   2  14         30.20         28.77         3.73 o                         
  -4   2  14         16.39         12.07         3.11 o                         
  -3   2  14        229.22        190.28         5.32 o                         
  -2   2  14        204.32        181.68         5.67 o                         
  -1   2  14          0.60          1.49         1.69 o                         
   0   2  14         78.15         76.83         2.98 o                         
   1   2  14        430.72        423.19         8.20 o                         
   2   2  14         95.46         79.88         3.62 o                         
   3   2  14         18.30         14.39         2.02 o                         
   4   2  14          3.17          0.17         2.78 o                         
   5   2  14         14.08         17.23         3.07 o                         
   6   2  14          0.27          1.46         2.13 o                         
   7   2  14          6.47          6.67         1.61 o                         
  -7   3  14          0.54          1.79         1.28 o                         
  -6   3  14          0.22         -1.92         2.18 o                         
  -5   3  14         67.67         70.00         4.70 o                         
  -4   3  14         39.09         30.05         3.97 o                         
  -3   3  14          6.28          8.10         2.00 o                         
  -2   3  14         74.07         72.53         3.50 o                         
  -1   3  14         11.23          9.98         1.79 o                         
   0   3  14         28.82         25.04         2.08 o                         
   1   3  14         77.55         68.69         3.39 o                         
   2   3  14         44.62         43.48         2.33 o                         
   3   3  14          0.80          2.51         1.63 o                         
   4   3  14         92.45         93.45         8.15 o                         
   5   3  14         24.92         28.60         3.34 o                         
   6   3  14          6.81          6.84         1.81 o                         
  -7   4  14          0.11         -0.45         1.54 o                         
  -6   4  14          1.39          2.19         1.52 o                         
  -5   4  14          5.17          8.11         1.69 o                         
  -4   4  14         69.85         78.64         4.76 o                         
  -3   4  14         13.28         11.95         2.07 o                         
  -2   4  14         43.92         39.10         3.18 o                         
  -1   4  14          7.26          9.55         2.16 o                         
   0   4  14         31.08         38.48         5.97 o                         
   1   4  14         81.81         80.12         6.54 o                         
   2   4  14        122.66        121.20         4.19 o                         
   3   4  14          1.67          3.25         1.57 o                         
   4   4  14          0.70         -0.32         1.79 o                         
   5   4  14          6.41         11.28         2.12 o                         
   6   4  14          0.09         -0.68         1.63 o                         
  -6   5  14          9.47          5.71         1.68 o                         
  -5   5  14          6.18          3.71         1.49 o                         
  -4   5  14          4.34          3.61         1.64 o                         
  -3   5  14         18.63         20.30         2.10 o                         
  -2   5  14          0.03          0.84         2.58 o                         
  -1   5  14         22.56         24.18         3.35 o                         
   0   5  14         54.67         55.84         4.32 o                         
   1   5  14          5.06          6.41         2.60 o                         
   2   5  14          1.43          1.65         2.47 o                         
   3   5  14          1.07         -0.24         1.80 o                         
   4   5  14          1.95          4.80         1.61 o                         
  -4   6  14          4.83          6.68         1.73 o                         
  -3   6  14          2.31          3.80         2.01 o                         
  -2   6  14         18.64         21.01         1.86 o                         
  -1   6  14          0.13         -1.66         2.24 o                         
   0   6  14          6.01          2.15         2.27 o                         
   1   6  14          0.00          0.80         2.15 o                         
   2   6  14          4.58          2.96         1.98 o                         
   3   6  14          7.40          6.41         1.84 o                         
   4   6  14          4.65          3.42         1.67 o                         
  -3   7  14         14.88         17.09         1.86 o                         
  -2   7  14          0.07         -1.33         1.74 o                         
  -1   7  14         16.13         19.75         1.71 o                         
   0   7  14          1.33          3.15         1.36 o                         
   1   7  14          8.65          8.80         1.72 o                         
   2   7  14          0.02          2.50         1.63 o                         
  -7   0  15          6.31          4.19         2.21 o                         
  -5   0  15          4.12          6.66         2.98 o                         
  -3   0  15         50.72         43.47         3.98 o                         
  -1   0  15        195.87        176.09         8.32 o                         
   1   0  15         39.81         34.76         3.85 o                         
   3   0  15          4.48          2.76         2.98 o                         
   5   0  15          1.63          4.71         2.50 o                         
  -7   1  15         13.02         11.77         2.03 o                         
  -6   1  15         36.37         34.51         3.26 o                         
  -5   1  15          4.93         10.10         2.08 o                         
  -4   1  15          2.24          2.90         2.15 o                         
  -3   1  15         80.06         76.53         3.59 o                         
  -2   1  15         53.67         42.07         2.85 o                         
  -1   1  15         25.42         24.37         1.95 o                         
   0   1  15          1.92          1.07         1.87 o                         
   1   1  15         66.97         58.32         3.05 o                         
   2   1  15          0.18          0.49         2.09 o                         
   3   1  15         24.33         22.49         2.44 o                         
   4   1  15          2.42          1.38         1.92 o                         
   5   1  15          2.84          2.84         1.84 o                         
   6   1  15          5.34          2.48         2.16 o                         
  -7   2  15         13.21         18.43         2.06 o                         
  -6   2  15         13.66         11.23         2.63 o                         
  -5   2  15         15.94         20.76         3.11 o                         
  -4   2  15          0.00          0.74         2.69 o                         
  -3   2  15          0.12          1.15         2.18 o                         
  -2   2  15        114.71        114.18         5.63 o                         
  -1   2  15         43.52         32.67         2.16 o                         
   0   2  15         13.09         11.16         1.85 o                         
   1   2  15         56.02         57.54         2.64 o                         
   2   2  15          2.89          3.33         1.77 o                         
   3   2  15          6.64          6.88         2.06 o                         
   4   2  15         10.69         10.89         1.97 o                         
   5   2  15         15.77         20.29         2.95 o                         
   6   2  15         14.70         16.53         1.98 o                         
  -7   3  15          4.29          3.21         1.51 o                         
  -6   3  15         34.79         37.82         3.01 o                         
  -5   3  15          3.63          6.38         2.29 o                         
  -4   3  15         64.10         70.25         4.72 o                         
  -3   3  15          2.23         -0.79         1.97 o                         
  -2   3  15          1.00         -0.13         1.92 o                         
  -1   3  15          3.88          4.23         1.73 o                         
   0   3  15          1.82          1.10         2.21 o                         
   1   3  15          0.55          0.25         1.73 o                         
   2   3  15         12.17         12.66         1.78 o                         
   3   3  15          6.16          4.97         3.92 o                         
   4   3  15         15.81         18.70         3.04 o                         
   5   3  15          1.80          6.01         2.01 o                         
   6   3  15          9.10          6.92         1.60 o                         
  -6   4  15         11.29         12.07         1.90 o                         
  -5   4  15          0.87          0.79         2.15 o                         
  -4   4  15          7.57         11.30         2.38 o                         
  -3   4  15          2.01          2.18         1.83 o                         
  -2   4  15         50.48         50.00         2.84 o                         
  -1   4  15          0.17         -1.25         2.02 o                         
   0   4  15         95.54        110.94         8.12 o                         
   1   4  15        160.25        162.17         6.92 o                         
   2   4  15         30.63         36.73         2.44 o                         
   3   4  15         36.09         37.95         2.35 o                         
   4   4  15         12.00         16.88         1.95 o                         
   5   4  15          0.13         -0.10         1.80 o                         
  -5   5  15          1.70          2.31         1.88 o                         
  -4   5  15         33.78         35.69         2.95 o                         
  -3   5  15          8.36         13.48         2.80 o                         
  -2   5  15         27.88         25.20         2.99 o                         
  -1   5  15          5.11          3.71         2.27 o                         
   0   5  15          9.54          9.33         2.66 o                         
   1   5  15          1.39          3.19         2.57 o                         
   2   5  15          7.79         11.26         2.57 o                         
   3   5  15          2.19          4.66         2.07 o                         
   4   5  15         47.97         51.71         2.57 o                         
  -4   6  15          6.81          8.36         1.53 o                         
  -3   6  15          0.39         -0.28         1.66 o                         
  -2   6  15          0.14          2.24         1.36 o                         
  -1   6  15          0.27          1.76         1.96 o                         
   0   6  15          4.42          3.17         1.98 o                         
   1   6  15          0.14          0.32         1.80 o                         
   2   6  15         14.12         13.46         2.25 o                         
   3   6  15         13.45         14.56         1.77 o                         
  -2   7  15         12.29         10.80         1.46 o                         
  -1   7  15          3.76          3.18         1.59 o                         
   0   7  15          0.02          0.40         1.50 o                         
  -6   0  16         47.30         60.17         3.43 o                         
  -4   0  16          5.81          4.75         2.91 o                         
  -2   0  16         44.55         45.01         4.17 o                         
   0   0  16         52.19         44.44         3.96 o                         
   2   0  16          3.83          2.80         2.79 o                         
   4   0  16         12.31         10.90         2.74 o                         
  -6   1  16          0.56          0.73         2.11 o                         
  -5   1  16         36.17         31.96         2.24 o                         
  -4   1  16         75.86         78.02         3.36 o                         
  -3   1  16          0.69          1.92         1.89 o                         
  -2   1  16         34.29         34.16         2.60 o                         
  -1   1  16          6.23          7.51         1.70 o                         
   0   1  16         16.61         20.46         1.89 o                         
   1   1  16          5.94          8.20         1.78 o                         
   2   1  16          5.64          3.83         2.00 o                         
   3   1  16          0.00         -1.83         1.83 o                         
   4   1  16          0.18         -1.45         2.43 o                         
   5   1  16          0.07         -1.52         1.52 o                         
  -6   2  16          2.31          2.66         1.98 o                         
  -5   2  16          3.89          6.13         2.43 o                         
  -4   2  16          3.74          8.85         2.86 o                         
  -3   2  16          1.00          1.59         1.94 o                         
  -2   2  16          0.83         -0.06         1.65 o                         
  -1   2  16         10.64          8.72         1.68 o                         
   0   2  16          0.01          2.34         1.65 o                         
   1   2  16          2.91          5.23         1.65 o                         
   2   2  16          2.00          1.54         1.70 o                         
   3   2  16         62.11         61.66         3.05 o                         
   4   2  16          2.34          3.32         1.74 o                         
   5   2  16          0.47         -1.89         1.89 o                         
  -6   3  16         27.87         35.37         2.49 o                         
  -5   3  16          7.71          7.46         2.29 o                         
  -4   3  16         13.71         18.60         2.77 o                         
  -3   3  16          8.06          7.36         2.51 o                         
  -2   3  16         43.01         34.08         4.08 o                         
  -1   3  16          7.23          6.92         1.58 o                         
   0   3  16          4.60          1.68         1.64 o                         
   1   3  16          3.11          2.71         2.14 o                         
   2   3  16          5.91          3.98         1.56 o                         
   3   3  16          3.70          3.04         1.69 o                         
   4   3  16          0.75          0.00         2.06 o                         
   5   3  16          2.07          0.66         1.66 o                         
  -5   4  16          0.26         -1.91         1.91 o                         
  -4   4  16          4.04          1.44         1.55 o                         
  -3   4  16         74.41         88.29         4.40 o                         
  -2   4  16         13.00         17.11         2.05 o                         
  -1   4  16          4.02          5.90         1.94 o                         
   0   4  16          0.80          1.37         1.93 o                         
   1   4  16         19.69         21.01         3.22 o                         
   2   4  16          3.83          4.22         1.80 o                         
   3   4  16         23.87         26.83         1.78 o                         
   4   4  16          2.99          2.73         1.99 o                         
  -4   5  16          0.71          2.51         1.33 o                         
  -3   5  16          3.17          1.63         2.10 o                         
  -2   5  16         21.50         20.81         2.55 o                         
  -1   5  16          0.04         -0.77         2.02 o                         
   0   5  16         33.41         34.99         3.39 o                         
   1   5  16          4.37          4.44         2.20 o                         
   2   5  16          2.68          4.12         2.03 o                         
   3   5  16          2.16          3.83         1.78 o                         
  -3   6  16          0.40          0.73         1.45 o                         
  -2   6  16          6.53          9.10         1.66 o                         
  -1   6  16          4.74          6.27         1.19 o                         
   0   6  16          7.33          6.78         1.75 o                         
   1   6  16          0.65         -1.61         1.61 o                         
   2   6  16          3.73          5.76         1.46 o                         
  -5   0  17          0.40          0.98         2.42 o                         
  -3   0  17          8.59         10.54         2.87 o                         
  -1   0  17         40.78         35.12         3.63 o                         
   1   0  17          0.79          1.45         2.82 o                         
   3   0  17         30.56         29.63         3.35 o                         
   5   0  17          0.01         -1.63         1.82 o                         
  -6   1  17          0.98          0.85         1.78 o                         
  -5   1  17         13.87         13.11         1.71 o                         
  -4   1  17          1.79          0.70         1.69 o                         
  -3   1  17         40.79         35.23         2.56 o                         
  -2   1  17          2.51          5.89         1.99 o                         
  -1   1  17          6.89          6.31         1.99 o                         
   0   1  17          7.44          4.86         1.58 o                         
   1   1  17         15.87         15.46         1.79 o                         
   2   1  17          2.87          3.39         2.22 o                         
   3   1  17          8.56         10.28         2.54 o                         
   4   1  17          0.23          2.10         2.26 o                         
   5   1  17          0.86          0.11         1.77 o                         
  -6   2  17          0.24          1.74         1.60 o                         
  -5   2  17          5.66          6.60         1.92 o                         
  -4   2  17         13.39         11.53         2.76 o                         
  -3   2  17         60.59         58.55         3.16 o                         
  -2   2  17         10.23          8.71         3.18 o                         
  -1   2  17         18.20         16.83         1.73 o                         
   0   2  17         82.58         73.71         3.90 o                         
   1   2  17         13.74         11.65         1.55 o                         
   2   2  17          8.12         11.20         1.58 o                         
   3   2  17          2.65          2.33         2.40 o                         
   4   2  17          5.43          1.70         2.37 o                         
   5   2  17          0.03         -0.31         1.51 o                         
  -5   3  17          1.11          0.19         1.81 o                         
  -4   3  17          1.26         -1.02         1.83 o                         
  -3   3  17         29.86         28.29         3.22 o                         
  -2   3  17         21.24         25.26         3.09 o                         
  -1   3  17         58.54         64.38         3.70 o                         
   0   3  17          1.05          4.18         1.46 o                         
   1   3  17          6.58          7.50         1.45 o                         
   2   3  17          0.18          0.09         1.45 o                         
   3   3  17          4.19          3.23         2.24 o                         
   4   3  17          5.96          2.64         1.79 o                         
  -4   4  17          3.44          3.35         1.46 o                         
  -3   4  17          3.24          4.14         2.20 o                         
  -2   4  17          0.34          0.30         2.39 o                         
  -1   4  17          2.62          2.02         1.65 o                         
   0   4  17         29.13         22.55        17.63 o                         
   1   4  17          1.69          2.86         2.20 o                         
   2   4  17          0.04          0.58         2.15 o                         
   3   4  17          1.84         -0.06         2.07 o                         
  -3   5  17          4.25          6.14         1.49 o                         
  -1   5  17          5.73          4.62         1.77 o                         
   0   5  17         10.12         11.44         2.12 o                         
   1   5  17          8.81         11.64         1.96 o                         
   2   5  17          0.01          4.66         1.62 o                         
  -4   0  18         28.92         23.29         2.71 o                         
  -2   0  18          7.52          1.55         2.19 o                         
   0   0  18          6.62          5.37         2.40 o                         
   2   0  18          2.10          1.08         2.36 o                         
   4   0  18          0.35         -0.04         1.68 o                         
  -5   1  18          2.70          6.86         1.84 o                         
  -4   1  18          4.59          4.21         1.52 o                         
  -3   1  18          7.25          5.09         1.60 o                         
  -2   1  18          1.42          1.84         1.67 o                         
  -1   1  18         17.77         14.52         1.88 o                         
   0   1  18          6.75          8.36         1.78 o                         
   1   1  18          0.08         -0.42         1.69 o                         
   2   1  18          3.48          4.25         1.56 o                         
   3   1  18          0.67         -0.56         1.78 o                         
   4   1  18          0.01          1.25         1.23 o                         
  -5   2  18          0.15          0.72         1.71 o                         
  -4   2  18          3.38          6.10         1.99 o                         
  -3   2  18          0.23         -0.27         1.62 o                         
  -2   2  18          7.54          5.53         1.72 o                         
  -1   2  18          4.02          6.76         1.74 o                         
   0   2  18         38.93         42.14         2.69 o                         
   1   2  18          8.31         10.64         1.38 o                         
   2   2  18          2.94          4.13         1.62 o                         
   3   2  18          7.04          8.56         1.39 o                         
   4   2  18          3.58          3.43         1.60 o                         
  -4   3  18          3.55          5.84         1.84 o                         
  -3   3  18         12.51         13.38         2.20 o                         
  -2   3  18          6.05          3.87         2.45 o                         
  -1   3  18         14.96         13.60         2.51 o                         
   0   3  18          2.22          2.69         1.70 o                         
   1   3  18          2.55          1.46         1.61 o                         
   2   3  18          7.77          6.50         5.47 o                         
   3   3  18          0.08         -0.71         1.77 o                         
  -3   4  18          0.02         -0.22         1.21 o                         
  -2   4  18          7.82         11.10         2.14 o                         
  -1   4  18          1.52          2.59         2.43 o                         
   0   4  18         32.94         33.87         2.72 o                         
   1   4  18          8.76         11.36         1.80 o                         
  -1   5  18         10.83         11.29         1.49 o                         
  -3   0  19          0.17         -1.21         1.89 o                         
  -1   0  19         29.93         26.00         2.79 o                         
   1   0  19         26.36         39.01         3.28 o                         
   3   0  19          0.01          0.60         1.60 o                         
  -4   1  19          0.01         -0.50         1.64 o                         
  -3   1  19          7.41          6.92         1.47 o                         
  -2   1  19          3.21          2.72         1.39 o                         
  -1   1  19         29.22         28.89         2.07 o                         
   0   1  19          0.29         -0.60         1.48 o                         
   1   1  19          7.71          9.69         1.93 o                         
   2   1  19          0.65          0.88         1.39 o                         
   3   1  19          0.09          2.31         1.13 o                         
  -4   2  19          0.00         -1.58         1.58 o                         
  -3   2  19          5.40         10.29         1.96 o                         
  -2   2  19          0.08          0.86         1.49 o                         
  -1   2  19          4.61          5.61         1.42 o                         
   0   2  19          4.04          6.20         1.49 o                         
   1   2  19          2.08          4.41         1.37 o                         
   2   2  19          0.47          1.33         1.28 o                         
   3   2  19          2.96          1.01         1.45 o                         
  -3   3  19          7.62         10.10         1.62 o                         
  -2   3  19          2.38          0.38         1.79 o                         
  -1   3  19         10.17         11.96         1.96 o                         
   0   3  19          1.02          3.12         2.00 o                         
  -2   0  20         24.77         24.55         2.17 o                         
   0   0  20          0.03          1.67         1.62 o                         
   2   0  20          8.07          5.28         1.41 o                         
  -3   1  20          1.07          4.28         1.58 o                         
  -2   1  20          5.24          4.51         1.16 o                         
  -1   1  20          0.07         -0.51         1.21 o                         
   0   1  20          6.41          5.08         1.43 o                         
   1   1  20          0.25          1.94         1.14 o                         
   2   1  20          0.16          2.73         1.37 o                         
  -2   2  20          0.52          0.57         1.59 o                         
  -1   2  20          0.20          2.52         1.58 o                         
   0   2  20          0.09         -0.65         1.68 o                         
                                                                                
